# Supplementary material for: A novel approach of overtaking maneuvering using modified RG method
Source: PLoS One. 2022 Jan 20;17(1):e0260455. doi: 10.1371/journal.pone.0260455 (PMC8776333; doi:10.1371/journal.pone.0260455)
Supplement: S2 File — (ZIP) [file pone.0260455.s002.zip]

Archive with 8 entries (8 files):
- cant overtake_vehicle.xlsx
- Joining_from_ramp.xlsx
- Modified_RG_method _With Obstacle.xlsx
- Modified_RG_method_without_obstacle.xlsx
- Off_line_method.xlsx
- Overtaking_multi_vehicles.xlsx
- RG_method_with_obstacle.xlsx
- RG_method_without_obstacle.xlsx
