# Supplementary material for: A novel approach of overtaking maneuvering using modified RG method
Source: PLoS One. 2022 Jan 20;17(1):e0260455. doi: 10.1371/journal.pone.0260455 (PMC8776333; doi:10.1371/journal.pone.0260455)
Supplement: S2 File — (ZIP) [file pone.0260455.s002.zip › cant overtake_vehicle.xlsx]

## Sheet: const
Pur x	Pur y	pur V	pur vx	pur vy	obsdx	obsdy	obsdv	opx	opy	opv		time
0	0	30			90	0	20	20	4	25		0.1
3	0	30			92	0	20					0.2
6	0	30			94	0	20					0.3
9	0	30			96	0	20					0.4
12	0	30			98	0	20					0.5
15	0	30			100	0	20					0.6
18	0	30			102	0	20					0.7
21	0	30			104	0	20					0.8
24	0	30			106	0	20					0.9
27	0	30			108	0	20					1				pursuer x	puersuer y
30	0	30			110	0	20					1.1				-1	1
33	0	30			112	0	20					1.2				1	1
36	0	30			114	0	20					1.3				1	-1
39	0	30			116	0	20					1.4				-1	-1
42	0	30			118	0	20					1.5				-1	1
45	0	30			120	0	20					1.6
48	0	30			122	0	20					1.7
51	0	30			124	0	20					1.8				739	1
54	0	30			126	0	20					1.9				741	1
57	0	30			128	0	20					2				741	-1
60	0	30			130	0	20					2.1				739	-1
63	0	30			132	0	20					2.2				739	1
65.99	0	30			134	0	20					2.3
68.9562	0.0036552	30			136	0	20					2.4
71.9475	0.0192246	30			138.023	0	20.3					2.5				Target x	Target y
74.9636	0.0459391	30.225			140.075	0	20.6					2.6
78.0046	0.0839585	30.475			142.157	0	20.9					2.7
81.0704	0.133441	30.725			144.27	0	21.2					2.8
84.1611	0.194545	30.975			146.412	0	21.5					2.9
87.2765	0.267427	31.225			148.585	0	21.8					3
90.4166	0.352245	31.475			150.787	0	22.1					3.1
93.5814	0.449154	31.725			153.02	0	22.4					3.2
96.7707	0.558311	31.975			155.282	0	22.7					3.3
99.9847	0.67987	32.225			157.575	0	23					3.4
103.223	0.813986	32.475			159.898	0	23.3					3.5
106.486	0.960814	32.725			162.25	0	23.6					3.6
109.773	1.12051	32.975			164.632	0	23.9					3.7
113.085	1.29321	33.225			167.045	0	24.2					3.8				lane x	lane y
116.422	1.46682	33.475			169.488	0	24.5					3.9				0	-2
119.784	1.63327	33.725			171.96	0	24.8					4				1100	-2
123.172	1.7926	33.975			174.463	0	25.1					4.1
126.568	1.94417	34			176.995	0	25.4					4.2
129.965	2.08774	34			179.558	0	25.7					4.3
133.362	2.22352	34			182.15	0	26					4.4
136.76	2.35172	34			184.773	0	26.3					4.5				0	6
140.158	2.47258	34			187.425	0	26.6					4.6				1100	6
143.556	2.58631	34			190.107	0	26.9					4.7
146.954	2.69318	34			192.82	0	27.2					4.8
150.353	2.79341	34			195.562	0	27.5					4.9
153.752	2.88727	34			198.335	0	27.8					5
157.15	2.97502	34			201.137	0	28.1					5.1				0	2
160.549	3.05691	34			203.97	0	28.4					5.2				1100	2
163.949	3.13321	34			206.833	0	28.7					5.3
167.348	3.20418	34			209.725	0	29					5.4
170.747	3.27009	34			212.648	0	29.3					5.5
174.147	3.3312	34			215.6	0	29.6					5.6
177.546	3.38776	34			218.583	0	29.9					5.7
180.946	3.44003	34			221.595	0	30.2					5.8				op x	op y
184.345	3.48826	34			224.637	0	30.5					5.9				89	1
187.745	3.5327	34			227.71	0	30.8					6				91	1
191.145	3.57358	34			230.812	0	31.1					6.1				91	-1
194.545	3.61114	34			233.945	0	31.4					6.2				89	-1
197.945	3.64559	34			237.107	0	31.7					6.3				89	1
201.344	3.67716	34			240.3	0	32					6.4
204.744	3.70604	34			243.523	0	32.3					6.5				840	1
208.144	3.73244	34			246.775	0	32.6					6.6				842	1
211.544	3.75654	34			250.058	0	32.9					6.7				842	-1
214.944	3.77851	34			253.37	0	33.2					6.8				840	-1
218.344	3.79852	34			256.712	0	33.5					6.9				840	1
221.744	3.81674	34			260.085	0	33.8					7
225.144	3.83331	34			263.483	0	34					7.1
228.544	3.84838	34			266.882	0	34					7.2
231.944	3.86209	34			270.283	0	34					7.3
235.323	3.87448	33.7018			273.683	0	34					7.4
238.667	3.88563	33.3534			277.082	0	34					7.5
241.98	3.89569	33.0641			280.483	0	34					7.6
245.265	3.90476	32.7764			283.882	0	34					7.7
248.525	3.91296	32.5468			287.283	0	34					7.8
251.763	3.92037	32.3189			290.683	0	34					7.9
254.979	3.92708	32.1194			294.082	0	34					8
258.176	3.93315	31.921			297.483	0	34					8.1
261.356	3.93866	31.7794			300.882	0	34					8.2
264.522	3.94367	31.6107			304.283	0	34					8.3
267.674	3.94822	31.498			307.683	0	34					8.4
270.813	3.95236	31.3577			311.082	0	34					8.5
273.94	3.95613	31.2457			314.483	0	34					8.6
277.058	3.95956	31.1616			317.882	0	34					8.7
280.166	3.9627	31.0503			321.283	0	34					8.8
283.265	3.96556	30.9667			324.683	0	34					8.9
286.358	3.96818	30.9109			328.082	0	34					9
289.442	3.97057	30.8275			331.483	0	34					9.1
292.52	3.97277	30.772			334.882	0	34					9.2
295.593	3.97478	30.7165			338.283	0	34					9.3
298.661	3.97662	30.661			341.683	0	34					9.4
301.723	3.97831	30.6057			345.082	0	34					9.5
304.779	3.97987	30.5504			348.483	0	34					9.6
307.83	3.9813	30.4951			351.882	0	34					9.7
310.875	3.98261	30.4399			355.283	0	34					9.8
313.915	3.98382	30.3848			358.683	0	34					9.9
316.952	3.98494	30.3572			362.082	0	34					10
319.985	3.98597	30.3295			365.483	0	34					10.1
323.015	3.98692	30.302			368.882	0	34					10.2
326.043	3.9878	30.2745			372.283	0	34					10.3
329.068	3.98861	30.247			375.683	0	34					10.4
332.09	3.98936	30.2195			379.082	0	34					10.5
335.11	3.99005	30.1921			382.483	0	34					10.6
338.129	3.9907	30.192			385.882	0	34					10.7
341.146	3.99129	30.1645			389.283	0	34					10.8
344.162	3.99185	30.1645			392.683	0	34					10.9
347.176	3.99236	30.1371			396.082	0	34					11
350.19	3.99284	30.1371			399.483	0	34					11.1
353.201	3.99328	30.1096			402.882	0	34					11.2
356.212	3.9937	30.1096			406.283	0	34					11.3
359.223	3.99408	30.1096			409.683	0	34					11.4
362.231	3.99444	30.0822			413.082	0	34					11.5
365.239	3.99477	30.0822			416.483	0	34					11.6
368.247	3.99508	30.0822			419.882	0	34					11.7
371.256	3.99538	30.0822			423.283	0	34					11.8
374.261	3.99565	30.0548			426.683	0	34					11.9
377.266	3.9959	30.0548			430.082	0	34					12
380.272	3.99614	30.0548			433.483	0	34					12.1
383.277	3.99636	30.0548			436.882	0	34					12.2
386.283	3.99656	30.0548			440.283	0	34					12.3
389.287	3.99676	30.0274			443.683	0	34					12.4
392.29	3.99694	30.0274			447.082	0	34					12.5
395.292	3.99711	30.0274			450.483	0	34					12.6
398.295	3.99727	30.0274			453.882	0	34					12.7
401.298	3.99742	30.0274			457.283	0	34					12.8
404.301	3.99756	30.0274			460.683	0	34					12.9
407.303	3.99769	30.0274			464.082	0	34					13
410.306	3.99781	30.0274			467.483	0	34					13.1
413.309	3.99793	30.0274			470.882	0	34					13.2
416.312	3.99804	30.0274			474.283	0	34					13.3
419.314	3.99814	30.0274			477.683	0	34					13.4
422.314	3.99824	30			481.082	0	34					13.5
425.314	3.99833	30			484.483	0	34					13.6
428.314	3.99842	30			487.882	0	34					13.7
431.314	3.9985	30			491.283	0	34					13.8
434.314	3.99857	30			494.683	0	34					13.9
437.314	3.99864	30			498.082	0	34					14
440.314	3.99871	30			501.483	0	34					14.1
443.314	3.99878	30			504.882	0	34					14.2
446.314	3.99884	30			508.283	0	34					14.3
449.314	3.99889	30			511.683	0	34					14.4
452.314	3.99895	30			515.082	0	34					14.5
455.314	3.999	30			518.482	0	34					14.6
458.314	3.99905	30			521.883	0	34					14.7
461.314	3.99909	30			525.283	0	34					14.8
464.314	3.99914	30			528.683	0	34					14.9
467.314	3.99918	30			532.082	0	34					15
470.314	3.99921	30			535.482	0	34					15.1
473.314	3.99925	30			538.883	0	34					15.2
476.314	3.99929	30			542.283	0	34					15.3
479.314	3.99932	30			545.683	0	34					15.4
482.314	3.99935	30			549.082	0	34					15.5
485.314	3.99938	30			552.482	0	34					15.6
488.314	3.99941	30			555.883	0	34					15.7
491.314	3.99943	30			559.283	0	34					15.8
494.314	3.99946	30			562.683	0	34					15.9
497.314	3.99948	30			566.082	0	34					16
500.314	3.99951	30			569.482	0	34					16.1
503.314	3.99953	30			572.883	0	34					16.2
506.314	3.99955	30			576.283	0	34					16.3
509.314	3.99957	30			579.683	0	34					16.4
512.314	3.99959	30			583.082	0	34					16.5
515.314	3.9996	30			586.482	0	34					16.6
518.314	3.99962	30			589.883	0	34					16.7
521.314	3.99964	30			593.283	0	34					16.8
524.314	3.99965	30			596.683	0	34					16.9
527.314	3.99967	30			600.082	0	34					17
530.314	3.99968	30			603.482	0	34					17.1
533.314	3.99969	30			606.883	0	34					17.2
536.314	3.99971	30			610.283	0	34					17.3
539.314	3.99972	30			613.683	0	34					17.4
542.314	3.99973	30			617.082	0	34					17.5
545.314	3.99974	30			620.482	0	34					17.6
548.314	3.99975	30			623.883	0	34					17.7
551.314	3.99976	30			627.283	0	34					17.8
554.314	3.99977	30			630.683	0	34					17.9
557.314	3.99978	30			634.082	0	34					18
560.314	3.99979	30			637.482	0	34					18.1
563.314	3.9998	30			640.883	0	34					18.2
566.314	3.9998	30			644.283	0	34					18.3
569.314	3.99981	30			647.683	0	34					18.4
572.314	3.99982	30			651.082	0	34					18.5
575.314	3.99983	30			654.482	0	34					18.6
578.314	3.99983	30			657.883	0	34					18.7
581.314	3.99984	30			661.283	0	34					18.8
584.314	3.99985	30			664.683	0	34					18.9
587.314	3.99985	30			668.082	0	34					19
590.314	3.99986	30			671.482	0	34					19.1
593.314	3.99986	30			674.883	0	34					19.2
596.314	3.99987	30			678.283	0	34					19.3
599.314	3.99987	30			681.683	0	34					19.4
602.314	3.99988	30			685.082	0	34					19.5
605.314	3.99988	30			688.482	0	34					19.6
608.314	3.99989	30			691.883	0	34					19.7
611.314	3.99989	30			695.283	0	34					19.8
614.314	3.99989	30			698.683	0	34					19.9
617.314	3.9999	30			702.082	0	34					20
620.314	3.9999	30			705.482	0	34					20.1
623.314	3.9999	30			708.883	0	34					20.2
626.314	3.99991	30			712.283	0	34					20.3
629.314	3.99991	30			715.683	0	34					20.4
632.314	3.99991	30			719.082	0	34					20.5
635.314	3.99992	30			722.482	0	34					20.6
638.314	3.99992	30			725.883	0	34					20.7
641.314	3.99992	30			729.283	0	34					20.8
644.314	3.99993	30			732.683	0	34					20.9
647.314	3.99903	30			736.082	0	34					21
650.314	3.99228	30.25			739.482	0	34					21.1
653.314	3.97422	30.5			742.883	0	34					21.2
656.314	3.93983	30.75			746.283	0	34					21.3
659.314	3.88477	31			749.683	0	34					21.4
662.314	3.80564	31.25			753.082	0	34					21.5
665.314	3.70007	31.5			756.482	0	34					21.6
668.314	3.56684	31.75			759.883	0	34					21.7
671.314	3.40596	32			763.283	0	34					21.8
674.314	3.21861	32.25			766.683	0	34					21.9
677.314	3.00717	32.5			770.082	0	34					22
680.314	2.77504	32.75			773.482	0	34					22.1
683.314	2.52654	33			776.883	0	34					22.2
686.314	2.26669	33.25			780.283	0	34					22.3
689.314	2.00101	33.5			783.683	0	34					22.4
692.314	1.7353	33.75			787.082	0	34					22.5
695.314	1.47532	33.35			790.482	0	34					22.6
698.314	1.2266	32.95			793.883	0	34					22.7
701.314	0.994187	32.55			797.283	0	34					22.8
704.314	0.782402	32.15			800.683	0	34					22.9
707.314	0.594672	31.75			804.082	0	34					23
710.314	0.43337	31.35			807.482	0	34					23.1
713.314	0.299719	30.95			810.883	0	34					23.2
716.314	0.193732	30.55			814.283	0	34					23.3
719.314	0.114215	30.15			817.683	0	34					23.4
722.314	0.0588179	30			821.082	0	34					23.5
725.314	0.0241388	30			824.482	0	34					23.6
728.314	0.00587	30			827.883	0	34					23.7
731.314	0	30			831.283	0	34					23.8
734.314	0	30			834.683	0	34					23.9
737.314	0	30			838.082	0	34					24
740.328	0	30			841.482	0	34					24.1

## Sheet: dec
Pur x	Pur y	pur V	pur vx	pur vy	obsdx	obsdy	obsdv	opx	opy	opv		time
0	0	30			90	0		20	4	25		0.1
3	0	30			92	0						0.2
6	0	30			94	0						0.3
9	0	30			96	0						0.4
12	0	30			98	0						0.5
15	0	30			100	0						0.6
18	0	30			102	0						0.7
21	0	30			104	0						0.8
24	0	30			106	0						0.9
27	0	30			108	0						1				pursuer x	puersuer y
30	0	30			110	0						1.1				-1	1
33	0	30			112	0						1.2				1	1
36	0	30			114	0						1.3				1	-1
39	0	30			116	0						1.4				-1	-1
42	0	30			118	0						1.5				-1	1
45	0	30			120	0						1.6
48	0	30			122	0						1.7
51	0	30			124	0						1.8				739	1
54	0	30			126	0						1.9				741	1
57	0	30			128	0						2				741	-1
60	0	30			130	0						2.1				739	-1
63	0	30			132	0						2.2				739	1
65.99	0	30			134	0						2.3
68.9562	0.0036552	30			136	0						2.4
71.9475	0.0192246	30			138.023	0						2.5				Target x	Target y
74.9636	0.0459391	30.225			140.075	0						2.6
78.0046	0.0839585	30.475			142.157	0						2.7
81.0704	0.133441	30.725			144.27	0						2.8
84.1611	0.194545	30.975			146.412	0						2.9
87.2765	0.267427	31.225			148.585	0						3
90.4166	0.352245	31.475			150.787	0						3.1
93.5814	0.449154	31.725			153.02	0						3.2
96.7707	0.558311	31.975			155.282	0						3.3
99.9847	0.67987	32.225			157.575	0						3.4
103.223	0.813986	32.475			159.898	0						3.5
106.486	0.960814	32.725			162.25	0						3.6
109.773	1.12051	32.975			164.632	0						3.7
113.085	1.29321	33.225			167.045	0						3.8				lane x	lane y
116.422	1.46682	33.475			169.488	0						3.9				0	-2
119.784	1.63327	33.725			171.96	0						4				1100	-2
123.172	1.7926	33.975			174.463	0						4.1
126.568	1.94417	34			176.995	0						4.2
129.965	2.08774	34			179.558	0						4.3
133.362	2.22352	34			182.15	0						4.4
136.76	2.35172	34			184.773	0						4.5				0	6
140.158	2.47258	34			187.425	0						4.6				1100	6
143.556	2.58631	34			190.107	0						4.7
146.954	2.69318	34			192.82	0						4.8
150.353	2.79341	34			195.562	0						4.9
153.752	2.88727	34			198.335	0						5
157.15	2.97502	34			201.137	0						5.1				0	2
160.549	3.05691	34			203.97	0						5.2				1100	2
163.949	3.13321	34			206.833	0						5.3
167.348	3.20418	34			209.725	0						5.4
170.747	3.27009	34			212.648	0						5.5
174.147	3.3312	34			215.6	0						5.6
177.546	3.38776	34			218.583	0						5.7
180.946	3.44003	34			221.595	0						5.8				op x	op y
184.345	3.48826	34			224.637	0						5.9				89	1
187.745	3.5327	34			227.71	0						6				91	1
191.145	3.57358	34			230.812	0						6.1				91	-1
194.545	3.61114	34			233.945	0						6.2				89	-1
197.945	3.64559	34			237.107	0						6.3				89	1
201.344	3.67716	34			240.3	0						6.4
204.744	3.70604	34			243.523	0						6.5				824	1
208.144	3.73244	34			246.775	0						6.6				826	1
211.544	3.75654	34			250.058	0						6.7				828	-1
214.944	3.77851	34			253.37	0						6.8				824	-1
218.344	3.79852	34			256.712	0						6.9				824	1
221.744	3.81674	34			260.085	0						7
225.144	3.83331	34			263.483	0						7.1
228.544	3.84838	34			266.882	0						7.2
231.944	3.86209	34			270.283	0						7.3
235.323	3.87448	33.7018			273.683	0						7.4
238.667	3.88563	33.3534			277.082	0						7.5
241.98	3.89569	33.0641			280.483	0						7.6
245.265	3.90476	32.7764			283.882	0						7.7
248.525	3.91296	32.5468			287.283	0						7.8
251.763	3.92037	32.3189			290.683	0						7.9
254.979	3.92708	32.1194			294.082	0						8
258.176	3.93315	31.921			297.483	0						8.1
261.356	3.93866	31.7794			300.882	0						8.2
264.522	3.94367	31.6107			304.283	0						8.3
267.674	3.94822	31.498			307.683	0						8.4
270.813	3.95236	31.3577			311.082	0						8.5
273.94	3.95613	31.2457			314.483	0						8.6
277.058	3.95956	31.1616			317.882	0						8.7
280.166	3.9627	31.0503			321.283	0						8.8
283.265	3.96556	30.9667			324.683	0						8.9
286.358	3.96818	30.9109			328.082	0						9
289.442	3.97057	30.8275			331.483	0						9.1
292.52	3.97277	30.772			334.882	0						9.2
295.593	3.97478	30.7165			338.283	0						9.3
298.661	3.97662	30.661			341.683	0						9.4
301.723	3.97831	30.6057			345.082	0						9.5
304.779	3.97987	30.5504			348.483	0						9.6
307.83	3.9813	30.4951			351.882	0						9.7
310.875	3.98261	30.4399			355.283	0						9.8
313.915	3.98382	30.3848			358.683	0						9.9
316.952	3.98494	30.3572			362.082	0						10
319.985	3.98597	30.3295			365.483	0						10.1
323.015	3.98692	30.302			368.882	0						10.2
326.043	3.9878	30.2745			372.283	0						10.3
329.068	3.98861	30.247			375.683	0						10.4
332.09	3.98936	30.2195			379.082	0						10.5
335.11	3.99005	30.1921			382.483	0						10.6
338.129	3.9907	30.192			385.882	0						10.7
341.146	3.99129	30.1645			389.283	0						10.8
344.162	3.99185	30.1645			392.683	0						10.9
347.176	3.99236	30.1371			396.082	0						11
350.19	3.99284	30.1371			399.483	0						11.1
353.201	3.99328	30.1096			402.882	0						11.2
356.212	3.9937	30.1096			406.283	0						11.3
359.223	3.99408	30.1096			409.683	0						11.4
362.231	3.99444	30.0822			413.082	0						11.5
365.239	3.99477	30.0822			416.483	0						11.6
368.247	3.99508	30.0822			419.882	0						11.7
371.256	3.99538	30.0822			423.283	0						11.8
374.261	3.99565	30.0548			426.683	0						11.9
377.266	3.9959	30.0548			430.082	0						12
380.272	3.99614	30.0548			433.483	0						12.1
383.277	3.99636	30.0548			436.882	0						12.2
386.283	3.99656	30.0548			440.283	0						12.3
389.287	3.99676	30.0274			443.683	0						12.4
392.29	3.99694	30.0274			447.082	0						12.5
395.292	3.99711	30.0274			450.483	0						12.6
398.295	3.99727	30.0274			453.882	0						12.7
401.298	3.99742	30.0274			457.283	0						12.8
404.301	3.99756	30.0274			460.683	0						12.9
407.303	3.99769	30.0274			464.082	0						13
410.306	3.99781	30.0274			467.483	0						13.1
413.309	3.99793	30.0274			470.882	0						13.2
416.312	3.99804	30.0274			474.283	0						13.3
419.314	3.99814	30.0274			477.683	0						13.4
422.314	3.99824	30			481.082	0						13.5
425.314	3.99833	30			484.483	0						13.6
428.314	3.99842	30			487.882	0						13.7
431.314	3.9985	30			491.283	0						13.8
434.314	3.99857	30			494.683	0						13.9
437.314	3.99864	30			498.082	0						14
440.314	3.99871	30			501.483	0						14.1
443.314	3.99878	30			504.882	0						14.2
446.314	3.99884	30			508.283	0						14.3
449.314	3.99889	30			511.683	0						14.4
452.314	3.99895	30			515.082	0						14.5
455.314	3.999	30			518.482	0						14.6
458.314	3.99905	30			521.883	0						14.7
461.314	3.99909	30			525.283	0						14.8
464.314	3.99914	30			528.683	0						14.9
467.314	3.99918	30			532.082	0						15
470.314	3.99921	30			535.482	0						15.1
473.314	3.99925	30			538.883	0						15.2
476.314	3.99929	30			542.283	0						15.3
479.314	3.99932	30			545.683	0						15.4
482.314	3.99935	30			549.082	0						15.5
485.314	3.99938	30			552.482	0						15.6
488.314	3.99941	30			555.883	0						15.7
491.314	3.99943	30			559.283	0						15.8
494.314	3.99946	30			562.683	0						15.9
497.314	3.99948	30			566.082	0						16
500.314	3.99951	30			569.482	0						16.1
503.314	3.99953	30			572.883	0						16.2
506.314	3.99955	30			576.283	0						16.3
509.314	3.99957	30			579.683	0						16.4
512.314	3.99959	30			583.082	0						16.5
515.314	3.9996	30			586.482	0						16.6
518.314	3.99962	30			589.883	0						16.7
521.314	3.99964	30			593.283	0						16.8
524.314	3.99965	30			596.683	0						16.9
527.314	3.99967	30			600.082	0						17
530.314	3.99968	30			603.482	0						17.1
533.314	3.99969	30			606.883	0						17.2
536.314	3.99971	30			610.283	0						17.3
539.314	3.99972	30			613.683	0						17.4
542.314	3.99973	30			617.082	0						17.5
545.314	3.99974	30			620.482	0						17.6
548.314	3.99975	30			623.883	0						17.7
551.314	3.99976	30			627.283	0						17.8
554.314	3.99977	30			630.683	0						17.9
557.314	3.99978	30			634.082	0						18
560.314	3.99979	30			637.482	0						18.1
563.314	3.9998	30			640.883	0						18.2
566.314	3.9998	30			644.283	0						18.3
569.314	3.99981	30			647.683	0						18.4
572.314	3.99982	30			651.082	0						18.5
575.314	3.99983	30			654.482	0						18.6
578.314	3.99983	30			657.883	0						18.7
581.314	3.99984	30			661.283	0						18.8
584.314	3.99985	30			664.683	0						18.9
587.314	3.99985	30			668.082	0						19
590.314	3.99986	30			671.482	0						19.1
593.314	3.99986	30			674.883	0						19.2
596.314	3.99987	30			678.283	0						19.3
599.314	3.99987	30			681.683	0						19.4
602.314	3.99988	30			685.082	0						19.5
605.314	3.99988	30			688.482	0						19.6
608.314	3.99989	30			691.883	0						19.7
611.314	3.99989	30			695.283	0						19.8
614.314	3.99989	30			698.683	0						19.9
617.314	3.9999	30			702.082	0						20
620.314	3.9999	30			705.482	0						20.1
623.314	3.9999	30			708.883	0						20.2
626.314	3.99991	30			712.283	0						20.3
629.314	3.99991	30			715.683	0						20.4
632.314	3.99991	30			719.082	0						20.5
635.314	3.99992	30			722.482	0						20.6
638.314	3.99992	30			725.883	0						20.7
641.314	3.99992	30			729.283	0						20.8
644.314	3.99993	30			732.683	0						20.9
647.333	3.99902	30.25			736.075	0						21
650.377	3.99213	30.5			739.438	0						21.1
653.446	3.97342	30.75			742.77	0						21.2
656.539	3.93723	31			746.072	0						21.3
659.658	3.87845	31.25			749.345	0						21.4
662.802	3.79279	31.5			752.587	0						21.5
665.971	3.67705	31.75			755.8	0						21.6
669.164	3.52935	32			758.982	0						21.7
672.383	3.34926	32.25			762.135	0						21.8
675.627	3.13797	32.5			765.258	0						21.9
678.896	2.89826	32.75			768.35	0						22
682.189	2.63444	33			771.413	0						22.1
685.508	2.35224	33.25			774.445	0						22.2
688.852	2.05854	33.5			777.447	0						22.3
692.204	1.76247	33.425			780.42	0						22.4
695.517	1.47616	33.025			783.362	0						22.5
698.789	1.20663	32.625			786.275	0						22.6
702.022	0.959688	32.225			789.158	0						22.7
705.214	0.739763	31.825			792.01	0						22.8
708.367	0.549745	31.425			794.832	0						22.9
711.479	0.390983	31.025			797.633	0						23
714.552	0.263342	30.625			800.433	0						23.1
717.584	0.165329	30.225			803.232	0						23.2
720.577	0.0942826	29.825			806.033	0						23.3
723.529	0.046594	29.425			808.832	0						23.4
726.442	0.017954	29.025			811.633	0						23.5
729.314	0.00360494	28.625			814.433	0						23.6
732.147	0	28.225			817.232	0						23.7
734.969	0	28			820.033	0						23.8
737.792	0	28			822.832	0						23.9
740.63	0	28			825.633	0						24
