# Supplementary material for: A novel approach of overtaking maneuvering using modified RG method
Source: PLoS One. 2022 Jan 20;17(1):e0260455. doi: 10.1371/journal.pone.0260455 (PMC8776333; doi:10.1371/journal.pone.0260455)
Supplement: S2 File — (ZIP) [file pone.0260455.s002.zip › Joining_from_ramp.xlsx]

## Sheet: obs
Pur x	Pur y	pur V	pur vx	pur vy	obsdx	obsdy	obsdv	opx	opy	opv		time
0	0	20						20	4	25		0.1
1.999	0	19.98						22.5	4	25		0.2
3.994	0	19.94						25	4	25		0.3
5.98501	0	19.9001						27.5	4	25		0.4
7.97203	0	19.8603						30	4	25		0.5
9.95508	0	19.8205						32.5	4	25		0.6
11.9342	0	19.7809						35	4	25		0.7
13.9093	0	19.7413						37.5	4	25		0.8
15.8804	0	19.7018						40	4	25		0.9
17.8477	0	19.6624						42.5	4	25		1				pursuer x	puersuer y
19.8109	0	19.623						45	4	25		1.1				-1	1
21.7703	0	19.5838						47.5	4	25		1.2				1	1
23.7257	0	19.5446						50	4	25		1.3				1	-1
25.6773	0	19.5055						52.5	4	25		1.4				-1	-1
27.6249	0	19.4664						55	4	25		1.5				-1	1
29.5686	0	19.4275						57.5	4	25		1.6
31.5084	0	19.3886						60	4	25		1.7
33.4444	0	19.3498						62.5	4	25		1.8				193	5
35.3765	0	19.3111						65	4	25		1.9				195	5
37.3047	0	19.2725						67.5	4	25		2				195	3
39.229	0	19.2339						70	4	25		2.1				193	3
41.1495	0	19.1954						72.5	4	25		2.2				193	5
43.0662	0	19.157						75	4	25		2.3
44.979	0	19.1187						77.5	4	25		2.4
46.888	0	19.0804						80	4	25		2.5				Target x	Target y
48.7932	0	19.0422						82.5	4	25		2.6
50.6946	0	19.0041						85	4	25		2.7
52.5921	0	18.9661						87.5	4	25		2.8
54.4859	0	18.9282						90	4	25		2.9
56.3759	0	18.8903						92.5	4	25		3
58.2621	0	18.8525						95	4	25		3.1
60.1445	0	18.8148						97.5	4	25		3.2
62.0231	0	18.7771						100	4	25		3.3
63.898	0	18.7396						102.5	4	25		3.4
65.7692	0	18.7021						105	4	25		3.5
67.6366	0	18.6646						107.5	4	25		3.6
69.5002	0	18.6273						110	4	25		3.7
71.3602	0	18.59						112.5	4	25		3.8				lane x	lane y
73.2164	0	18.5528						115	4	25		3.9				0	-2
75.0689	0	18.5157						117.5	4	25		4				300	-2
76.9177	0	18.4787						120	4	25		4.1
78.7628	0	18.4417						122.5	4	25		4.2
80.6042	0	18.4048						125	4	25		4.3
82.4419	0	18.368						127.5	4	25		4.4
84.2759	0	18.3312						130	4	25		4.5				0	6
86.1063	0	18.2945						132.5	4	25		4.6				300	6
87.933	0	18.2579						135	4	25		4.7
89.7561	0	18.2214						137.5	4	25		4.8
91.5755	0	18.1849						140	4	25		4.9
93.3912	0	18.1486						142.5	4	25		5
95.2034	0	18.1122						145	4	25		5.1				0	2
97.0119	0	18.076						147.5	4	25		5.2				300	2
98.8168	0	18.0398						150	4	25		5.3
100.618	0	18.0037						152.5	4	25		5.4
102.416	0	17.9677						155	4	25		5.5
104.21	0	17.9318						157.5	4	25		5.6
106	0	17.8959						160	4	25		5.7
107.787	0	17.8601						162.5	4	25		5.8				op x	op y
109.571	0	17.8244						165	4	25		5.9				19	5
111.35	0	17.7887						167.5	4	25		6				21	5
113.126	0	17.7531						170	4	25		6.1				21	3
114.899	0	17.7176						172.5	4	25		6.2				19	3
116.668	0	17.6821						175	4	25		6.3				19	5
118.434	0	17.6468						177.5	4	25		6.4
120.196	0	17.6115						180	4	25		6.5				264	5
121.954	0	17.5762						182.5	4	25		6.6				266	5
123.709	0	17.5411						185	4	25		6.7				266	3
125.461	0	17.506						187.5	4	25		6.8				264	3
127.209	0	17.4709						190	4	25		6.9				264	5
128.946	0.000539828	17.4709						192.5	4	25		7
130.723	0.0044491	17.8709						195	4	25		7.1
132.54	0.0154123	18.2709						197.5	4	25		7.2
134.397	0.0373514	18.6709						200	4	25		7.3
136.294	0.0742798	19.0709						202.5	4	25		7.4
138.231	0.130125	19.4709						205	4	25		7.5
140.208	0.208525	19.8709						207.5	4	25		7.6
142.225	0.312609	20.2709						210	4	25		7.7
144.283	0.444763	20.6709						212.5	4	25		7.8
146.38	0.606406	21.0709						215	4	25		7.9
148.517	0.797786	21.4709						217.5	4	25		8
150.694	1.01781	21.8709						220	4	25		8.1
152.911	1.26391	22.2709						222.5	4	25		8.2
155.168	1.53206	22.6709						225	4	25		8.3
157.465	1.81677	23.0709						227.5	4	25		8.4
159.802	2.11125	23.4709						230	4	25		8.5
162.179	2.40771	23.8709						232.5	4	25		8.6
164.596	2.69771	24.2709						235	4	25		8.7
167.053	2.97264	24.6709						237.5	4	25		8.8
169.541	3.22341	24.9177						240	4	25		8.9
172.038	3.44153	24.9794						242.5	4	25		9
174.537	3.62248	24.9949						245	4	25		9.1
177.037	3.76463	24.9987						247.5	4	25		9.2
179.537	3.8689	24.9997						250	4	25		9.3
182.037	3.93854	24.9999						252.5	4	25		9.4
184.537	3.97893	25						255	4	25		9.5
187.037	3.99721	25						257.5	4	25		9.6
189.537	4.00189	25						260	4	25		9.7
192.037	4.00231	25						262.5	4	25		9.8
194.537	4.00805	25						265	4	25		9.9

## Sheet: no obs
Pur x	Pur y	pur V		time
0	0	20		0.1
2	6.23006e-05	20		0.2
4.03	0.00172812	20.4		0.3
6.1	0.00819208	20.8		0.4
8.21	0.0229368	21.2		0.5
10.36	0.0495591	21.6		0.6
12.55	0.0916342	22		0.7
14.78	0.152559	22.4		0.8
17.05	0.23538	22.8		0.9
19.36	0.342614	23.2		1				pursuer x	puersuer y
21.71	0.476067	23.6		1.1				-1	1
24.1	0.636664	24		1.2				1	1
26.53	0.8243	24.4		1.3				1	-1
29	1.03773	24.8		1.4				-1	-1
31.51	1.27448	25.2		1.5				-1	1
34.06	1.53087	25.6		1.6
36.65	1.80206	26		1.7
39.28	2.08216	26.4		1.8				79	5
41.95	2.36448	26.8		1.9				81	5
44.66	2.64181	27.2		2				81	3
47.41	2.90678	27.6		2.1				79	3
50.2	3.1523	28		2.2				79	5
53.03	3.372	28.4		2.3
55.9	3.5607	28.8		2.4
58.81	3.71491	29.2		2.5
61.76	3.83316	29.6		2.6
64.745	3.9162	29.9		2.7
67.7412	3.96728	29.975		2.8
70.7403	3.99285	29.9937		2.9
73.7401	4.00127	29.9984		3
76.74	4.00205	29.9996		3.1
79.74	4.00518	29.9999		3.2
								lane x	lane y
								0	-2
								100	-2
								0	6
								100	6
								0	2
								100	2
