# Supplementary material for: A novel approach of overtaking maneuvering using modified RG method
Source: PLoS One. 2022 Jan 20;17(1):e0260455. doi: 10.1371/journal.pone.0260455 (PMC8776333; doi:10.1371/journal.pone.0260455)
Supplement: S2 File — (ZIP) [file pone.0260455.s002.zip › Modified_RG_method _With Obstacle.xlsx]

## Sheet: s_d
Pur x	Pur y	pur V	pur vx	pur vy	obsdx	obsdy	obsdv	opx	opy	opv		time
0	0	30	30	0	100	0	20	20	4	25		0.1
3	0	30	30	0	102	0	20	22.5	4	25		0.2
6	0	30	30	0	104	0	20	25	4	25		0.3
9	0	30	30	0	106	0	20	27.5	4	25		0.4
12	0	30	30	0	108	0	20	30	4	25		0.5
15	0	30	30	0	110	0	20	32.5	4	25		0.6
18	0	30	30	0	112	0	20	35	4	25		0.7
21	0	30	30	0	114	0	20	37.5	4	25		0.8
24	0	30	30	0	116	0	20	40	4	25		0.9
27	0	30	30	0	118	0	20	42.5	4	25		1				pursuer x	puersuer y
30	0	30	30	0	120	0	20	45	4	25		1.1				-1	1
33	0	30	30	0	122	0	20	47.5	4	25		1.2				1	1
36	0	30	30	0	124	0	20	50	4	25		1.3				1	-1
39	0	30	30	0	126	0	20	52.5	4	25		1.4				-1	-1
42	0	30	30	0	128	0	20	55	4	25		1.5				-1	1
45	0	30	30	0	130	0	20	57.5	4	25		1.6
48	0	30	30	0	132	0	20	60	4	25		1.7
51	0	30	30	0	134	0	20	62.5	4	25		1.8				1129	1
54	0	30	30	0	136	0	20	65	4	25		1.9				1131	1
57	0	30	30	0	138	0	20	67.5	4	25		2				1131	-1
60	0	30	30	0	140	0	20	70	4	25		2.1				1129	-1
63	0	30	30	0	142	0	20	72.5	4	25		2.2				1129	1
66	0	30	30	0	144	0	20	75	4	25		2.3
69	0	30	30	0	146	0	20	77.5	4	25		2.4
72	0	30	30	0	148	0	20	80	4	25		2.5				Target x	Target y
75	0	30	30	0	150	0	20	82.5	4	25		2.6				99	1
78	0	30	30	0	152	0	20	85	4	25		2.7				101	1
81	0	30	30	0	154	0	20	87.5	4	25		2.8				101	-1
84	0	30	30	0	156	0	20	90	4	25		2.9				99	-1
87	0	30	30	0	158	0	20	92.5	4	25		3				99	1
90	0	30	30	0	160	0	20	95	4	25		3.1
93	0	30	30	0	162	0	20	97.5	4	25		3.2				1029	1
96	0	30	30	0	164	0	20	100	4	25		3.3				1031	1
99	0	30	30	0	166	0	20	102.5	4	25		3.4				1031	-1
102	0	30	30	0	168	0	20	105	4	25		3.5				1029	-1
105	0	30	30	0	170	0	20	107.5	4	25		3.6				1029	1
107.97	0	29.6	29.6	0	172	0	20	110	4	25		3.7
110.9	0	29.2	29.2	0	174	0	20	112.5	4	25		3.8				lane x	lane y
113.79	0	28.8	28.8	0	176	0	20	115	4	25		3.9				0	-2
116.64	0	28.4	28.4	0	178	0	20	117.5	4	25		4				1200	-2
119.45	0	28	28	0	180	0	20	120	4	25		4.1
122.22	0	27.6	27.6	0	182	0	20	122.5	4	25		4.2
124.95	0	27.2	27.2	0	184	0	20	125	4	25		4.3
127.64	0	26.8	26.8	0	186	0	20	127.5	4	25		4.4
130.29	0	26.4	26.4	0	188	0	20	130	4	25		4.5				0	6
132.9	0	26	26	0	190	0	20	132.5	4	25		4.6				1200	6
135.47	0	25.6	25.6	0	192	0	20	135	4	25		4.7
138	0	25.2	25.2	0	194	0	20	137.5	4	25		4.8
140.5	0	25	25	0	196	0	20	140	4	25		4.9
142.97	0	24.6	24.6	0	198	0	20	142.5	4	25		5
145.42	0	24.4	24.4	0	200	0	20	145	4	25		5.1				0	2
147.85	0	24.2	24.2	0	202	0	20	147.5	4	25		5.2				1200	2
150.26	0	24	24	0	204	0	20	150	4	25		5.3
152.64	0	23.8	23.8	0	206	0	20	152.5	4	25		5.4
155	0	23.6	23.6	0	208	0	20	155	4	25		5.5
157.35	0	23.4	23.4	0	210	0	20	157.5	4	25		5.6
159.68	0	23.2	23.2	0	212	0	20	160	4	25		5.7
161.99	0	23	23	0	214	0	20	162.5	4	25		5.8				op x	op y
164.28	0	22.8	22.8	0	216	0	20	165	4	25		5.9				19	5
166.56	0	22.8	22.8	0	218	0	20	167.5	4	25		6				21	5
168.82	0	22.6	22.6	0	220	0	20	170	4	25		6.1				21	3
171.07	0	22.4	22.4	0	222	0	20	172.5	4	25		6.2				19	3
173.31	0	22.4	22.4	0	224	0	20	175	4	25		6.3				19	5
175.53	0	22.2	22.2	0	226	0	20	177.5	4	25		6.4
177.74	0	22	22	0	228	0	20	180	4	25		6.5				1125	5
179.94	0	22	22	0	230	0	20	182.5	4	25		6.6				1127	5
182.13	0	21.8	21.8	0	232	0	20	185	4	25		6.7				1127	3
184.31	0	21.8	21.8	0	234	0	20	187.5	4	25		6.8				1125	3
186.47	0	21.6	21.6	0	236	0	20	190	4	25		6.9				1125	5
188.63	0	21.6	21.6	0	238	0	20	192.5	4	25		7
190.78	0	21.4	21.4	0	240	0	20	195	4	25		7.1
192.92	0	21.4	21.4	0	242	0	20	197.5	4	25		7.2
195.06	0	21.4	21.4	0	244	0	20	200	4	25		7.3
197.18	0	21.2	21.2	0	246	0	20	202.5	4	25		7.4
199.3	0	21.2	21.2	0	248	0	20	205	4	25		7.5
201.41	0	21	21	0	250	0	20	207.5	4	25		7.6
203.51	0	21	21	0	252	0	20	210	4	25		7.7
205.61	0	21	21	0	254	0	20	212.5	4	25		7.8
207.71	0	21	21	0	256	0	20	215	4	25		7.9
209.79	0	20.8	20.8	0	258	0	20	217.5	4	25		8
211.87	0	20.8	20.8	0	260	0	20	220	4	25		8.1
213.95	0	20.8	20.8	0	262	0	20	222.5	4	25		8.2
216.03	0	20.8	20.8	0	264	0	20	225	4	25		8.3
218.09	0	20.6	20.6	0	266	0	20	227.5	4	25		8.4
220.15	0	20.6	20.6	0	268	0	20	230	4	25		8.5
222.21	0	20.6	20.6	0	270	0	20	232.5	4	25		8.6
224.27	0	20.6	20.6	0	272	0	20	235	4	25		8.7
226.32	0	20.4	20.4	0	274	0	20	237.5	4	25		8.8
228.36	0	20.4	20.4	0	276	0	20	240	4	25		8.9
230.4	0	20.4	20.4	0	278	0	20	242.5	4	25		9
232.44	0	20.4	20.4	0	280	0	20	245	4	25		9.1
234.48	0	20.4	20.4	0	282	0	20	247.5	4	25		9.2
236.52	0	20.4	20.4	0	284	0	20	250	4	25		9.3
238.56	0	20.4	20.4	0	286	0	20	252.5	4	25		9.4
240.59	0	20.2	20.2	0	288	0	20	255	4	25		9.5
242.61	0	20.2	20.2	0	290	0	20	257.5	4	25		9.6
244.63	0	20.2	20.2	0	292	0	20	260	4	25		9.7
246.65	0	20.2	20.2	0	294	0	20	262.5	4	25		9.8
248.67	0	20.2	20.2	0	296	0	20	265	4	25		9.9
250.69	0	20.2	20.2	0	298	0	20	267.5	4	25		10
252.71	0	20.2	20.2	0	300	0	20	270	4	25		10.1
254.73	0	20.2	20.2	0	302	0	20	272.5	4	25		10.2
256.75	0	20.2	20.2	0	304	0	20	275	4	25		10.3
258.77	0	20.2	20.2	0	306	0	20	277.5	4	25		10.4
260.77	0	20	20	0	308	0	20	280	4	25		10.5
262.77	0	20	20	0	310	0	20	282.5	4	25		10.6
264.77	0	20	20	0	312	0	20	285	4	25		10.7
266.77	0	20	20	0	314	0	20	287.5	4	25		10.8
268.77	0	20	20	0	316	0	20	290	4	25		10.9
270.77	0	20	20	0	318	0	20	292.5	4	25		11
272.77	0	20	20	0	320	0	20	295	4	25		11.1
274.77	0	20	20	0	322	0	20	297.5	4	25		11.2
276.77	0	20	20	0	324	0	20	300	4	25		11.3
278.77	0	20	20	0	326	0	20	302.5	4	25		11.4
280.77	0	20	20	0	328	0	20	305	4	25		11.5
282.77	0	20	20	0	330	0	20	307.5	4	25		11.6
284.77	0	20	20	0	332	0	20	310	4	25		11.7
286.77	0	20	20	0	334	0	20	312.5	4	25		11.8
288.77	0	20	20	0	336	0	20	315	4	25		11.9
290.77	0	20	20	0	338	0	20	317.5	4	25		12
292.77	0	20	20	0	340	0	20	320	4	25		12.1
294.77	0	20	20	0	342	0	20	322.5	4	25		12.2
296.77	0	20	20	0	344	0	20	325	4	25		12.3
298.77	0	20	20	0	346	0	20	327.5	4	25		12.4
300.75	0	20	19.8	0	348	0	20	330	4	25		12.5
302.73	0	20	19.8	0	350	0	20	332.5	4	25		12.6
304.71	0	20	19.8	0	352	0	20	335	4	25		12.7
306.69	0	20	19.8	0	354	0	20	337.5	4	25		12.8
308.67	0	20	19.8	0	356	0	20	340	4	25		12.9
310.65	0	20	19.8	0	358	0	20	342.5	4	25		13
312.63	0	20	19.8	0	360	0	20	345	4	25		13.1
314.61	0	20	19.8	0	362	0	20	347.5	4	25		13.2
316.59	0	20	19.8	0	364	0	20	350	4	25		13.3
318.57	0	20	19.8	0	366	0	20	352.5	4	25		13.4
320.55	0	20	19.8	0	368	0	20	355	4	25		13.5
322.53	0	20	19.8	0	370	0	20	357.5	4	25		13.6
324.51	0	20	19.8	0	372	0	20	360	4	25		13.7
326.49	0	20	19.8	0	374	0	20	362.5	4	25		13.8
328.47	0	20	19.8	0	376	0	20	365	4	25		13.9
330.45	0	20	19.8	0	378	0	20	367.5	4	25		14
332.43	0	20	19.8	0	380	0	20	370	4	25		14.1
334.41	0	20	19.8	0	382	0	20	372.5	4	25		14.2
336.39	0	20	19.8	0	384	0	20	375	4	25		14.3
338.37	0	20	19.8	0	386	0	20	377.5	4	25		14.4
340.35	0	20	19.8	0	388	0	20	380	4	25		14.5
342.33	0	20	19.8	0	390	0	20	382.5	4	25		14.6
344.31	0	20	19.8	0	392	0	20	385	4	25		14.7
346.29	0	20	19.8	0	394	0	20	387.5	4	25		14.8
348.27	0	20	19.8	0	396	0	20	390	4	25		14.9
350.25	0	20	19.8	0	398	0	20	392.5	4	25		15
352.23	0	20	19.8	0	400	0	20	395	4	25		15.1
354.21	0	20	19.8	0	402	0	20	397.5	4	25		15.2
356.19	0	20	19.8	0	404	0	20	400	4	25		15.3
358.17	0	20	19.8	0	406	0	20	402.5	4	25		15.4
360.15	0	20	19.8	0	408	0	20	405	4	25		15.5
362.13	0	20	19.8	0	410	0	20	407.5	4	25		15.6
364.11	0	20	19.8	0	412	0	20	410	4	25		15.7
366.09	0	20	19.8	0	414	0	20	412.5	4	25		15.8
368.07	0	20	19.8	0	416	0	20	415	4	25		15.9
370.05	0	20	19.8	0	418	0	20	417.5	4	25		16
372.03	0	20	19.8	0	420	0	20	420	4	25		16.1
374.01	0	20	19.8	0	422	0	20	422.5	4	25		16.2
375.99	0	20	19.8	0	424	0	20	425	4	25		16.3
377.97	0	20	19.8	0	426	0	20	427.5	4	25		16.4
379.95	0	20	19.8	0	428	0	20	430	4	25		16.5
381.93	0	20	19.8	0	430	0	20	432.5	4	25		16.6
383.91	0	20	19.8	0	432	0	20	435	4	25		16.7
385.89	0	20	19.8	0	434	0	20	437.5	4	25		16.8
387.87	0	20	19.8	0	436	0	20	440	4	25		16.9
389.85	0	20	19.8	0	438	0	20	442.5	4	25		17
391.83	0	20	19.8	0	440	0	20	445	4	25		17.1
393.829	0.00780797	20.05	20.0497	0.101457	442.003	0	20.0545	447.498	4	24.95		17.2
395.852	0.0250842	20.3	20.299	0.196727	444.016	0	20.1635	449.985	4	24.85		17.3
397.901	0.0520632	20.55	20.5479	0.294339	446.041	0	20.2722	452.462	4	24.75		17.4
399.974	0.0889794	20.8	20.7963	0.394298	448.076	0	20.3803	454.93	4	24.65		17.5
402.073	0.136067	21.05	21.0441	0.496602	450.122	0	20.4877	457.387	4	24.55		17.6
404.196	0.193561	21.3	21.2915	0.601249	452.179	0	20.5942	459.835	4	24.45		17.7
406.343	0.261696	21.55	21.5384	0.708243	454.246	0	20.6996	462.272	4	24.35		17.8
408.516	0.340706	21.8	21.7847	0.817582	456.324	0	20.8036	464.7	4	24.25		17.9
410.712	0.430826	22.05	22.0304	0.929264	458.412	0	20.9061	467.118	4	24.15		18
412.934	0.53229	22.3	22.2756	1.04329	460.51	0	21.0069	469.525	4	24.05		18.1
415.18	0.645333	22.55	22.5202	1.15967	462.618	0	21.1057	471.923	4	23.95		18.2
417.45	0.770189	22.8	22.7641	1.27839	464.736	0	21.2025	474.31	4	23.85		18.3
419.745	0.907094	23.05	23.0075	1.39946	466.864	0	21.2969	476.688	4	23.75		18.4
422.064	1.05628	23.3	23.2502	1.52287	469	0	21.3889	479.055	4	23.65		18.5
424.407	1.21087	23.55	23.5002	1.53098	471.146	0	21.4783	481.413	4	23.55		18.6
426.776	1.35956	23.8	23.7544	1.47228	473.3	0	21.5648	483.76	4	23.45		18.7
429.171	1.50249	24.05	24.0083	1.41503	475.463	0	21.6484	486.098	4	23.35		18.8
431.591	1.63979	24.3	24.262	1.35922	477.634	0	21.7288	488.425	4	23.25		18.9
434.036	1.77163	24.55	24.5153	1.30483	479.813	0	21.8059	490.743	4	23.15		19
436.507	1.89813	24.8	24.7684	1.25186	481.999	0	21.8796	493.05	4	23.05		19.1
439.002	2.01944	25.05	25.0212	1.20028	484.192	0	21.9497	495.35	4	23		19.2
441.523	2.13569	25.3	25.2738	1.15009	486.392	0	22.0161	497.65	4	23		19.3
444.07	2.24703	25.55	25.5263	1.10126	488.598	0	22.0787	499.95	4	23		19.4
446.641	2.35359	25.8	25.7785	1.05378	490.811	0	22.1373	502.25	4	23		19.5
449.238	2.4555	26.05	26.0305	1.00763	493.028	0	22.1918	504.55	4	23		19.6
451.86	2.55289	26.3	26.2824	0.962789	495.251	0	22.2422	506.85	4	23		19.7
454.507	2.64589	26.55	26.5341	0.919246	497.479	0	22.2883	509.15	4	23		19.8
457.179	2.73464	26.8	26.7856	0.876976	499.711	0	22.33	511.45	4	23		19.9
459.877	2.81925	27.05	27.0371	0.835959	501.947	0	22.3673	513.75	4	23		20
462.599	2.89986	27.3	27.2884	0.796174	504.186	0	22.4001	516.05	4	23		20.1
465.347	2.97657	27.55	27.5396	0.7576	506.428	0	22.4284	518.35	4	23		20.2
468.12	3.04952	27.8	27.7907	0.720216	508.673	0	22.452	520.65	4	23		20.3
470.918	3.11882	28.05	28.0417	0.683999	510.92	0	22.4709	522.95	4	23		20.4
473.741	3.18458	28.3	28.2926	0.648928	513.168	0	22.4851	525.25	4	23		20.5
476.589	3.24692	28.55	28.5434	0.61498	515.417	0	22.4946	527.55	4	23		20.6
479.462	3.30595	28.8	28.7941	0.582132	517.667	0	22.4994	529.85	4	23		20.7
482.36	3.36177	29.05	29.0448	0.550363	519.917	0	22.4994	532.15	4	23		20.8
485.283	3.4145	29.3	29.2954	0.519649	522.166	0	22.4946	534.45	4	23		20.9
488.232	3.46423	29.55	29.5459	0.489968	524.415	0	22.4851	536.75	4	23		21
491.205	3.51107	29.8	29.7964	0.461297	526.663	0	22.4709	539.05	4	23		21.1
494.204	3.55512	30.05	30.0469	0.433615	528.908	0	22.452	541.35	4	23		21.2
497.227	3.59647	30.3	30.2973	0.406899	531.152	0	22.4284	543.65	4	23		21.3
500.275	3.63522	30.55	30.5476	0.381128	533.393	0	22.4001	545.95	4	23		21.4
503.349	3.67147	30.8	30.7979	0.356279	535.63	0	22.3673	548.25	4	23		21.5
506.399	3.70476	30.4	30.3983	0.325383	537.864	0	22.33	550.55	4	23		21.6
509.409	3.73512	30	29.9985	0.296492	540.094	0	22.2883	552.85	4	23		21.7
512.379	3.76274	29.6	29.5988	0.269551	542.319	0	22.2422	555.15	4	23		21.8
515.308	3.7878	29.2	29.199	0.2445	544.54	0	22.1918	557.45	4	23		21.9
518.198	3.8105	28.8	28.7991	0.221274	546.755	0	22.1373	559.75	4	23		22
521.048	3.83101	28.4	28.3993	0.199802	548.964	0	22.0787	562.05	4	23		22.1
523.858	3.84949	28	27.9994	0.180011	551.168	0	22.0161	564.35	4	23		22.2
526.628	3.86612	27.6	27.5995	0.161823	553.364	0	21.9497	566.65	4	23		22.3
529.358	3.88104	27.2	27.1996	0.145158	555.554	0	21.8796	568.95	4	23		22.4
532.048	3.89441	26.8	26.7997	0.129935	557.736	0	21.8059	571.25	4	23		22.5
534.698	3.90635	26.4	26.3997	0.116068	559.911	0	21.7288	573.55	4	23		22.6
537.308	3.91701	26	25.9998	0.103476	562.078	0	21.6484	575.85	4	23		22.7
539.878	3.92649	25.6	25.5998	0.0920747	564.237	0	21.5648	578.15	4	23		22.8
542.408	3.93492	25.2	25.1999	0.0817808	566.387	0	21.4783	580.45	4	23		22.9
544.898	3.9424	24.8	24.7999	0.0725135	568.528	0	21.3889	582.75	4	23		23
547.348	3.94902	24.4	24.3999	0.0641934	570.66	0	21.2969	585.05	4	23		23.1
549.758	3.95488	24	23.9999	0.056744	572.782	0	21.2025	587.35	4	23		23.2
552.15	3.9601	23.891	23.8909	0.050708	574.895	0	21.1057	589.65	4	23		23.3
554.531	3.96475	23.7838	23.7838	0.0452674	576.999	0	21.0069	591.95	4	23		23.4
556.903	3.96891	23.6985	23.6984	0.0404022	579.092	0	20.9061	594.25	4	23		23.5
559.266	3.97262	23.6132	23.6132	0.0360186	581.175	0	20.8036	596.55	4	23		23.6
561.621	3.97593	23.5282	23.5281	0.0320726	583.247	0	20.6996	598.85	4	23		23.7
563.97	3.97887	23.4645	23.4645	0.0285495	585.309	0	20.5942	601.15	4	23		23.8
566.312	3.98148	23.4008	23.4008	0.0253806	587.361	0	20.4877	603.45	4	23		23.9
568.649	3.98381	23.3584	23.3584	0.0225532	589.402	0	20.3803	605.75	4	23		24
570.982	3.98587	23.3161	23.3161	0.020012	591.431	0	20.2722	608.05	4	23		24.1
573.31	3.9877	23.2738	23.2738	0.0177299	593.451	0	20.1635	610.35	4	23		24.2
575.634	3.98932	23.2316	23.2316	0.0156822	595.459	0	20.0545	612.65	4	23		24.3
577.954	3.99075	23.1894	23.1894	0.0138467	597.456	0	19.9455	614.95	4	23		24.4
580.272	3.99201	23.1683	23.1683	0.0122141	599.442	0	19.8365	617.25	4	23		24.5
582.587	3.99312	23.1472	23.1472	0.0107521	601.418	0	19.7278	619.55	4	23		24.6
584.899	3.99409	23.1262	23.1262	0.00944425	603.383	0	19.6197	621.85	4	23		24.7
587.21	3.99495	23.1051	23.1051	0.00827576	605.336	0	19.5123	624.15	4	23		24.8
589.519	3.9957	23.0841	23.0841	0.00723307	607.28	0	19.4058	626.45	4	23		24.9
591.827	3.99635	23.0631	23.063	0.00630392	609.212	0	19.3004	628.75	4	23		25
594.133	3.99692	23.063	23.063	0.00548226	611.135	0	19.1964	631.05	4	23		25.1
596.438	3.99741	23.042	23.042	0.00474735	613.046	0	19.0939	633.35	4	23		25.2
598.742	3.99784	23.042	23.042	0.00409957	614.948	0	18.9931	635.65	4	23		25.3
601.046	3.9982	23.021	23.021	0.00352267	616.84	0	18.8943	637.95	4	23		25.4
603.348	3.99852	23.021	23.021	0.00301626	618.722	0	18.7975	640.25	4	23		25.5
605.65	3.99879	23.021	23.021	0.00257	620.595	0	18.7031	642.55	4	23		25.6
607.952	3.99901	23.021	23.021	0.00217787	622.458	0	18.6111	644.85	4	23		25.7
610.252	3.9992	23	23	0.00183277	624.313	0	18.5217	647.15	4	23		25.8
612.552	3.99936	23	23	0.00153341	626.158	0	18.4352	649.45	4	23		25.9
614.852	3.9995	23	23	0.00127331	627.996	0	18.3516	651.75	4	23		26
617.152	3.99961	23	23	0.0010484	629.825	0	18.2712	654.05	4	23		26.1
619.452	3.9997	23	23	0.000854979	631.646	0	18.1941	656.35	4	23		26.2
621.752	3.99977	23	23	0.000689668	633.46	0	18.1204	658.65	4	23		26.3
624.052	3.99983	23	23	0.000549405	635.267	0	18.0503	660.95	4	23		26.4
626.352	3.99988	23	23	0.000431393	637.067	0	17.9839	663.25	4	23		26.5
628.652	3.99991	23	23	0.000333077	638.86	0	17.9213	665.55	4	23		26.6
630.952	3.99994	23	23	0.000252122	640.648	0	17.8627	667.85	4	23		26.7
633.252	3.99996	23	23	0.000186387	642.43	0	17.8082	670.15	4	23		26.8
635.552	3.99997	23	23	0.000133905	644.207	0	17.7578	672.45	4	23		26.9
637.852	3.99998	23	23	9.28667e-05	645.98	0	17.7117	674.75	4	23		27
640.152	3.99999	23	23	6.16026e-05	647.748	0	17.67	677.05	4	23		27.1
642.452	4	23	23	3.85693e-05	649.512	0	17.6327	679.35	4	23		27.2
644.752	4	23	23	2.23369e-05	651.273	0	17.5999	681.65	4	23		27.3
647.052	4	23	23	1.15785e-05	653.03	0	17.5716	683.95	4	23		27.4
649.352	4	23	23	5.06212e-06	654.786	0	17.548	686.25	4	23		27.5
651.652	4	23	23	1.64525e-06	656.539	0	17.5291	688.55	4	23		27.6
653.952	4	23	23	2.7481e-07	658.291	0	17.5149	690.85	4	23		27.7
656.252	4	23	23	3.9874e-09	660.042	0	17.5054	693.15	4	23		27.8
658.552	4	23	23	5.69371e-09	661.792	0	17.5006	695.45	4	23		27.9
660.852	4	23	23	2.03564e-06	663.542	0	17.5006	697.75	4	23		28
663.152	4	23	23	1.06929e-05	665.292	0	17.5054	700.05	4	23		28.1
665.452	4	23	23	3.12635e-05	667.043	0	17.5149	702.35	4	23		28.2
667.752	3.99999	23	23	6.95312e-05	668.796	0	17.5291	704.65	4	23		28.3
670.052	3.99998	23	23	0.000131733	670.55	0	17.548	706.95	4	23		28.4
672.352	3.99996	23	23	0.000224565	672.307	0	17.5716	709.25	4	23		28.5
674.652	3.99996	23	23	3.05471e-05	674.066	0	17.5999	711.55	4	23		28.6
676.952	3.99997	23	23	2.87197e-05	675.829	0	17.6327	713.85	4	23		28.7
679.252	3.99997	23	23	2.69663e-05	677.595	0	17.67	716.15	4	23		28.8
681.552	3.99997	23	23	2.52853e-05	679.365	0	17.7117	718.45	4	23		28.9
683.852	3.99997	23	23	2.36753e-05	681.139	0	17.7578	720.75	4	23		29
686.152	3.99998	23	23	2.21349e-05	682.919	0	17.8082	723.05	4	23		29.1
688.452	3.99998	23	23	2.06627e-05	684.704	0	17.8627	725.35	4	23		29.2
690.752	3.99998	23	23	1.92573e-05	686.494	0	17.9213	727.65	4	23		29.3
693.052	3.99998	23	23	1.79175e-05	688.291	0	17.9839	729.95	4	23		29.4
695.352	3.99998	23	23	1.66419e-05	690.094	0	18.0503	732.25	4	23		29.5
697.652	3.99998	23	23	1.54292e-05	691.905	0	18.1204	734.55	4	23		29.6
699.952	3.99999	23	23	1.42782e-05	693.722	0	18.1941	736.85	4	23		29.7
702.252	3.99999	23	23	1.31874e-05	695.547	0	18.2712	739.15	4	23		29.8
704.552	3.99999	23	23	1.21555e-05	697.381	0	18.3516	741.45	4	23		29.9
706.852	3.99999	23	23	1.11812e-05	699.222	0	18.4352	743.75	4	23		30
709.152	3.99999	23	23	1.0263e-05	701.072	0	18.5217	746.05	4	23		30.1
711.452	3.99999	23	23	9.39937e-06	702.931	0	18.6111	748.35	4	23		30.2
713.752	3.99999	23	23	8.58887e-06	704.799	0	18.7031	750.65	4	23		30.3
716.052	3.99999	23	23	7.8299e-06	706.676	0	18.7975	752.95	4	23		30.4
718.352	3.99999	23	23	7.12084e-06	708.563	0	18.8943	755.25	4	23		30.5
720.652	3.99999	23	23	6.46002e-06	710.46	0	18.9931	757.55	4	23		30.6
722.952	4	23	23	5.84571e-06	712.367	0	19.0939	759.85	4	23		30.7
725.252	4	23	23	5.27614e-06	714.284	0	19.1964	762.15	4	23		30.8
727.552	4	23	23	4.74947e-06	716.211	0	19.3004	764.45	4	23		30.9
729.852	4	23	23	4.26384e-06	718.149	0	19.4058	766.75	4	23		31
732.152	4	23	23	3.81734e-06	720.098	0	19.5123	769.05	4	23		31.1
734.452	4	23	23	3.40806e-06	722.057	0	19.6197	771.35	4	23		31.2
736.752	4	23	23	3.03402e-06	724.027	0	19.7278	773.65	4	23		31.3
739.052	4	23	23	2.69328e-06	726.008	0	19.8365	775.95	4	23		31.4
741.352	4	23	23	2.38385e-06	728	0	19.9455	778.25	4	23		31.5
743.652	4	23	23	2.10379e-06	730.003	0	20.0545	780.55	4	23		31.6
745.952	4	23	23	1.85114e-06	732.016	0	20.1635	782.85	4	23		31.7
748.252	4	23	23	1.62399e-06	734.041	0	20.2722	785.15	4	23		31.8
750.552	4	23	23	1.42047e-06	736.076	0	20.3803	787.45	4	23		31.9
752.852	4	23	23	1.23876e-06	738.122	0	20.4877	789.75	4	23		32
755.152	4	23	23	1.07707e-06	740.179	0	20.5942	792.05	4	23		32.1
757.452	4	23	23	9.33717e-07	742.246	0	20.6996	794.35	4	23		32.2
759.752	4	23	23	8.07058e-07	744.324	0	20.8036	796.65	4	23		32.3
762.052	4	23	23	6.95545e-07	746.412	0	20.9061	798.95	4	23		32.4
764.352	4	23	23	5.97712e-07	748.51	0	21.0069	801.25	4	23		32.5
766.652	4	23	23	5.1218e-07	750.618	0	21.1057	803.55	4	23		32.6
768.952	4	23	23	4.37662e-07	752.736	0	21.2025	805.85	4	23		32.7
771.252	4	23	23	3.72961e-07	754.864	0	21.2969	808.15	4	23		32.8
773.552	4	23	23	3.16974e-07	757	0	21.3889	810.45	4	23		32.9
775.852	4	23	23	2.68689e-07	759.146	0	21.4783	812.75	4	23		33
778.152	4	23	23	2.27181e-07	761.3	0	21.5648	815.05	4	23		33.1
780.452	4	23	23	1.91613e-07	763.463	0	21.6484	817.35	4	23		33.2
782.752	4	23	23	1.6123e-07	765.634	0	21.7288	819.65	4	23		33.3
785.052	4	23	23	1.35355e-07	767.813	0	21.8059	821.95	4	23		33.4
787.352	4	23	23	1.13382e-07	769.999	0	21.8796	824.25	4	23		33.5
789.652	4	23	23	9.47757e-08	772.192	0	21.9497	826.55	4	23		33.6
791.952	4	23	23	7.90636e-08	774.392	0	22.0161	828.85	4	23		33.7
794.252	4	23	23	6.58298e-08	776.598	0	22.0787	831.15	4	23		33.8
796.552	4	23	23	5.47112e-08	778.811	0	22.1373	833.45	4	23		33.9
798.852	4	23	23	4.53921e-08	781.028	0	22.1918	835.75	4	23		34
801.152	4	23	23	3.75988e-08	783.251	0	22.2422	838.05	4	23		34.1
803.452	4	23	23	3.10954e-08	785.479	0	22.2883	840.35	4	23		34.2
805.752	4	23	23	2.56796e-08	787.711	0	22.33	842.65	4	23		34.3
808.052	4	23	23	2.1178e-08	789.947	0	22.3673	844.95	4	23		34.4
810.352	4	23	23	1.7443e-08	792.186	0	22.4001	847.25	4	23		34.5
812.652	4	23	23	1.43494e-08	794.428	0	22.4284	849.55	4	23		34.6
814.952	4	23	23	1.17909e-08	796.673	0	22.452	851.85	4	23		34.7
817.252	4	23	23	9.67823e-09	798.92	0	22.4709	854.15	4	23		34.8
819.552	4	23	23	7.93602e-09	801.168	0	22.4851	856.45	4	23		34.9
821.852	4	23	23	6.50114e-09	803.417	0	22.4946	858.75	4	23		35
824.152	4	23	23	5.32079e-09	805.667	0	22.4994	861.05	4	23		35.1
826.452	4	23	23	4.35089e-09	807.917	0	22.4994	863.35	4	23		35.2
828.752	4	23	23	3.55474e-09	810.166	0	22.4946	865.65	4	23		35.3
831.052	4	23	23	2.90185e-09	812.415	0	22.4851	867.95	4	23		35.4
833.352	4	23	23	2.36693e-09	814.663	0	22.4709	870.25	4	23		35.5
835.652	4	23	23	1.92901e-09	816.908	0	22.452	872.55	4	23		35.6
837.952	4	23	23	1.5708e-09	819.152	0	22.4284	874.85	4	23		35.7
840.252	4	23	23	1.27803e-09	821.393	0	22.4001	877.15	4	23		35.8
842.552	4	23	23	1.03892e-09	823.63	0	22.3673	879.45	4	23		35.9
844.852	4	23	23	8.43756e-10	825.864	0	22.33	881.75	4	23		36
847.152	4	23	23	6.84591e-10	828.094	0	22.2883	884.05	4	23		36.1
849.452	4	23	23	5.54892e-10	830.319	0	22.2422	886.35	4	23		36.2
851.752	4	23	23	4.49276e-10	832.54	0	22.1918	888.65	4	23		36.3
854.052	4	23	23	3.63343e-10	834.755	0	22.1373	890.95	4	23		36.4
856.352	4	23	23	2.93448e-10	836.964	0	22.0787	893.25	4	23		36.5
858.652	4	23	23	2.36677e-10	839.168	0	22.0161	895.55	4	23		36.6
860.952	4	23	23	1.90606e-10	841.364	0	21.9497	897.85	4	23		36.7
863.252	4	23	23	1.53231e-10	843.554	0	21.8796	900.15	4	23		36.8
865.552	4	23	23	1.22978e-10	845.736	0	21.8059	902.45	4	23		36.9
867.852	4	23	23	9.8494e-11	847.911	0	21.7288	904.75	4	23		37
870.152	4	23	23	7.87224e-11	850.078	0	21.6484	907.05	4	23		37.1
872.452	4	23	23	6.27543e-11	852.237	0	21.5648	909.35	4	23		37.2
874.752	4	23	23	4.98788e-11	854.387	0	21.4783	911.65	4	23		37.3
877.052	4	23	23	3.95457e-11	856.528	0	21.3889	913.95	4	23		37.4
879.352	4	23	23	3.12293e-11	858.66	0	21.2969	916.25	4	23		37.5
881.652	4	23	23	2.45742e-11	860.782	0	21.2025	918.55	4	23		37.6
883.952	4	23	23	1.92571e-11	862.895	0	21.1057	920.85	4	23		37.7
886.252	4	23	23	1.50384e-11	864.999	0	21.0069	923.15	4	23		37.8
888.552	4	23	23	1.16907e-11	867.092	0	20.9061	925.45	4	23		37.9
890.852	4	23	23	9.05088e-12	869.175	0	20.8036	927.75	4	23		38
893.152	4	23	23	6.94415e-12	871.247	0	20.6996	930.05	4	23		38.1
895.452	4	23	23	5.29417e-12	873.309	0	20.5942	932.35	4	23		38.2
897.752	4	23	23	4.01888e-12	875.361	0	20.4877	934.65	4	23		38.3
900.052	4	23	23	3.02848e-12	877.402	0	20.3803	936.95	4	23		38.4
902.352	4	23	23	2.25455e-12	879.431	0	20.2722	939.25	4	23		38.5
904.652	4	23	23	1.65307e-12	881.451	0	20.1635	941.55	4	23		38.6
906.952	4	23	23	1.2088e-12	883.459	0	20.0545	943.85	4	23		38.7
909.252	4	23	23	8.69111e-13	885.456	0	19.9455	946.15	4	23		38.8
911.552	4	23	23	6.10055e-13	887.442	0	19.8365	948.45	4	23		38.9
913.852	4	23	23	4.03345e-13	889.418	0	19.7278	950.75	4	23		39
916.152	4	23	23	2.57387e-13	891.383	0	19.6197	953.05	4	23		39.1
918.452	4	23	23	1.83629e-13	893.336	0	19.5123	955.35	4	23		39.2
920.752	4	23	23	9.89669e-14	895.28	0	19.4058	957.65	4	23		39.3
923.052	4	23	23	5.37959e-14	897.212	0	19.3004	959.95	4	23		39.4
925.352	4	23	23	5.90888e-14	899.135	0	19.1964	962.25	4	23		39.5
927.652	4	23	23	6.57281e-14	901.046	0	19.0939	964.55	4	23		39.6
929.952	4	23	23	7.42882e-14	902.948	0	18.9931	966.85	4	23		39.7
932.252	4	23	23	8.57251e-14	904.84	0	18.8943	969.15	4	23		39.8
934.552	4	23	23	1.01756e-13	906.722	0	18.7975	971.45	4	23		39.9
936.85	4	22.9553	22.9553	0	908.595	0	18.7031	973.75	4	23		40
939.141	4	22.8983	22.8983	0	910.458	0	18.6111	976.05	4	23		40.1
941.429	4	22.8846	22.8846	0	912.313	0	18.5217	978.35	4	23		40.2
943.736	3.99225	23.1346	23.1344	0.100096	914.158	0	18.4352	980.65	4	23		40.3
946.069	3.97537	23.3846	23.3838	0.191856	915.996	0	18.3516	982.95	4	23		40.4
948.426	3.94919	23.6346	23.6329	0.285333	917.825	0	18.2712	985.25	4	23		40.5
950.808	3.91352	23.8846	23.8816	0.380532	919.646	0	18.1941	987.55	4	23		40.6
953.214	3.86821	24.1346	24.1299	0.477436	921.46	0	18.1204	989.85	4	23		40.7
955.646	3.81308	24.3846	24.3778	0.57604	923.267	0	18.0503	992.15	4	23		40.8
958.102	3.74797	24.6346	24.6253	0.676338	925.067	0	17.9839	994.45	4	23		40.9
960.583	3.6727	24.8846	24.8724	0.778324	926.86	0	17.9213	996.75	4	23		41
963.089	3.5871	25.1346	25.1191	0.88199	928.648	0	17.8627	999.05	4	23		41.1
965.619	3.49101	25.3846	25.3654	0.987334	930.43	0	17.8082	1001.35	4	23		41.2
968.174	3.38426	25.6346	25.6112	1.09434	932.207	0	17.7578	1003.65	4	23		41.3
970.754	3.26669	25.8846	25.8566	1.20301	933.98	0	17.7117	1005.95	4	23		41.4
973.358	3.13812	26.1346	26.1016	1.31334	935.748	0	17.67	1008.25	4	23		41.5
975.987	3.0008	26.3846	26.3486	1.37731	937.512	0	17.6327	1010.55	4	23		41.6
978.64	2.86522	26.6346	26.6004	1.34867	939.273	0	17.5999	1012.85	4	23		41.7
981.319	2.73251	26.8846	26.8522	1.31992	941.03	0	17.5716	1015.15	4	23		41.8
984.023	2.60268	27.1346	27.1039	1.29105	942.786	0	17.548	1017.45	4	23		41.9
986.753	2.47575	27.3846	27.3555	1.26205	944.539	0	17.5291	1019.75	4	23		42
989.507	2.35173	27.6346	27.6071	1.23291	946.291	0	17.5149	1022.05	4	23		42.1
992.287	2.23063	27.8846	27.8586	1.2036	948.042	0	17.5054	1024.35	4	23		42.2
995.091	2.11248	28.1346	28.1101	1.17413	949.792	0	17.5006	1026.65	4	23		42.3
997.921	1.99729	28.3846	28.3615	1.14447	951.542	0	17.5006	1028.95	4	23		42.4
1000.78	1.88508	28.6346	28.6129	1.11462	953.292	0	17.5054	1031.25	4	23		42.5
1003.66	1.77587	28.8846	28.8642	1.08456	955.043	0	17.5149	1033.55	4	23		42.6
1006.56	1.66969	29.1346	29.1155	1.05428	956.796	0	17.5291	1035.85	4	23		42.7
1009.49	1.56655	29.3846	29.3668	1.02378	958.55	0	17.548	1038.15	4	23		42.8
1012.45	1.46647	29.6346	29.618	0.993051	960.307	0	17.5716	1040.45	4	23		42.9
1015.43	1.36949	29.8846	29.8691	0.962076	962.066	0	17.5999	1042.75	4	23		43
1018.43	1.27562	30.1346	30.1202	0.930851	963.829	0	17.6327	1045.05	4	23		43.1
1021.46	1.18489	30.3846	30.3713	0.899372	965.595	0	17.67	1047.35	4	23		43.2
1024.52	1.09734	30.6346	30.6223	0.867634	967.365	0	17.7117	1049.65	4	23		43.3
1027.6	1.01297	30.8846	30.8733	0.835632	969.139	0	17.7578	1051.95	4	23		43.4
1030.71	0.931826	31.1346	31.1242	0.803364	970.919	0	17.8082	1054.25	4	23		43.5
1033.84	0.853928	31.3846	31.3751	0.770829	972.704	0	17.8627	1056.55	4	23		43.6
1037	0.779304	31.6346	31.626	0.738027	974.494	0	17.9213	1058.85	4	23		43.7
1040.18	0.707979	31.8846	31.8768	0.704961	976.291	0	17.9839	1061.15	4	23		43.8
1043.38	0.639981	32.1346	32.1276	0.671634	978.094	0	18.0503	1063.45	4	23		43.9
1046.62	0.575335	32.3846	32.3783	0.638052	979.905	0	18.1204	1065.75	4	23		44
1049.87	0.514065	32.6346	32.629	0.604224	981.722	0	18.1941	1068.05	4	23		44.1
1053.15	0.456196	32.8846	32.8797	0.570161	983.547	0	18.2712	1070.35	4	23		44.2
1056.46	0.40175	33.1346	33.1303	0.535876	985.381	0	18.3516	1072.65	4	23		44.3
1059.79	0.350748	33.3846	33.3808	0.501386	987.222	0	18.4352	1074.95	4	23		44.4
1063.15	0.303209	33.6346	33.6314	0.466713	989.072	0	18.5217	1077.25	4	23		44.5
1066.53	0.259149	33.8846	33.8819	0.431883	990.931	0	18.6111	1079.55	4	23		44.6
1069.93	0.218666	34	33.9977	0.39536	992.799	0	18.7031	1081.85	4	23		44.7
1073.33	0.181946	34	33.9981	0.357856	994.676	0	18.7975	1084.15	4	23		44.8
1076.73	0.148934	34	33.9985	0.320928	996.563	0	18.8943	1086.45	4	23		44.9
1080.12	0.119648	33.8	33.7988	0.283	998.46	0	18.9931	1088.75	4	23		45
1083.47	0.0942199	33.4	33.3991	0.24486	1000.37	0	19.0939	1091.05	4	23		45.1
1086.78	0.072466	33	32.9993	0.208596	1002.28	0	19.1964	1093.35	4	23		45.2
1090.05	0.054183	32.6	32.5995	0.174426	1004.21	0	19.3004	1095.65	4	23		45.3
1093.28	0.0391438	32.2	32.1997	0.142584	1006.15	0	19.4058	1097.95	4	23		45.4
1096.47	0.027097	31.8	31.7998	0.113323	1008.1	0	19.5123	1100.25	4	23		45.5
1099.62	0.0177645	31.4	31.3999	0.0869068	1010.06	0	19.6197	1102.55	4	23		45.6
1102.73	0.0108417	31	30.9999	0.0636066	1012.03	0	19.7278	1104.85	4	23		45.7
1105.8	0.00599681	30.6	30.6	0.0436883	1014.01	0	19.8365	1107.15	4	23		45.8
1108.83	0.00287332	30.2	30.2	0.0273949	1016	0	19.9455	1109.45	4	23		45.9
1111.83	0.00108665	30.0274	30.0274	0.0150255	1018	0	20.0545	1111.75	4	23		46
1114.84	0.000253656	30	30	0.00639841	1020.02	0	20.1635	1114.05	4	23		46.1
1117.84	1.03215e-05	30	30	0.00141233	1022.04	0	20.2722	1116.35	4	23		46.2
1120.84	2.12435e-06	30	30	8.61202e-05	1024.08	0	20.3803	1118.65	4	23		46.3
1123.84	-8.13215e-05	30	30	0.00144481	1026.12	0	20.4877	1120.95	4	23		46.4
1126.84	-0.000621303	30	30	0	1028.18	0	20.5942	1123.25	4	23		46.5
1129.84	-0.00208833	30	30	0	1030.25	0	20.6996	1125.55	4	23		46.6

## Sheet: s_s
Pur x	Pur y	pur V	pur vx	pur vy	obsdx	obsdy	obsdv	opx	opy	opv		time
0	0	30	30	0	100	0	20	20	4	27.5		0.1
3	0	30	30	0	102	0	20	20	4	27.5		0.2
6	0	30	30	0	104	0	20	20	4	27.5		0.3
9	0	30	30	0	106	0	20	20	4	27.5		0.4
12	0	30	30	0	108	0	20	20	4	27.5		0.5
15	0	30	30	0	110	0	20	20	4	27.5		0.6
18	0	30	30	0	112	0	20	20	4	27.5		0.7
21	0	30	30	0	114	0	20	20	4	27.5		0.8
24	0	30	30	0	116	0	20	20	4	27.5		0.9
27	0	30	30	0	118	0	20	20	4	27.5		1				pursuer x	puersuer y
30	0	30	30	0	120	0	20	20	4	27.5		1.1				-1	1
33	0	30	30	0	122	0	20	50.25	4	27.5		1.2				1	1
36	0	30	30	0	124	0	20	53	4	27.5		1.3				1	-1
39	0	30	30	0	126	0	20	55.75	4	27.5		1.4				-1	-1
42	0	30	30	0	128	0	20	58.5	4	27.5		1.5				-1	1
45	0	30	30	0	130	0	20	61.25	4	27.5		1.6
48	0	30	30	0	132	0	20	64	4	27.5		1.7
51	0	30	30	0	134	0	20	66.75	4	27.5		1.8				821	1
54	0	30	30	0	136	0	20	69.5	4	27.5		1.9				823	1
57	0	30	30	0	138	0	20	72.25	4	27.5		2				823	-1
60	0	30	30	0	140	0	20	75	4	27.5		2.1				821	-1
63	0	30	30	0	142	0	20	77.75	4	27.5		2.2				821	1
66	0	30	30	0	144	0	20	80.5	4	27.5		2.3
69	0	30	30	0	146	0	20	83.25	4	27.5		2.4
72	0	30	30	0	148	0	20	86	4	27.5		2.5				Target x	Target y
75	0	30	30	0	150	0	20	88.75	4	27.5		2.6				99	1
78	0	30	30	0	152	0	20	91.5	4	27.5		2.7				101	1
81	0	30	30	0	154	0	20	94.25	4	27.5		2.8				101	-1
84	0	30	30	0	156	0	20	97	4	27.5		2.9				99	-1
87	0	30	30	0	158	0	20	99.75	4	27.5		3				99	1
90	0	30	30	0	160	0	20	102.5	4	27.5		3.1
93	0	30	30	0	162	0	20	105.25	4	27.5		3.2				721	1
96	0	30	30	0	164	0	20	108	4	27.5		3.3				723	1
98.99	0	29.8	29.8	0	166	0	20	110.75	4	27.5		3.4				723	-1
101.94	0	29.4	29.4	0	168	0	20	113.5	4	27.5		3.5				721	-1
104.85	0	29	29	0	170	0	20	116.25	4	27.5		3.6				721	1
107.72	0	28.6	28.6	0	172	0	20	119	4	27.5		3.7
110.55	0	28.2	28.2	0	174	0	20	121.75	4	27.5		3.8				lane x	lane y
113.34	0	27.8	27.8	0	176	0	20	124.5	4	27.5		3.9				0	-2
116.09	0	27.4	27.4	0	178	0	20	127.25	4	27.5		4				920	-2
118.8	0	27	27	0	180	0	20	130	4	27.5		4.1
121.47	0	26.6	26.6	0	182	0	20	132.75	4	27.5		4.2
124.1	0	26.2	26.2	0	184	0	20	135.5	4	27.5		4.3
126.69	0	25.8	25.8	0	186	0	20	138.25	4	27.5		4.4
129.24	0	25.4	25.4	0	188	0	20	141	4	27.5		4.5				0	6
131.76	0	25.2	25.2	0	190	0	20	143.75	4	27.5		4.6				920	6
134.25	0	24.8	24.8	0	192	0	20	146.5	4	27.5		4.7
136.72	0	24.6	24.6	0	194	0	20	149.25	4	27.5		4.8
139.16	0	24.4	24.4	0	196	0	20	152	4	27.5		4.9
141.58	0	24.2	24.2	0	198	0	20	154.75	4	27.5		5
143.98	0	24	24	0	200	0	20	157.5	4	27.5		5.1				0	2
146.36	0	23.8	23.8	0	202	0	20	160.25	4	27.5		5.2				920	2
148.72	0	23.6	23.6	0	204	0	20	163	4	27.5		5.3
151.06	0	23.4	23.4	0	206	0	20	165.75	4	27.5		5.4
153.38	0	23.2	23.2	0	208	0	20	168.5	4	27.5		5.5
155.68	0	23	23	0	210	0	20	171.25	4	27.5		5.6
157.96	0	22.8	22.8	0	212	0	20	174	4	27.5		5.7
160.23	0	22.6	22.6	0	214	0	20	176.75	4	27.5		5.8				op x	op y
162.49	0	22.6	22.6	0	216	0	20	179.5	4	27.5		5.9				19	5
164.73	0	22.4	22.4	0	218	0	20	182.25	4	27.5		6				21	5
166.96	0	22.2	22.2	0	220	0	20	185	4	27.5		6.1				21	3
169.18	0	22.2	22.2	0	222	0	20	187.75	4	27.5		6.2				19	3
171.38	0	22	22	0	224	0	20	190.5	4	27.5		6.3				19	5
173.58	0	22	22	0	226	0	20	193.25	4	27.5		6.4
175.76	0	21.8	21.8	0	228	0	20	196	4	27.5		6.5				873	5
177.94	0	21.8	21.8	0	230	0	20	198.75	4	27.5		6.6				875	5
180.1	0	21.6	21.6	0	232	0	20	201.5	4	27.5		6.7				875	3
182.26	0	21.6	21.6	0	234	0	20	204.25	4	27.5		6.8				873	3
184.4	0	21.4	21.4	0	236	0	20	207	4	27.5		6.9				873	5
186.54	0	21.4	21.4	0	238	0	20	209.75	4	27.5		7
188.67	0	21.2	21.2	0	240	0	20	212.5	4	27.5		7.1
190.79	0	21.2	21.2	0	242	0	20	215.25	4	27.5		7.2
192.91	0	21.2	21.2	0	244	0	20	218	4	27.5		7.3
195.01	0	21	21	0	246	0	20	220.75	4	27.5		7.4
197.11	0	21	21	0	248	0	20	223.5	4	27.5		7.5
199.21	0	21	21	0	250	0	20	226.25	4	27.5		7.6
201.3	0	20.8	20.8	0	252	0	20	229	4	27.5		7.7
203.38	0	20.8	20.8	0	254	0	20	231.75	4	27.5		7.8
205.46	0	20.8	20.8	0	256	0	20	234.5	4	27.5		7.9
207.54	0	20.8	20.8	0	258	0	20	237.25	4	27.5		8
209.61	0	20.6	20.6	0	260	0	20	240	4	27.5		8.1
211.67	0	20.6	20.6	0	262	0	20	242.75	4	27.5		8.2
213.73	0	20.6	20.6	0	264	0	20	245.5	4	27.5		8.3
215.79	0	20.6	20.6	0	266	0	20	248.25	4	27.5		8.4
217.85	0	20.6	20.6	0	268	0	20	251	4	27.5		8.5
219.89	0	20.4	20.4	0	270	0	20	253.75	4	27.5		8.6
221.93	0	20.4	20.4	0	272	0	20	256.5	4	27.5		8.7
223.97	0	20.4	20.4	0	274	0	20	259.25	4	27.5		8.8
226.01	0	20.4	20.4	0	276	0	20	262	4	27.5		8.9
228.05	0	20.4	20.4	0	278	0	20	264.75	4	27.5		9
230.09	0	20.4	20.4	0	280	0	20	267.5	4	27.5		9.1
232.13	0	20.4	20.4	0	282	0	20	270.25	4	27.5		9.2
234.15	0	20.2	20.2	0	284	0	20	273	4	27.5		9.3
236.17	0	20.2	20.2	0	286	0	20	275.75	4	27.5		9.4
238.19	0	20.2	20.2	0	288	0	20	278.5	4	27.5		9.5
240.21	0	20.2	20.2	0	290	0	20	281.25	4	27.5		9.6
242.23	0	20.2	20.2	0	292	0	20	284	4	27.5		9.7
244.25	0	20.2	20.2	0	294	0	20	286.75	4	27.5		9.8
246.27	0	20.2	20.2	0	296	0	20	289.5	4	27.5		9.9
248.29	0	20.2	20.2	0	298	0	20	292.25	4	27.5		10
250.31	0	20.2	20.2	0	300	0	20	295	4	27.5		10.1
252.32	0	20	20	0	302	0	20	297.75	4	27.5		10.2
254.32	0	20	20	0	304	0	20	300.5	4	27.5		10.3
256.32	0	20	20	0	306	0	20	303.25	4	27.5		10.4
258.32	0	20	20	0	308	0	20	306	4	27.5		10.5
260.32	0	20	20	0	310	0	20	308.75	4	27.5		10.6
262.32	0	20	20	0	312	0	20	311.5	4	27.5		10.7
264.32	0	20	20	0	314	0	20	314.25	4	27.5		10.8
266.32	0	20	20	0	316	0	20	317	4	27.5		10.9
268.32	0	20	20	0	318	0	20	319.75	4	27.5		11
270.32	0	20	20	0	320	0	20	322.5	4	27.5		11.1
272.32	0	20	20	0	322	0	20	325.25	4	27.5		11.2
274.32	0	20	20	0	324	0	20	328	4	27.5		11.3
276.32	0	20	20	0	326	0	20	330.75	4	27.5		11.4
278.339	0.00769221	20.25	20.2498	0.09873	328.003	0	20.0545	333.503	4	27.5545		11.5
280.382	0.0241893	20.5	20.4991	0.187187	330.016	0	20.1635	336.266	4	27.6635		11.6
282.451	0.0496538	20.75	20.7481	0.277265	332.041	0	20.2722	339.041	4	27.7722		11.7
284.544	0.0842471	21	20.9968	0.368956	334.076	0	20.3803	341.826	4	27.8803		11.8
286.663	0.128129	21.25	21.245	0.462243	336.122	0	20.4877	344.622	4	27.9877		11.9
288.806	0.181459	21.5	21.4928	0.557118	338.179	0	20.5942	347.429	4	28.0942		12
290.974	0.244395	21.75	21.7402	0.653573	340.246	0	20.6996	350.246	4	28.1996		12.1
293.166	0.317095	22	21.9872	0.751595	342.324	0	20.8036	353.074	4	28.3036		12.2
295.383	0.399713	22.25	22.2337	0.851176	344.412	0	20.9061	355.912	4	28.4061		12.3
297.625	0.492405	22.5	22.4798	0.952305	346.51	0	21.0069	358.76	4	28.5069		12.4
299.892	0.595327	22.75	22.7255	1.05498	348.618	0	21.1057	361.618	4	28.6057		12.5
302.183	0.70863	23	22.9708	1.15918	350.736	0	21.2025	364.486	4	28.7025		12.6
304.498	0.832468	23.25	23.2156	1.26491	352.864	0	21.2969	367.364	4	28.7969		12.7
306.838	0.966994	23.5	23.4599	1.37216	355	0	21.3889	370.25	4	28.8889		12.8
309.202	1.11236	23.75	23.7038	1.48094	357.146	0	21.4783	373.146	4	28.9783		12.9
311.591	1.26349	24	23.9533	1.49697	359.3	0	21.5648	376.05	4	29.0648		13
314.006	1.40895	24.25	24.2072	1.44057	361.463	0	21.6484	378.963	4	29.1484		13.1
316.445	1.54887	24.5	24.4608	1.38548	363.634	0	21.7288	381.884	4	29.2288		13.2
318.91	1.68337	24.75	24.7141	1.33171	365.813	0	21.8059	384.813	4	29.3059		13.3
321.401	1.8126	25	24.9672	1.27924	367.999	0	21.8796	387.749	4	29.3796		13.4
323.917	1.93668	25.25	25.2201	1.22808	370.192	0	21.9497	390.692	4	29.4497		13.5
326.457	2.05574	25.5	25.4728	1.17819	372.392	0	22.0161	393.642	4	29.5161		13.6
329.024	2.1699	25.75	25.7252	1.12959	374.598	0	22.0787	396.598	4	29.5787		13.7
331.615	2.2793	26	25.9775	1.08225	376.811	0	22.1373	399.561	4	29.6373		13.8
334.232	2.38407	26.25	26.2295	1.03616	379.028	0	22.1918	402.528	4	29.6918		13.9
336.874	2.48431	26.5	26.4815	0.991302	381.251	0	22.2422	405.501	4	29.7422		14
339.541	2.58016	26.75	26.7332	0.94767	383.479	0	22.2883	408.479	4	29.7883		14.1
342.233	2.67174	27	26.9848	0.905245	385.711	0	22.33	411.461	4	29.83		14.2
344.95	2.75916	27.25	27.2363	0.864011	387.947	0	22.3673	414.447	4	29.8673		14.3
347.693	2.84255	27.5	27.4877	0.82395	390.186	0	22.4001	417.436	4	29.9001		14.4
350.46	2.92202	27.75	27.7389	0.785046	392.428	0	22.4284	420.428	4	29.9284		14.5
353.253	2.99769	28	27.99	0.747281	394.673	0	22.452	423.423	4	29.952		14.6
356.071	3.06966	28.25	28.2411	0.710636	396.92	0	22.4709	426.42	4	29.9709		14.7
358.914	3.13805	28.5	28.492	0.675093	399.168	0	22.4851	429.418	4	29.9851		14.8
361.782	3.20297	28.75	28.7429	0.640632	401.417	0	22.4946	432.417	4	29.9946		14.9
364.675	3.26452	29	28.9936	0.607235	403.667	0	22.4994	435.417	4	29.9994		15
367.593	3.32281	29.25	29.2444	0.574882	405.917	0	22.4994	438.417	4	29.9994		15.1
370.536	3.37794	29.5	29.495	0.543553	408.166	0	22.4946	441.416	4	29.9946		15.2
373.505	3.43002	29.75	29.7456	0.513229	410.415	0	22.4851	444.415	4	29.9851		15.3
376.498	3.47913	30	29.9961	0.483889	412.663	0	22.4709	447.413	4	29.9709		15.4
379.516	3.52539	30.25	30.2466	0.455514	414.908	0	22.452	450.408	4	29.952		15.5
382.56	3.56888	30.5	30.497	0.428084	417.152	0	22.4284	453.402	4	29.9284		15.6
385.628	3.60969	30.75	30.7474	0.40158	419.393	0	22.4001	456.393	4	29.9001		15.7
388.722	3.64792	31	30.9977	0.375982	421.63	0	22.3673	459.38	4	29.8673		15.8
391.84	3.68366	31.25	31.248	0.351271	423.864	0	22.33	462.364	4	29.83		15.9
394.984	3.717	31.5	31.4983	0.327429	426.094	0	22.2883	465.344	4	29.7883		16
398.152	3.74801	31.75	31.7485	0.304436	428.319	0	22.2422	468.319	4	29.7422		16.1
401.346	3.77679	32	31.9988	0.282276	430.54	0	22.1918	471.29	4	29.6918		16.2
404.565	3.80341	32.25	32.2489	0.260931	432.755	0	22.1373	474.255	4	29.6373		16.3
407.808	3.82796	32.5	32.4991	0.240383	434.964	0	22.0787	477.214	4	29.5787		16.4
411.077	3.85051	32.75	32.7493	0.220618	437.168	0	22.0161	480.168	4	29.5161		16.5
414.371	3.87114	33	32.9994	0.201619	439.364	0	21.9497	483.114	4	29.4497		16.6
417.656	3.88974	32.7556	32.7551	0.180651	441.554	0	21.8796	486.054	4	29.3796		16.7
420.902	3.90627	32.3556	32.3552	0.16025	443.736	0	21.8059	488.986	4	29.3059		16.8
424.107	3.92087	31.9556	31.9553	0.141347	445.911	0	21.7288	491.911	4	29.2288		16.9
427.273	3.93368	31.5556	31.5554	0.123914	448.078	0	21.6484	494.828	4	29.1484		17
430.398	3.94487	31.1556	31.1555	0.107919	450.237	0	21.5648	497.737	4	29.0648		17.1
433.484	3.95456	30.7556	30.7555	0.093323	452.387	0	21.4783	500.637	4	28.9783		17.2
436.529	3.96289	30.3556	30.3555	0.0800836	454.528	0	21.3889	503.528	4	28.8889		17.3
439.535	3.96999	29.9556	29.9556	0.0681524	456.66	0	21.2969	506.41	4	28.7969		17.4
442.501	3.976	29.5556	29.5556	0.057476	458.782	0	21.2025	509.282	4	28.7025		17.5
445.426	3.98103	29.1577	29.1577	0.0479995	460.895	0	21.1057	512.145	4	28.6057		17.6
448.324	3.98521	28.9252	28.9251	0.0398823	462.999	0	21.0069	514.999	4	28.5069		17.7
451.201	3.98866	28.7184	28.7184	0.0327722	465.092	0	20.9061	517.842	4	28.4061		17.8
454.06	3.99147	28.5368	28.5368	0.0265884	467.175	0	20.8036	520.675	4	28.3036		17.9
456.902	3.99372	28.3802	28.3802	0.021254	469.247	0	20.6996	523.497	4	28.1996		18
459.728	3.9955	28.2227	28.2227	0.0166804	471.309	0	20.5942	526.309	4	28.0942		18.1
462.538	3.99688	28.0645	28.0645	0.0128088	473.361	0	20.4877	529.111	4	27.9877		18.2
465.335	3.99791	27.9313	27.9313	0.00958908	475.402	0	20.3803	531.902	4	27.8803		18.3
468.119	3.99867	27.7975	27.7975	0.00694912	477.431	0	20.2722	534.681	4	27.7722		18.4
470.891	3.9992	27.6888	27.6888	0.00483704	479.451	0	20.1635	537.451	4	27.6635		18.5
473.649	3.99956	27.5545	27.5545	0.00318663	481.459	0	20.0545	540.209	4	27.5545		18.6
476.396	3.99978	27.4455	27.4455	0.00195098	483.456	0	19.9455	542.956	4	27.4455		18.7
479.133	3.99991	27.3365	27.3365	0.0010716	485.442	0	19.8365	545.692	4	27.3365		18.8
481.858	3.99997	27.2278	27.2278	0.000494365	487.418	0	19.7278	548.418	4	27.2278		18.9
484.573	4	27.1197	27.1197	0.00016397	489.383	0	19.6197	551.133	4	27.1197		19
487.277	4	27.0123	27.0123	2.17875e-05	491.336	0	19.5123	553.836	4	27.0123		19.1
489.97	4	26.9058	26.9058	4.1748e-07	493.28	0	19.4058	556.53	4	26.9058		19.2
492.653	4	26.8004	26.8004	9.91808e-06	495.212	0	19.3004	559.212	4	26.8004		19.3
495.325	4	26.6964	26.6964	5.84962e-05	497.135	0	19.1964	561.885	4	26.6964		19.4
497.987	4.00002	26.5939	26.5939	0.000160456	499.046	0	19.0939	564.546	4	26.5939		19.5
500.639	4.00005	26.4931	26.4931	0.000326302	500.948	0	18.9931	567.198	4	26.4931		19.6
503.28	4.00007	26.3943	26.3943	5.39178e-05	502.84	0	18.8943	569.84	4	26.3943		19.7
505.913	4.00006	26.2975	26.2975	5.08239e-05	504.722	0	18.7975	572.472	4	26.2975		19.8
508.535	4.00006	26.2031	26.2031	4.78495e-05	506.595	0	18.7031	575.095	4	26.2031		19.9
511.149	4.00005	26.1111	26.1111	4.49915e-05	508.458	0	18.6111	577.708	4	26.1111		20
513.753	4.00005	26.0217	26.0217	4.22464e-05	510.313	0	18.5217	580.313	4	26.0217		20.1
516.349	4.00004	25.9352	25.9352	3.96113e-05	512.158	0	18.4352	582.908	4	25.9352		20.2
518.936	4.00004	25.8516	25.8516	3.70831e-05	513.996	0	18.3516	585.496	4	25.8516		20.3
521.515	4.00003	25.7712	25.7712	3.46588e-05	515.825	0	18.2712	588.075	4	25.7712		20.4
524.086	4.00003	25.6941	25.6941	3.23358e-05	517.646	0	18.1941	590.646	4	25.6941		20.5
526.65	4.00003	25.6204	25.6204	3.01113e-05	519.46	0	18.1204	593.21	4	25.6204		20.6
529.207	4.00003	25.5503	25.5503	2.79828e-05	521.267	0	18.0503	595.767	4	25.5503		20.7
531.757	4.00002	25.4839	25.4839	2.59479e-05	523.067	0	17.9839	598.317	4	25.4839		20.8
534.301	4.00002	25.4213	25.4213	2.40041e-05	524.86	0	17.9213	600.86	4	25.4213		20.9
536.838	4.00002	25.3627	25.3627	2.21495e-05	526.648	0	17.8627	603.398	4	25.3627		21
539.371	4.00002	25.3082	25.3082	2.03818e-05	528.43	0	17.8082	605.93	4	25.3082		21.1
541.898	4.00001	25.2578	25.2578	1.86991e-05	530.207	0	17.7578	608.457	4	25.2578		21.2
544.42	4.00001	25.2117	25.2117	1.70997e-05	531.98	0	17.7117	610.98	4	25.2117		21.3
546.938	4.00001	25.17	25.17	1.55817e-05	533.748	0	17.67	613.498	4	25.17		21.4
549.452	4.00001	25.1327	25.1327	1.41437e-05	535.512	0	17.6327	616.012	4	25.1327		21.5
551.963	4.00001	25.0999	25.0999	1.2784e-05	537.273	0	17.5999	618.523	4	25.0999		21.6
554.471	4.00001	25.0716	25.0716	1.15012e-05	539.03	0	17.5716	621.03	4	25.0716		21.7
556.976	4.00001	25.048	25.048	1.02942e-05	540.786	0	17.548	623.536	4	25.048		21.8
559.479	4.00001	25.0291	25.0291	9.1616e-06	542.539	0	17.5291	626.039	4	25.0291		21.9
561.981	4	25.0149	25.0149	8.10227e-06	544.291	0	17.5149	628.541	4	25.0149		22
564.482	4	25.0054	25.0054	7.11511e-06	546.042	0	17.5054	631.042	4	25.0054		22.1
566.982	4	25.0006	25.0006	6.19905e-06	547.792	0	17.5006	633.542	4	25.0006		22.2
569.482	4	25.0006	25.0006	5.35303e-06	549.542	0	17.5006	636.042	4	25.0006		22.3
571.983	4	25.0054	25.0054	4.57599e-06	551.292	0	17.5054	638.542	4	25.0054		22.4
574.484	4	25.0149	25.0149	3.86684e-06	553.043	0	17.5149	641.043	4	25.0149		22.5
576.986	4	25.0291	25.0291	3.22441e-06	554.796	0	17.5291	643.546	4	25.0291		22.6
579.491	4	25.048	25.048	2.64746e-06	556.55	0	17.548	646.05	4	25.048		22.7
581.997	4	25.0716	25.0716	2.13459e-06	558.307	0	17.5716	648.557	4	25.0716		22.8
584.506	4	25.0999	25.0999	1.68422e-06	560.066	0	17.5999	651.066	4	25.0999		22.9
587.019	4	25.1327	25.1327	1.29455e-06	561.829	0	17.6327	653.579	4	25.1327		23
589.535	4	25.17	25.17	9.6346e-07	563.595	0	17.67	656.095	4	25.17		23.1
592.055	4	25.2117	25.2117	6.88466e-07	565.365	0	17.7117	658.615	4	25.2117		23.2
594.58	4	25.2578	25.2578	4.66635e-07	567.139	0	17.7578	661.139	4	25.2578		23.3
597.109	4	25.3082	25.3082	2.94479e-07	568.919	0	17.8082	663.669	4	25.3082		23.4
599.644	4	25.3627	25.3627	1.67842e-07	570.704	0	17.8627	666.204	4	25.3627		23.5
602.185	4	25.4213	25.4213	8.17498e-08	572.494	0	17.9213	668.744	4	25.4213		23.6
604.731	4	25.4839	25.4839	3.02123e-08	574.291	0	17.9839	671.291	4	25.4839		23.7
607.285	4	25.5503	25.5503	5.9461e-09	576.094	0	18.0503	673.844	4	25.5503		23.8
609.849	3.99725	25.7099	25.7098	0.0549819	577.905	0	18.1204	676.405	4	25.6204		23.9
612.439	3.98435	25.9599	25.9594	0.153831	579.722	0	18.1941	678.972	4	25.6941		24
615.054	3.96144	26.2099	26.2087	0.254347	581.547	0	18.2712	681.547	4	25.7712		24.1
617.693	3.92835	26.4599	26.4575	0.356527	583.381	0	18.3516	684.131	4	25.8516		24.2
620.358	3.88492	26.7099	26.7059	0.460363	585.222	0	18.4352	686.722	4	25.9352		24.3
623.047	3.83098	26.9599	26.954	0.565852	587.072	0	18.5217	689.322	4	26.0217		24.4
625.761	3.76637	27.2099	27.2016	0.672986	588.931	0	18.6111	691.931	4	26.1111		24.5
628.5	3.69093	27.4599	27.4488	0.781758	590.799	0	18.7031	694.549	4	26.2031		24.6
631.263	3.60448	27.7099	27.6955	0.89216	592.676	0	18.7975	697.176	4	26.2975		24.7
634.051	3.50687	27.9599	27.9419	1.00419	594.563	0	18.8943	699.813	4	26.3943		24.8
636.864	3.39794	28.2099	28.1877	1.11784	596.46	0	18.9931	702.46	4	26.4931		24.9
639.701	3.27752	28.4599	28.4332	1.2331	598.367	0	19.0939	705.117	4	26.5939		25
642.563	3.14546	28.7099	28.6781	1.34996	600.284	0	19.1964	707.784	4	26.6964		25.1
645.449	3.00159	28.9599	28.9226	1.46843	602.211	0	19.3004	710.461	4	26.8004		25.2
648.359	2.84575	29.2099	29.1667	1.58849	604.149	0	19.4058	713.149	4	26.9058		25.3
651.295	2.68883	29.4599	29.4187	1.55777	606.098	0	19.5123	715.848	4	27.0123		25.4
654.256	2.53649	29.7099	29.6714	1.5118	608.057	0	19.6197	718.557	4	27.1197		25.5
657.242	2.38878	29.9599	29.924	1.46563	610.027	0	19.7278	721.277	4	27.2278		25.6
660.253	2.24569	30.2099	30.1765	1.4193	612.008	0	19.8365	724.008	4	27.3365		25.7
663.29	2.10724	30.4599	30.4289	1.37282	614	0	19.9455	726.75	4	27.4455		25.8
666.351	1.97345	30.7099	30.6812	1.32624	616.003	0	20.0545	729.503	4	27.5545		25.9
669.438	1.84433	30.9599	30.9334	1.27958	618.016	0	20.1635	732.266	4	27.6635		26
672.551	1.71987	31.2099	31.1855	1.23289	620.041	0	20.2722	735.041	4	27.7722		26.1
675.688	1.60009	31.4599	31.4375	1.18619	622.076	0	20.3803	737.826	4	27.8803		26.2
678.851	1.48497	31.7099	31.6894	1.13953	624.122	0	20.4877	740.622	4	27.9877		26.3
682.039	1.37451	31.9599	31.9412	1.09294	626.179	0	20.5942	743.429	4	28.0942		26.4
685.252	1.2687	32.2099	32.1929	1.04646	628.246	0	20.6996	746.246	4	28.1996		26.5
688.49	1.16753	32.4599	32.4445	1.00014	630.324	0	20.8036	749.074	4	28.3036		26.6
691.753	1.07098	32.7099	32.696	0.954018	632.412	0	20.9061	751.912	4	28.4061		26.7
695.042	0.979018	32.9599	32.9474	0.908132	634.51	0	21.0069	754.76	4	28.5069		26.8
698.355	0.891627	33.2099	33.1987	0.862531	636.618	0	21.1057	757.618	4	28.6057		26.9
701.694	0.808772	33.4599	33.4499	0.817258	638.736	0	21.2025	760.486	4	28.7025		27
705.058	0.730416	33.7099	33.701	0.772361	640.864	0	21.2969	763.364	4	28.7969		27.1
708.447	0.656518	33.9599	33.9521	0.727887	643	0	21.3889	766.25	4	28.8889		27.2
711.846	0.58733	34	33.9932	0.679693	645.146	0	21.4783	769.146	4	28.9783		27.3
715.245	0.522953	34	33.9941	0.6319	647.3	0	21.5648	772.05	4	29.0648		27.4
718.645	0.463257	34	33.995	0.585429	649.463	0	21.6484	774.963	4	29.1484		27.5
722.044	0.408105	34	33.9957	0.540342	651.634	0	21.7288	777.884	4	29.2288		27.6
725.444	0.357353	34	33.9964	0.496699	653.813	0	21.8059	780.813	4	29.3059		27.7
728.844	0.310853	34	33.997	0.454559	655.999	0	21.8796	783.749	4	29.3796		27.8
732.243	0.26845	34	33.9975	0.413981	658.192	0	21.9497	786.692	4	29.4497		27.9
735.643	0.229985	34	33.9979	0.37502	660.392	0	22.0161	789.642	4	29.5161		28
739.043	0.19529	34	33.9983	0.337732	662.598	0	22.0787	792.598	4	29.5787		28.1
742.443	0.164195	34	33.9987	0.302168	664.811	0	22.1373	795.561	4	29.6373		28.2
745.843	0.136524	34	33.9989	0.268378	667.028	0	22.1918	798.528	4	29.6918		28.3
749.217	0.112274	33.6469	33.6461	0.233962	669.251	0	22.2422	801.501	4	29.7422		28.4
752.552	0.0913058	33.2469	33.2463	0.201813	671.479	0	22.2883	804.479	4	29.7883		28.5
755.847	0.0733524	32.8469	32.8464	0.172332	673.711	0	22.33	807.461	4	29.83		28.6
759.101	0.0581461	32.4469	32.4465	0.145529	675.947	0	22.3673	810.447	4	29.8673		28.7
762.316	0.0454199	32.0469	32.0466	0.121395	678.186	0	22.4001	813.436	4	29.9001		28.8
765.491	0.0349091	31.6469	31.6467	0.0998958	680.428	0	22.4284	816.428	4	29.9284		28.9
768.625	0.0263547	31.2469	31.2468	0.0809714	682.673	0	22.452	819.423	4	29.952		29
771.72	0.0195055	30.8469	30.8468	0.0645361	684.92	0	22.4709	822.42	4	29.9709		29.1
774.775	0.0141207	30.4469	30.4468	0.0504769	687.168	0	22.4851	825.418	4	29.9851		29.2
777.809	0.0099469	30.3022	30.3022	0.0389787	689.417	0	22.4946	828.417	4	29.9946		29.3
780.832	0.0067772	30.2195	30.2195	0.0294279	691.667	0	22.4994	831.417	4	29.9994		29.4
783.847	0.0044342	30.1371	30.1371	0.0215733	693.917	0	22.4994	834.417	4	29.9994		29.5
786.857	0.00275859	30.0822	30.0822	0.0152708	696.166	0	22.4946	837.416	4	29.9946		29.6
789.862	0.00160941	30.0548	30.0548	0.0103422	698.415	0	22.4851	840.415	4	29.9851		29.7
792.865	0.000862568	30.0274	30.0274	0.00660557	700.663	0	22.4709	843.413	4	29.9709		29.8
795.865	0.000411204	30	30	0.0038967	702.908	0	22.452	846.408	4	29.952		29.9
798.865	0.000164726	30	30	0.00205218	705.152	0	22.4284	849.402	4	29.9284		30
801.865	4.95631e-05	30	30	0.000902572	707.393	0	22.4001	852.393	4	29.9001		30.1
804.865	8.40713e-06	30	30	0.000285524	709.63	0	22.3673	855.38	4	29.8673		30.2
807.865	1.50164e-07	30	30	3.90257e-05	711.864	0	22.33	858.364	4	29.83		30.3
810.865	2.56839e-08	30	30	1.17322e-06	714.094	0	22.2883	861.344	4	29.7883		30.4
813.865	1.27315e-06	30	30	2.66413e-05	716.319	0	22.2422	864.319	4	29.7422		30.5
816.865	2.21879e-05	30	30	0.000300417	718.54	0	22.1918	867.29	4	29.6918		30.6
819.865	0.000104293	30	30	0	720.755	0	22.1373	870.255	4	29.6373		30.7
822.865	0.000308557	30	30	0	722.964	0	22.0787	873.214	4	29.5787		30.8

## Sheet: s_a
Pur x	Pur y	pur V	pur vx	pur vy		obsdx	obsdy	obsdv		opx	opy	opv		time
0	0	30	30	0		100	0	20		20	4	25		0.1
3	0	30	30	0		102	0	20		22.5	4	25		0.2
6	0	30	30	0		104	0	20		25	4	25		0.3
9	0	30	30	0		106	0	20		27.5	4	25		0.4
12	0	30	30	0		108	0	20		30	4	25		0.5
15	0	30	30	0		110	0	20		32.5	4	25		0.6
18	0	30	30	0		112	0	20		35	4	25		0.7
21	0	30	30	0		114	0	20		37.5	4	25		0.8
24	0	30	30	0		116	0	20		40	4	25		0.9
27	0	30	30	0		118	0	20		42.5	4	25		1				pursuer x	puersuer y
30	0	30	30	0		120	0	20		45	4	25		1.1				-1	1
33	0	30	30	0		122	0	20		47.5	4	25		1.2				1	1
36	0	30	30	0		124	0	20		50	4	25		1.3				1	-1
39	0	30	30	0		126	0	20		52.5	4	25		1.4				-1	-1
42	0	30	30	0		128	0	20		55	4	25		1.5				-1	1
45	0	30	30	0		130	0	20		57.5	4	25		1.6
48	0	30	30	0		132	0	20		60	4	25		1.7
51	0	30	30	0		134	0	20		62.5	4	25		1.8				844	1
54	0	30	30	0		136	0	20		65	4	25		1.9				846	1
57	0	30	30	0		138	0	20		67.5	4	25		2				846	-1
60	0	30	30	0		140	0	20		70	4	25		2.1				844	-1
63	0	30	30	0		142	0	20		72.5	4	25		2.2				844	1
66	0	30	30	0		144	0	20		75	4	25		2.3
69	0	30	30	0		146	0	20		77.5	4	25		2.4
72	0	30	30	0		148	0	20		80	4	25		2.5				Target x	Target y
75	0	30	30	0		150	0	20		82.5	4	25		2.6				99	1
78	0	30	30	0		152	0	20		85	4	25		2.7				101	1
81	0	30	30	0		154	0	20		87.5	4	25		2.8				101	-1
84	0	30	30	0		156	0	20		90	4	25		2.9				99	-1
87	0	30	30	0		158	0	20		92.5	4	25		3				99	1
90	0	30	30	0		160	0	20		95	4	25		3.1
93	0	30	30	0		162	0	20		97.5	4	25		3.2				744	1
96	0	30	30	0		164	0	20		100	4	25		3.3				746	1
99	0	30	30	0		166	0	20		102.5	4	25		3.4				746	-1
102	0	30	30	0		168	0	20		105	4	25		3.5				744	-1
105	0	30	30	0		170	0	20		107.5	4	25		3.6				744	1
107.97	0	29.6	29.6	0		172	0	20		110	4	25		3.7
110.9	0	29.2	29.2	0		174	0	20		112.5	4	25		3.8				lane x	lane y
113.79	0	28.8	28.8	0		176	0	20		115	4	25		3.9				0	-2
116.64	0	28.4	28.4	0		178	0	20		117.5	4	25		4				920	-2
119.45	0	28	28	0		180	0	20		120	4	25		4.1
122.22	0	27.6	27.6	0		182	0	20		122.5	4	25		4.2
124.95	0	27.2	27.2	0		184	0	20		125	4	25		4.3
127.64	0	26.8	26.8	0		186	0	20		127.5	4	25		4.4
130.29	0	26.4	26.4	0		188	0	20		130	4	25		4.5				0	6
132.9	0	26	26	0		190	0	20		132.5	4	25		4.6				920	6
135.47	0	25.6	25.6	0		192	0	20		135	4	25		4.7
138	0	25.2	25.2	0		194	0	20		137.5	4	25		4.8
140.5	0	25	25	0		196	0	20		140	4	25		4.9
142.97	0	24.6	24.6	0		198	0	20		142.5	4	25		5
145.42	0	24.4	24.4	0		200	0	20		145	4	25		5.1				0	2
147.85	0	24.2	24.2	0		202	0	20		147.5	4	25		5.2				920	2
150.26	0	24	24	0		204	0	20		150	4	25		5.3
152.64	0	23.8	23.8	0		206	0	20		152.5	4	25		5.4
155	0	23.6	23.6	0		208	0	20		155	4	25		5.5
157.35	0	23.4	23.4	0		210	0	20		157.5	4	25		5.6
159.68	0	23.2	23.2	0		212	0	20		160	4	25		5.7
161.99	0	23	23	0		214	0	20		162.5	4	25		5.8				op x	op y
164.28	0	22.8	22.8	0		216	0	20		165	4	25		5.9				19	5
166.56	0	22.8	22.8	0		218	0	20		167.5	4	25		6				21	5
168.82	0	22.6	22.6	0		220	0	20		170	4	25		6.1				21	3
171.07	0	22.4	22.4	0		222	0	20		172.5	4	25		6.2				19	3
173.31	0	22.4	22.4	0		224	0	20		175	4	25		6.3				19	5
175.53	0	22.2	22.2	0		226	0	20		177.5	4	25		6.4
177.74	0	22	22	0		228	0	20		180	4	25		6.5				890	5
179.94	0	22	22	0		230	0	20		182.5	4	25		6.6				892	5
182.13	0	21.8	21.8	0		232	0	20		185	4	25		6.7				892	3
184.31	0	21.8	21.8	0		234	0	20		187.5	4	25		6.8				890	3
186.47	0	21.6	21.6	0		236	0	20		190	4	25		6.9				890	5
188.63	0	21.6	21.6	0		238	0	20		192.5	4	25		7
190.78	0	21.4	21.4	0		240	0	20		195	4	25		7.1
192.92	0	21.4	21.4	0		242	0	20		197.5	4	25		7.2
195.06	0	21.4	21.4	0		244	0	20		200	4	25		7.3
197.18	0	21.2	21.2	0		246	0	20		202.5	4	25		7.4
199.3	0	21.2	21.2	0		248	0	20		205	4	25		7.5
201.41	0	21	21	0		250	0	20		207.5	4	25		7.6
203.51	0	21	21	0		252	0	20		210	4	25		7.7
205.61	0	21	21	0		254	0	20		212.5	4	25		7.8
207.71	0	21	21	0		256	0	20		215	4	25		7.9
209.79	0	20.8	20.8	0		258	0	20		217.5	4	25		8
211.87	0	20.8	20.8	0		260	0	20		220	4	25		8.1
213.95	0	20.8	20.8	0		262	0	20		222.5	4	25		8.2
216.03	0	20.8	20.8	0		264	0	20		225	4	25		8.3
218.09	0	20.6	20.6	0		266	0	20		227.5	4	25		8.4
220.15	0	20.6	20.6	0		268	0	20		230	4	25		8.5
222.21	0	20.6	20.6	0		270	0	20		232.5	4	25		8.6
224.27	0	20.6	20.6	0		272	0	20		235	4	25		8.7
226.32	0	20.4	20.4	0		274	0	20		237.5	4	25		8.8
228.36	0	20.4	20.4	0		276	0	20		240	4	25		8.9
230.4	0	20.4	20.4	0		278	0	20		242.5	4	25		9
232.44	0	20.4	20.4	0		280	0	20		245	4	25		9.1
234.48	0	20.4	20.4	0		282	0	20		247.5	4	25		9.2
236.52	0	20.4	20.4	0		284	0	20		250	4	25		9.3
238.56	0	20.4	20.4	0		286	0	20		252.5	4	25		9.4
240.59	0	20.2	20.2	0		288	0	20		255	4	25		9.5
242.61	0	20.2	20.2	0		290	0	20		257.5	4	25		9.6
244.63	0	20.2	20.2	0		292	0	20		260	4	25		9.7
246.65	0	20.2	20.2	0		294	0	20		262.5	4	25		9.8
248.67	0	20.2	20.2	0		296	0	20		265	4	25		9.9
250.69	0	20.2	20.2	0		298	0	20		267.5	4	25		10
252.71	0	20.2	20.2	0		300	0	20		270	4	25		10.1
254.73	0	20.2	20.2	0		302	0	20		272.5	4	25		10.2
256.75	0	20.2	20.2	0		304	0	20		275	4	25		10.3
258.77	0	20.2	20.2	0		306	0	20		277.5	4	25		10.4
260.77	0	20	20	0		308	0	20		280	4	25		10.5
262.77	0	20	20	0		310	0	20		282.5	4	25		10.6
264.77	0	20	20	0		312	0	20		285	4	25		10.7
266.77	0	20	20	0		314	0	20		287.5	4	25		10.8
268.77	0	20	20	0		316	0	20		290	4	25		10.9
270.77	0	20	20	0		318	0	20		292.5	4	25		11
272.77	0	20	20	0		320	0	20		295	4	25		11.1
274.77	0	20	20	0		322	0	20		297.5	4	25		11.2
276.77	0	20	20	0		324	0	20		300	4	25		11.3
278.77	0	20	20	0		326	0	20		302.5	4	25		11.4
280.77	0	20	20	0		328	0	20		305	4	25		11.5
282.77	0	20	20	0		330	0	20		307.5	4	25		11.6
284.77	0	20	20	0		332	0	20		310	4	25		11.7
286.77	0	20	20	0		334	0	20		312.5	4	25		11.8
288.77	0	20	20	0		336	0	20		315	4	25		11.9
290.77	0	20	20	0		338	0	20		317.5	4	25		12
292.77	0	20	20	0		340	0	20		320	4	25		12.1
294.77	0	20	20	0		342	0	20		322.5	4	25		12.2
296.77	0	20	20	0		344	0	20		325	4	25		12.3
298.77	0	20	20	0		346	0	20		327.5	4	25		12.4
300.75	0	20	19.8	0		348	0	20		330	4	25		12.5
302.73	0	20	19.8	0		350	0	20		332.5	4	25		12.6
304.71	0	20	19.8	0		352	0	20		335	4	25		12.7
306.69	0	20	19.8	0		354	0	20		337.5	4	25		12.8
308.67	0	20	19.8	0		356	0	20		340	4	25		12.9
310.65	0	20	19.8	0		358	0	20		342.5	4	25		13
312.63	0	20	19.8	0		360	0	20		345	4	25		13.1
314.61	0	20	19.8	0		362	0	20		347.5	4	25		13.2
316.59	0	20	19.8	0		364	0	20		350	4	25		13.3
318.57	0	20	19.8	0		366	0	20		352.5	4	25		13.4
320.55	0	20	19.8	0		368	0	20		355	4	25		13.5
322.53	0	20	19.8	0		370	0	20		357.5	4	25		13.6
324.51	0	20	19.8	0		372	0	20		360	4	25		13.7
326.49	0	20	19.8	0		374	0	20		362.5	4	25		13.8
328.47	0	20	19.8	0		376	0	20		365	4	25		13.9
330.45	0	20	19.8	0		378	0	20		367.5	4	25		14
332.43	0	20	19.8	0		380	0	20		370	4	25		14.1
334.41	0	20	19.8	0		382	0	20		372.5	4	25		14.2
336.39	0	20	19.8	0		384	0	20		375	4	25		14.3
338.37	0	20	19.8	0		386	0	20		377.5	4	25		14.4
340.35	0	20	19.8	0		388	0	20		380	4	25		14.5
342.33	0	20	19.8	0		390	0	20		382.5	4	25		14.6
344.31	0	20	19.8	0		392	0	20		385	4	25		14.7
346.29	0	20	19.8	0		394	0	20		387.5	4	25		14.8
348.27	0	20	19.8	0		396	0	20		390	4	25		14.9
350.25	0	20	19.8	0		398	0	20		392.5	4	25		15
352.23	0	20	19.8	0		400	0	20		395	4	25		15.1
354.21	0	20	19.8	0		402	0	20		397.5	4	25		15.2
356.19	0	20	19.8	0		404	0	20		400	4	25		15.3
358.17	0	20	19.8	0		406	0	20		402.5	4	25		15.4
360.15	0	20	19.8	0		408	0	20		405	4	25		15.5
362.13	0	20	19.8	0		410	0	20		407.5	4	25		15.6
364.11	0	20	19.8	0		412	0	20		410	4	25		15.7
366.09	0	20	19.8	0		414	0	20		412.5	4	25		15.8
368.07	0	20	19.8	0		416	0	20		415	4	25		15.9
370.05	0	20	19.8	0		418	0	20		417.5	4	25		16
372.03	0	20	19.8	0		420	0	20		420	4	25		16.1
374.01	0	20	19.8	0		422	0	20		422.5	4	25		16.2
375.99	0	20	19.8	0		424	0	20		425	4	25		16.3
377.97	0	20	19.8	0		426	0	20		427.5	4	25		16.4
379.95	0	20	19.8	0		428	0	20		430	4	25		16.5
381.93	0	20	19.8	0		430	0	20		432.5	4	25		16.6
383.91	0	20	19.8	0		432	0	20		435	4	25		16.7
385.89	0	20	19.8	0		434	0	20		437.5	4	25		16.8
387.87	0	20	19.8	0		436	0	20		440	4	25		16.9
389.85	0	20	19.8	0		438	0	20		442.5	4	25		17
391.83	0	20	19.8	0		440	0	20		445	4	25		17.1
393.829	0.00780079	20.05	20.0497	0.101314		442.003	0	20.0545		447.502	4	25.05		17.2
395.852	0.0250116	20.3	20.2991	0.195851		444.016	0	20.1635		450.015	4	25.15		17.3
397.901	0.051807	20.55	20.5479	0.292134		446.041	0	20.2722		452.538	4	25.25		17.4
399.974	0.0883605	20.8	20.7963	0.390146		448.076	0	20.3803		455.07	4	25.35		17.5
402.073	0.134844	21.05	21.0443	0.489869		450.122	0	20.4877		457.613	4	25.45		17.6
404.196	0.191427	21.3	21.2918	0.59129		452.179	0	20.5942		460.165	4	25.55		17.7
406.343	0.258278	21.55	21.5388	0.694398		454.246	0	20.6996		462.728	4	25.65		17.8
408.516	0.335565	21.8	21.7853	0.799171		456.324	0	20.8036		465.3	4	25.75		17.9
410.713	0.423454	22.05	22.0314	0.905597		458.412	0	20.9061		467.882	4	25.85		18
412.934	0.522109	22.3	22.2769	1.01366		460.51	0	21.0069		470.475	4	25.95		18.1
415.18	0.631692	22.55	22.522	1.12336		462.618	0	21.1057		473.077	4	26.05		18.2
417.451	0.752365	22.8	22.7665	1.23466		464.736	0	21.2025		475.69	4	26.15		18.3
419.746	0.884288	23.05	23.0106	1.34756		466.864	0	21.2969		478.312	4	26.25		18.4
422.065	1.02762	23.3	23.2541	1.46205		469	0	21.3889		480.945	4	26.35		18.5
424.409	1.18098	23.55	23.4991	1.54737		471.146	0	21.4783		483.587	4	26.45		18.6
426.778	1.33126	23.8	23.7534	1.48805		473.3	0	21.5648		486.24	4	26.55		18.7
429.172	1.47572	24.05	24.0074	1.43019		475.463	0	21.6484		488.902	4	26.65		18.8
431.592	1.6145	24.3	24.2611	1.37378		477.634	0	21.7288		491.575	4	26.75		18.9
434.037	1.74774	24.55	24.5146	1.31881		479.813	0	21.8059		494.257	4	26.85		19
436.508	1.8756	24.8	24.7677	1.26527		481.999	0	21.8796		496.95	4	26.95		19.1
439.003	1.99821	25.05	25.0206	1.21315		484.192	0	21.9497		499.652	4	27.05		19.2
441.524	2.11571	25.3	25.2733	1.16241		486.392	0	22.0161		502.365	4	27.15		19.3
444.071	2.22824	25.55	25.5257	1.11306		488.598	0	22.0787		505.087	4	27.25		19.4
446.642	2.33594	25.8	25.778	1.06507		490.811	0	22.1373		507.82	4	27.35		19.5
449.239	2.43894	26.05	26.0301	1.01843		493.028	0	22.1918		510.562	4	27.45		19.6
451.861	2.53738	26.3	26.282	0.973113		495.251	0	22.2422		513.315	4	27.55		19.7
454.508	2.63138	26.55	26.5337	0.929103		497.479	0	22.2883		516.077	4	27.65		19.8
457.18	2.72108	26.8	26.7853	0.88638		499.711	0	22.33		518.85	4	27.75		19.9
459.877	2.8066	27.05	27.0368	0.844923		501.947	0	22.3673		521.633	4	27.85		20
462.6	2.88807	27.3	27.2881	0.804712		504.186	0	22.4001		524.425	4	27.95		20.1
465.348	2.96561	27.55	27.5394	0.765725		506.428	0	22.4284		527.227	4	28.05		20.2
468.12	3.03934	27.8	27.7905	0.727939		508.673	0	22.452		530.04	4	28.15		20.3
470.918	3.10938	28.05	28.0415	0.691334		510.92	0	22.4709		532.862	4	28.25		20.4
473.741	3.17585	28.3	28.2924	0.655887		513.168	0	22.4851		535.695	4	28.35		20.5
476.589	3.23886	28.55	28.5432	0.621574		515.417	0	22.4946		538.538	4	28.45		20.6
479.462	3.29852	28.8	28.794	0.588374		517.667	0	22.4994		541.39	4	28.55		20.7
482.361	3.35494	29.05	29.0447	0.556264		519.917	0	22.4994		544.253	4	28.65		20.8
485.284	3.40823	29.3	29.2953	0.52522		522.166	0	22.4946		547.125	4	28.75		20.9
488.232	3.4585	29.55	29.5459	0.49522		524.415	0	22.4851		550.008	4	28.85		21
491.206	3.50584	29.8	29.7964	0.466242		526.663	0	22.4709		552.9	4	28.95		21.1
494.204	3.55036	30.05	30.0468	0.438263		528.908	0	22.452		555.803	4	29.05		21.2
497.227	3.59215	30.3	30.2972	0.41126		531.152	0	22.4284		558.715	4	29.15		21.3
500.276	3.63132	30.55	30.5476	0.385212		533.393	0	22.4001		561.638	4	29.25		21.4
503.35	3.66795	30.8	30.7979	0.360097		535.63	0	22.3673		564.57	4	29.35		21.5
506.448	3.70214	31.05	31.0482	0.335894		537.864	0	22.33		567.513	4	29.45		21.6
509.572	3.73398	31.3	31.2984	0.312581		540.094	0	22.2883		570.465	4	29.55		21.7
512.72	3.76355	31.55	31.5487	0.290139		542.319	0	22.2422		573.428	4	29.65		21.8
515.894	3.79093	31.8	31.7989	0.268548		544.54	0	22.1918		576.4	4	29.75		21.9
519.093	3.81623	32.05	32.049	0.247788		546.755	0	22.1373		579.383	4	29.85		22
522.316	3.8395	32.3	32.2992	0.227842		548.964	0	22.0787		582.375	4	29.95		22.1
525.565	3.86085	32.55	32.5493	0.208691		551.168	0	22.0161		585.375	4	30		22.2
528.839	3.88033	32.8	32.7994	0.190319		553.364	0	21.9497		588.375	4	30		22.3
532.137	3.89804	33.05	33.0495	0.172711		555.554	0	21.8796		591.375	4	30		22.4
535.412	3.91381	32.65	32.6496	0.152818		557.736	0	21.8059		594.375	4	30		22.5
538.647	3.9277	32.25	32.2497	0.134384		559.911	0	21.7288		597.375	4	30		22.6
541.842	3.93986	31.85	31.8498	0.117389		562.078	0	21.6484		600.375	4	30		22.7
545.001	3.95043	31.4993	31.4991	0.101962		564.237	0	21.5648		603.375	4	30		22.8
548.129	3.95957	31.2186	31.2185	0.0880626		566.387	0	21.4783		606.375	4	30		22.9
551.234	3.96743	30.995	30.9949	0.075538		568.528	0	21.3889		609.375	4	30		23
554.319	3.97413	30.8001	30.8	0.0642259		570.66	0	21.2969		612.375	4	30		23.1
557.383	3.97978	30.606	30.6059	0.0540088		572.782	0	21.2025		615.375	4	30		23.2
560.434	3.98449	30.4677	30.4677	0.0449259		574.895	0	21.1057		618.375	4	30		23.3
563.473	3.98837	30.3573	30.3573	0.0368541		576.999	0	21.0069		621.375	4	30		23.4
566.5	3.99152	30.2471	30.2471	0.029705		579.092	0	20.9061		624.375	4	30		23.5
569.521	3.99402	30.1921	30.1921	0.0234803		581.175	0	20.8036		627.375	4	30		23.6
572.533	3.99595	30.1097	30.1097	0.0180584		583.247	0	20.6996		630.375	4	30		23.7
575.543	3.99741	30.0822	30.0822	0.0134514		585.309	0	20.5942		633.375	4	30		23.8
578.548	3.99846	30.0548	30.0548	0.0095801		587.361	0	20.4877		636.375	4	30		23.9
581.551	3.99917	30.0274	30.0274	0.0064098		589.402	0	20.3803		639.375	4	30		24
584.551	3.99962	30	30	0.00390718		591.431	0	20.2722		642.375	4	30		24.1
587.551	3.99987	30	30	0.00204273		593.451	0	20.1635		645.375	4	30		24.2
590.551	3.99998	30	30	0.000783463		595.459	0	20.0545		648.375	4	30		24.3
593.551	4	30	30	0.000108708		597.456	0	19.9455		651.375	4	30		24.4
596.551	4	30	30	1.8798e-05		599.442	0	19.8365		654.375	4	30		24.5
599.551	4.00003	30	30	0.000405702		601.418	0	19.7278		657.375	4	30		24.6
602.551	4.00013	30	30	0.00118019		603.383	0	19.6197		660.375	4	30		24.7
605.551	4.00033	30	30	0.00230486		605.336	0	19.5123		663.375	4	30		24.8
608.551	4.0003	30	30	0.000258882		607.28	0	19.4058		666.375	4	30		24.9
611.551	4.00027	30	30	0.000244976		609.212	0	19.3004		669.375	4	30		25
614.551	4.00025	30	30	0.000231481		611.135	0	19.1964		672.375	4	30		25.1
617.551	4.00023	30	30	0.000218385		613.046	0	19.0939		675.375	4	30		25.2
620.551	4.00021	30	30	0.00020568		614.948	0	18.9931		678.375	4	30		25.3
623.551	4.00019	30	30	0.000193355		616.84	0	18.8943		681.375	4	30		25.4
626.551	4.00017	30	30	0.000181402		618.722	0	18.7975		684.375	4	30		25.5
629.551	4.00015	30	30	0.000169811		620.595	0	18.7031		687.375	4	30		25.6
632.551	4.00014	30	30	0.000158576		622.458	0	18.6111		690.375	4	30		25.7
635.551	4.00012	30	30	0.000147688		624.313	0	18.5217		693.375	4	30		25.8
638.551	4.00011	30	30	0.000137142		626.158	0	18.4352		696.375	4	30		25.9
641.551	4.00009	30	30	0.00012693		627.996	0	18.3516		699.375	4	30		26
644.551	4.00008	30	30	0.000117049		629.825	0	18.2712		702.375	4	30		26.1
647.551	4.00007	30	30	0.000107493		631.646	0	18.1941		705.375	4	30		26.2
650.551	4.00006	30	30	9.82583e-05		633.46	0	18.1204		708.375	4	30		26.3
653.551	4.00005	30	30	8.93433e-05		635.267	0	18.0503		711.375	4	30		26.4
656.551	4.00004	30	30	8.07462e-05		637.067	0	17.9839		714.375	4	30		26.5
659.551	4.00004	30	30	7.24669e-05		638.86	0	17.9213		717.375	4	30		26.6
662.551	4.00003	30	30	6.45066e-05		640.648	0	17.8627		720.375	4	30		26.7
665.551	4.00002	30	30	5.68684e-05		642.43	0	17.8082		723.375	4	30		26.8
668.551	4.00002	30	30	4.95573e-05		644.207	0	17.7578		726.375	4	30		26.9
671.551	4.00001	30	30	4.25809e-05		645.98	0	17.7117		729.375	4	30		27
674.551	4.00001	30	30	3.595e-05		647.748	0	17.67		732.375	4	30		27.1
677.551	4.00001	30	30	2.96794e-05		649.512	0	17.6327		735.375	4	30		27.2
680.551	4.00001	30	30	2.37893e-05		651.273	0	17.5999		738.375	4	30		27.3
683.551	4	30	30	1.83076e-05		653.03	0	17.5716		741.375	4	30		27.4
686.551	4	30	30	1.32738e-05		654.786	0	17.548		744.375	4	30		27.5
689.551	4	30	30	8.74571e-06		656.539	0	17.5291		747.375	4	30		27.6
692.551	4	30	30	4.81616e-06		658.291	0	17.5149		750.375	4	30		27.7
695.551	4	30	30	1.65894e-06		660.042	0	17.5054		753.375	4	30		27.8
698.557	3.99725	30.125	30.1249	0.0549971		661.792	0	17.5006		756.375	4	30		27.9
701.588	3.98342	30.375	30.3745	0.166189		663.542	0	17.5006		759.375	4	30		28
704.645	3.95835	30.625	30.6237	0.278972		665.292	0	17.5054		762.375	4	30		28.1
707.726	3.92189	30.875	30.8725	0.393333		667.043	0	17.5149		765.375	4	30		28.2
710.832	3.87387	31.125	31.1208	0.509276		668.796	0	17.5291		768.375	4	30		28.3
713.962	3.81414	31.375	31.3687	0.626793		670.55	0	17.548		771.375	4	30		28.4
717.118	3.74254	31.625	31.6162	0.745873		672.307	0	17.5716		774.375	4	30		28.5
720.298	3.65891	31.875	31.8632	0.866513		674.066	0	17.5999		777.375	4	30		28.6
723.503	3.56311	32.125	32.1098	0.988711		675.829	0	17.6327		780.375	4	30		28.7
726.732	3.45496	32.375	32.3559	1.11246		677.595	0	17.67		783.375	4	30		28.8
729.986	3.33433	32.625	32.6015	1.23775		679.365	0	17.7117		786.375	4	30		28.9
733.265	3.20105	32.875	32.8467	1.36457		681.139	0	17.7578		789.375	4	30		29
736.568	3.05498	33.125	33.0913	1.49293		682.919	0	17.8082		792.375	4	30		29.1
739.895	2.89595	33.375	33.3355	1.62282		684.704	0	17.8627		795.375	4	30		29.2
743.247	2.72383	33.625	33.5792	1.75422		686.494	0	17.9213		798.375	4	30		29.3
746.623	2.53844	33.875	33.8224	1.88715		688.291	0	17.9839		801.375	4	30		29.4
750.017	2.34003	34	33.9403	2.01417		690.094	0	18.0503		804.375	4	30		29.5
753.411	2.1312	34	33.9349	2.10239		691.905	0	18.1204		807.375	4	30		29.6
756.805	1.92905	34	33.9414	1.99453		693.722	0	18.1941		810.375	4	30		29.7
760.199	1.73767	34	33.9476	1.88697		695.547	0	18.2712		813.375	4	30		29.8
763.595	1.55701	34	33.9534	1.77978		697.381	0	18.3516		816.375	4	30		29.9
766.99	1.38704	34	33.9588	1.67306		699.222	0	18.4352		819.375	4	30		30
770.387	1.2277	34	33.9639	1.5669		701.072	0	18.5217		822.375	4	30		30.1
773.783	1.07893	34	33.9686	1.46142		702.931	0	18.6111		825.375	4	30		30.2
777.181	0.940639	34	33.9729	1.35676		704.799	0	18.7031		828.375	4	30		30.3
780.578	0.812748	34	33.9769	1.25305		706.676	0	18.7975		831.375	4	30		30.4
783.976	0.695143	34	33.9805	1.15048		708.563	0	18.8943		834.375	4	30		30.5
787.374	0.587699	34	33.9838	1.04922		710.46	0	18.9931		837.375	4	30		30.6
790.773	0.490265	34	33.9867	0.94951		712.367	0	19.0939		840.375	4	30		30.7
794.172	0.402671	34	33.9893	0.851582		714.284	0	19.1964		843.375	4	30		30.8
797.571	0.324716	34	33.9916	0.755722		716.211	0	19.3004		846.375	4	30		30.9
800.97	0.25617	34	33.9935	0.662251		718.149	0	19.4058		849.375	4	30		31
804.37	0.196767	34	33.9952	0.57154		720.098	0	19.5123		852.375	4	30		31.1
807.769	0.146199	34	33.9966	0.484018		722.057	0	19.6197		855.375	4	30		31.2
811.159	0.104226	33.8	33.7977	0.397834		724.027	0	19.7278		858.375	4	30		31.3
814.509	0.0706864	33.4	33.3985	0.315154		726.008	0	19.8365		861.375	4	30		31.4
817.819	0.0448783	33	32.9991	0.239698		728	0	19.9455		864.375	4	30		31.5
821.089	0.0260072	32.6	32.5995	0.172441		730.003	0	20.0545		867.375	4	30		31.6
824.319	0.013173	32.2	32.1998	0.114464		732.016	0	20.1635		870.375	4	30		31.7
827.509	0.00535948	31.8	31.7999	0.0669498		734.041	0	20.2722		873.375	4	30		31.8
830.659	0.00142568	31.4	31.4	0.0311656		736.076	0	20.3803		876.375	4	30		31.9
833.769	0.000102288	31	31	0.00839183		738.122	0	20.4877		879.375	4	30		32
836.839	6.73681e-06	30.6	30.6	0.00032719		740.179	0	20.5942		882.375	4	30		32.1
839.869	-0.000380211	30.2	30.2	0.00723321		742.246	0	20.6996		885.375	4	30		32.2
842.869	-0.00354636	30	30	0		744.324	0	20.8036		888.375	4	30		32.3
845.869	-0.0128363	30	30	0		746.412	0	20.9061		891.375	4	30		32.4

## Sheet: s_c
Pur x	Pur y	pur V	pur vx	pur vy		obsdx	obsdy	obsdv		opx	opy	opv		time
0	0	30	30	0		100	0	20		20	4	25		0.1
3	0	30	30	0		102	0	20		22.5	4	25		0.2
6	0	30	30	0		104	0	20		25	4	25		0.3
9	0	30	30	0		106	0	20		27.5	4	25		0.4
12	0	30	30	0		108	0	20		30	4	25		0.5
15	0	30	30	0		110	0	20		32.5	4	25		0.6
18	0	30	30	0		112	0	20		35	4	25		0.7
21	0	30	30	0		114	0	20		37.5	4	25		0.8
24	0	30	30	0		116	0	20		40	4	25		0.9
27	0	30	30	0		118	0	20		42.5	4	25		1				pursuer x	puersuer y
30	0	30	30	0		120	0	20		45	4	25		1.1				-1	1
33	0	30	30	0		122	0	20		47.5	4	25		1.2				1	1
36	0	30	30	0		124	0	20		50	4	25		1.3				1	-1
39	0	30	30	0		126	0	20		52.5	4	25		1.4				-1	-1
42	0	30	30	0		128	0	20		55	4	25		1.5				-1	1
45	0	30	30	0		130	0	20		57.5	4	25		1.6
48	0	30	30	0		132	0	20		60	4	25		1.7
51	0	30	30	0		134	0	20		62.5	4	25		1.8				982	1
54	0	30	30	0		136	0	20		65	4	25		1.9				984	1
57	0	30	30	0		138	0	20		67.5	4	25		2				984	-1
60	0	30	30	0		140	0	20		70	4	25		2.1				982	-1
63	0	30	30	0		142	0	20		72.5	4	25		2.2				982	1
66	0	30	30	0		144	0	20		75	4	25		2.3
69	0	30	30	0		146	0	20		77.5	4	25		2.4
72	0	30	30	0		148	0	20		80	4	25		2.5				Target x	Target y
75	0	30	30	0		150	0	20		82.5	4	25		2.6				99	1
78	0	30	30	0		152	0	20		85	4	25		2.7				101	1
81	0	30	30	0		154	0	20		87.5	4	25		2.8				101	-1
84	0	30	30	0		156	0	20		90	4	25		2.9				99	-1
87	0	30	30	0		158	0	20		92.5	4	25		3				99	1
90	0	30	30	0		160	0	20		95	4	25		3.1
93	0	30	30	0		162	0	20		97.5	4	25		3.2				882	1
96	0	30	30	0		164	0	20		100	4	25		3.3				884	1
99	0	30	30	0		166	0	20		102.5	4	25		3.4				884	-1
102	0	30	30	0		168	0	20		105	4	25		3.5				882	-1
105	0	30	30	0		170	0	20		107.5	4	25		3.6				882	1
107.97	0	29.6	29.6	0		172	0	20		110	4	25		3.7
110.9	0	29.2	29.2	0		174	0	20		112.5	4	25		3.8				lane x	lane y
113.79	0	28.8	28.8	0		176	0	20		115	4	25		3.9				0	-2
116.64	0	28.4	28.4	0		178	0	20		117.5	4	25		4				1000	-2
119.45	0	28	28	0		180	0	20		120	4	25		4.1
122.22	0	27.6	27.6	0		182	0	20		122.5	4	25		4.2
124.95	0	27.2	27.2	0		184	0	20		125	4	25		4.3
127.64	0	26.8	26.8	0		186	0	20		127.5	4	25		4.4
130.29	0	26.4	26.4	0		188	0	20		130	4	25		4.5				0	6
132.9	0	26	26	0		190	0	20		132.5	4	25		4.6				1000	6
135.47	0	25.6	25.6	0		192	0	20		135	4	25		4.7
138	0	25.2	25.2	0		194	0	20		137.5	4	25		4.8
140.5	0	25	25	0		196	0	20		140	4	25		4.9
142.97	0	24.6	24.6	0		198	0	20		142.5	4	25		5
145.42	0	24.4	24.4	0		200	0	20		145	4	25		5.1				0	2
147.85	0	24.2	24.2	0		202	0	20		147.5	4	25		5.2				1000	2
150.26	0	24	24	0		204	0	20		150	4	25		5.3
152.64	0	23.8	23.8	0		206	0	20		152.5	4	25		5.4
155	0	23.6	23.6	0		208	0	20		155	4	25		5.5
157.35	0	23.4	23.4	0		210	0	20		157.5	4	25		5.6
159.68	0	23.2	23.2	0		212	0	20		160	4	25		5.7
161.99	0	23	23	0		214	0	20		162.5	4	25		5.8				op x	op y
164.28	0	22.8	22.8	0		216	0	20		165	4	25		5.9				19	5
166.56	0	22.8	22.8	0		218	0	20		167.5	4	25		6				21	5
168.82	0	22.6	22.6	0		220	0	20		170	4	25		6.1				21	3
171.07	0	22.4	22.4	0		222	0	20		172.5	4	25		6.2				19	3
173.31	0	22.4	22.4	0		224	0	20		175	4	25		6.3				19	5
175.53	0	22.2	22.2	0		226	0	20		177.5	4	25		6.4
177.74	0	22	22	0		228	0	20		180	4	25		6.5				984	5
179.94	0	22	22	0		230	0	20		182.5	4	25		6.6				986	5
182.13	0	21.8	21.8	0		232	0	20		185	4	25		6.7				986	3
184.31	0	21.8	21.8	0		234	0	20		187.5	4	25		6.8				984	3
186.47	0	21.6	21.6	0		236	0	20		190	4	25		6.9				984	5
188.63	0	21.6	21.6	0		238	0	20		192.5	4	25		7
190.78	0	21.4	21.4	0		240	0	20		195	4	25		7.1
192.92	0	21.4	21.4	0		242	0	20		197.5	4	25		7.2
195.06	0	21.4	21.4	0		244	0	20		200	4	25		7.3
197.18	0	21.2	21.2	0		246	0	20		202.5	4	25		7.4
199.3	0	21.2	21.2	0		248	0	20		205	4	25		7.5
201.41	0	21	21	0		250	0	20		207.5	4	25		7.6
203.51	0	21	21	0		252	0	20		210	4	25		7.7
205.61	0	21	21	0		254	0	20		212.5	4	25		7.8
207.71	0	21	21	0		256	0	20		215	4	25		7.9
209.79	0	20.8	20.8	0		258	0	20		217.5	4	25		8
211.87	0	20.8	20.8	0		260	0	20		220	4	25		8.1
213.95	0	20.8	20.8	0		262	0	20		222.5	4	25		8.2
216.03	0	20.8	20.8	0		264	0	20		225	4	25		8.3
218.09	0	20.6	20.6	0		266	0	20		227.5	4	25		8.4
220.15	0	20.6	20.6	0		268	0	20		230	4	25		8.5
222.21	0	20.6	20.6	0		270	0	20		232.5	4	25		8.6
224.27	0	20.6	20.6	0		272	0	20		235	4	25		8.7
226.32	0	20.4	20.4	0		274	0	20		237.5	4	25		8.8
228.36	0	20.4	20.4	0		276	0	20		240	4	25		8.9
230.4	0	20.4	20.4	0		278	0	20		242.5	4	25		9
232.44	0	20.4	20.4	0		280	0	20		245	4	25		9.1
234.48	0	20.4	20.4	0		282	0	20		247.5	4	25		9.2
236.52	0	20.4	20.4	0		284	0	20		250	4	25		9.3
238.56	0	20.4	20.4	0		286	0	20		252.5	4	25		9.4
240.59	0	20.2	20.2	0		288	0	20		255	4	25		9.5
242.61	0	20.2	20.2	0		290	0	20		257.5	4	25		9.6
244.63	0	20.2	20.2	0		292	0	20		260	4	25		9.7
246.65	0	20.2	20.2	0		294	0	20		262.5	4	25		9.8
248.67	0	20.2	20.2	0		296	0	20		265	4	25		9.9
250.69	0	20.2	20.2	0		298	0	20		267.5	4	25		10
252.71	0	20.2	20.2	0		300	0	20		270	4	25		10.1
254.73	0	20.2	20.2	0		302	0	20		272.5	4	25		10.2
256.75	0	20.2	20.2	0		304	0	20		275	4	25		10.3
258.77	0	20.2	20.2	0		306	0	20		277.5	4	25		10.4
260.77	0	20	20	0		308	0	20		280	4	25		10.5
262.77	0	20	20	0		310	0	20		282.5	4	25		10.6
264.77	0	20	20	0		312	0	20		285	4	25		10.7
266.77	0	20	20	0		314	0	20		287.5	4	25		10.8
268.77	0	20	20	0		316	0	20		290	4	25		10.9
270.77	0	20	20	0		318	0	20		292.5	4	25		11
272.77	0	20	20	0		320	0	20		295	4	25		11.1
274.77	0	20	20	0		322	0	20		297.5	4	25		11.2
276.77	0	20	20	0		324	0	20		300	4	25		11.3
278.77	0	20	20	0		326	0	20		302.5	4	25		11.4
280.77	0	20	20	0		328	0	20		305	4	25		11.5
282.77	0	20	20	0		330	0	20		307.5	4	25		11.6
284.77	0	20	20	0		332	0	20		310	4	25		11.7
286.77	0	20	20	0		334	0	20		312.5	4	25		11.8
288.77	0	20	20	0		336	0	20		315	4	25		11.9
290.77	0	20	20	0		338	0	20		317.5	4	25		12
292.77	0	20	20	0		340	0	20		320	4	25		12.1
294.77	0	20	20	0		342	0	20		322.5	4	25		12.2
296.77	0	20	20	0		344	0	20		325	4	25		12.3
298.77	0	20	20	0		346	0	20		327.5	4	25		12.4
300.75	0	20	19.8	0		348	0	20		330	4	25		12.5
302.73	0	20	19.8	0		350	0	20		332.5	4	25		12.6
304.71	0	20	19.8	0		352	0	20		335	4	25		12.7
306.69	0	20	19.8	0		354	0	20		337.5	4	25		12.8
308.67	0	20	19.8	0		356	0	20		340	4	25		12.9
310.65	0	20	19.8	0		358	0	20		342.5	4	25		13
312.63	0	20	19.8	0		360	0	20		345	4	25		13.1
314.61	0	20	19.8	0		362	0	20		347.5	4	25		13.2
316.59	0	20	19.8	0		364	0	20		350	4	25		13.3
318.57	0	20	19.8	0		366	0	20		352.5	4	25		13.4
320.55	0	20	19.8	0		368	0	20		355	4	25		13.5
322.53	0	20	19.8	0		370	0	20		357.5	4	25		13.6
324.51	0	20	19.8	0		372	0	20		360	4	25		13.7
326.49	0	20	19.8	0		374	0	20		362.5	4	25		13.8
328.47	0	20	19.8	0		376	0	20		365	4	25		13.9
330.45	0	20	19.8	0		378	0	20		367.5	4	25		14
332.43	0	20	19.8	0		380	0	20		370	4	25		14.1
334.41	0	20	19.8	0		382	0	20		372.5	4	25		14.2
336.39	0	20	19.8	0		384	0	20		375	4	25		14.3
338.37	0	20	19.8	0		386	0	20		377.5	4	25		14.4
340.35	0	20	19.8	0		388	0	20		380	4	25		14.5
342.33	0	20	19.8	0		390	0	20		382.5	4	25		14.6
344.31	0	20	19.8	0		392	0	20		385	4	25		14.7
346.29	0	20	19.8	0		394	0	20		387.5	4	25		14.8
348.27	0	20	19.8	0		396	0	20		390	4	25		14.9
350.25	0	20	19.8	0		398	0	20		392.5	4	25		15
352.23	0	20	19.8	0		400	0	20		395	4	25		15.1
354.21	0	20	19.8	0		402	0	20		397.5	4	25		15.2
356.19	0	20	19.8	0		404	0	20		400	4	25		15.3
358.17	0	20	19.8	0		406	0	20		402.5	4	25		15.4
360.15	0	20	19.8	0		408	0	20		405	4	25		15.5
362.13	0	20	19.8	0		410	0	20		407.5	4	25		15.6
364.11	0	20	19.8	0		412	0	20		410	4	25		15.7
366.09	0	20	19.8	0		414	0	20		412.5	4	25		15.8
368.07	0	20	19.8	0		416	0	20		415	4	25		15.9
370.05	0	20	19.8	0		418	0	20		417.5	4	25		16
372.03	0	20	19.8	0		420	0	20		420	4	25		16.1
374.01	0	20	19.8	0		422	0	20		422.5	4	25		16.2
375.99	0	20	19.8	0		424	0	20		425	4	25		16.3
377.97	0	20	19.8	0		426	0	20		427.5	4	25		16.4
379.95	0	20	19.8	0		428	0	20		430	4	25		16.5
381.93	0	20	19.8	0		430	0	20		432.5	4	25		16.6
383.91	0	20	19.8	0		432	0	20		435	4	25		16.7
385.89	0	20	19.8	0		434	0	20		437.5	4	25		16.8
387.87	0	20	19.8	0		436	0	20		440	4	25		16.9
389.85	0	20	19.8	0		438	0	20		442.5	4	25		17
391.83	0	20	19.8	0		440	0	20		445	4	25		17.1
393.829	0.00780429	20.05	20.0497	0.101384		442.003	0	20.0545		447.5	4	25		17.2
395.852	0.0250476	20.3	20.2991	0.196287		444.016	0	20.1635		450	4	25		17.3
397.901	0.0519345	20.55	20.5479	0.293231		446.041	0	20.2722		452.5	4	25		17.4
399.974	0.0886679	20.8	20.7963	0.392204		448.076	0	20.3803		455	4	25		17.5
402.073	0.13545	21.05	21.0442	0.493197		450.122	0	20.4877		457.5	4	25		17.6
404.196	0.192483	21.3	21.2917	0.596206		452.179	0	20.5942		460	4	25		17.7
406.343	0.259967	21.55	21.5386	0.701217		454.246	0	20.6996		462.5	4	25		17.8
408.516	0.338101	21.8	21.785	0.808221		456.324	0	20.8036		465	4	25		17.9
410.713	0.427085	22.05	22.0309	0.917206		458.412	0	20.9061		467.5	4	25		18
412.934	0.527115	22.3	22.2763	1.02817		460.51	0	21.0069		470	4	25		18.1
415.18	0.63839	22.55	22.5211	1.1411		462.618	0	21.1057		472.5	4	25		18.2
417.451	0.761104	22.8	22.7654	1.25598		464.736	0	21.2025		475	4	25		18.3
419.745	0.895452	23.05	23.0091	1.37281		466.864	0	21.2969		477.5	4	25		18.4
422.064	1.04163	23.3	23.2522	1.49158		469	0	21.3889		480	4	25		18.5
424.408	1.19617	23.55	23.4997	1.53905		471.146	0	21.4783		482.5	4	25		18.6
426.777	1.34564	23.8	23.7539	1.48004		473.3	0	21.5648		485	4	25		18.7
429.172	1.48931	24.05	24.0079	1.42249		475.463	0	21.6484		487.5	4	25		18.8
431.591	1.62735	24.3	24.2616	1.36638		477.634	0	21.7288		490	4	25		18.9
434.037	1.75988	24.55	24.5149	1.31171		479.813	0	21.8059		492.5	4	25		19
436.507	1.88704	24.8	24.768	1.25846		481.999	0	21.8796		495	4	25		19.1
439.003	2.00899	25.05	25.0209	1.20661		484.192	0	21.9497		497.5	4	25		19.2
441.524	2.12586	25.3	25.2736	1.15615		486.392	0	22.0161		500	4	25		19.3
444.07	2.23779	25.55	25.526	1.10707		488.598	0	22.0787		502.5	4	25		19.4
446.642	2.3449	25.8	25.7782	1.05934		490.811	0	22.1373		505	4	25		19.5
449.238	2.44735	26.05	26.0303	1.01294		493.028	0	22.1918		507.5	4	25		19.6
451.86	2.54526	26.3	26.2822	0.96787		495.251	0	22.2422		510	4	25		19.7
454.507	2.63875	26.55	26.5339	0.924096		497.479	0	22.2883		512.5	4	25		19.8
457.18	2.72797	26.8	26.7855	0.881603		499.711	0	22.33		515	4	25		19.9
459.877	2.81303	27.05	27.0369	0.84037		501.947	0	22.3673		517.5	4	25		20
462.6	2.89406	27.3	27.2883	0.800375		504.186	0	22.4001		520	4	25		20.1
465.347	2.97118	27.55	27.5395	0.761598		506.428	0	22.4284		522.5	4	25		20.2
468.12	3.04451	27.8	27.7906	0.724017		508.673	0	22.452		525	4	25		20.3
470.918	3.11417	28.05	28.0416	0.687609		510.92	0	22.4709		527.5	4	25		20.4
473.741	3.18028	28.3	28.2925	0.652352		513.168	0	22.4851		530	4	25		20.5
476.589	3.24295	28.55	28.5433	0.618225		515.417	0	22.4946		532.5	4	25		20.6
479.462	3.30229	28.8	28.7941	0.585204		517.667	0	22.4994		535	4	25		20.7
482.36	3.35841	29.05	29.0447	0.553267		519.917	0	22.4994		537.5	4	25		20.8
485.284	3.41141	29.3	29.2953	0.52239		522.166	0	22.4946		540	4	25		20.9
488.232	3.46141	29.55	29.5459	0.492552		524.415	0	22.4851		542.5	4	25		21
491.205	3.5085	29.8	29.7964	0.463731		526.663	0	22.4709		545	4	25		21.1
494.204	3.55278	30.05	30.0468	0.435902		528.908	0	22.452		547.5	4	25		21.2
497.227	3.59435	30.3	30.2972	0.409045		531.152	0	22.4284		550	4	25		21.3
500.276	3.6333	30.55	30.5476	0.383138		533.393	0	22.4001		552.5	4	25		21.4
503.349	3.66974	30.8	30.7979	0.358158		535.63	0	22.3673		555	4	25		21.5
506.448	3.70374	31.05	31.0482	0.334085		537.864	0	22.33		557.5	4	25		21.6
509.571	3.73541	31.3	31.2985	0.310898		540.094	0	22.2883		560	4	25		21.7
512.701	3.76464	31.1936	31.1923	0.285318		542.319	0	22.2422		562.5	4	25		21.8
515.79	3.79116	30.7936	30.7925	0.258681		544.54	0	22.1918		565	4	25		21.9
518.839	3.81516	30.3936	30.3927	0.233859		546.755	0	22.1373		567.5	4	25		22
521.848	3.8368	29.9936	29.9929	0.210802		548.964	0	22.0787		570	4	25		22.1
524.818	3.85627	29.5936	29.593	0.189456		551.168	0	22.0161		572.5	4	25		22.2
527.747	3.87373	29.1936	29.1931	0.169759		553.364	0	21.9497		575	4	25		22.3
530.636	3.88934	28.7936	28.7932	0.151648		555.554	0	21.8796		577.5	4	25		22.4
533.486	3.90325	28.3936	28.3933	0.135054		557.736	0	21.8059		580	4	25		22.5
536.295	3.91561	27.9936	27.9934	0.119904		559.911	0	21.7288		582.5	4	25		22.6
539.064	3.92656	27.5936	27.5934	0.106124		562.078	0	21.6484		585	4	25		22.7
541.794	3.93622	27.1936	27.1935	0.0936376		564.237	0	21.5648		587.5	4	25		22.8
544.483	3.94474	26.7936	26.7935	0.0823657		566.387	0	21.4783		590	4	25		22.9
547.132	3.9522	26.3936	26.3935	0.0722297		568.528	0	21.3889		592.5	4	25		23
549.743	3.95874	26.0161	26.016	0.0632051		570.66	0	21.2969		595	4	25		23.1
552.334	3.96449	25.8754	25.8754	0.0556539		572.782	0	21.2025		597.5	4	25		23.2
554.911	3.96954	25.7362	25.7362	0.048867		574.895	0	21.1057		600	4	25		23.3
557.478	3.97398	25.6434	25.6434	0.042857		576.999	0	21.0069		602.5	4	25		23.4
560.035	3.97785	25.551	25.551	0.0374686		579.092	0	20.9061		605	4	25		23.5
562.583	3.98124	25.4588	25.4587	0.032649		581.175	0	20.8036		607.5	4	25		23.6
565.123	3.98418	25.3896	25.3896	0.0283744		583.247	0	20.6996		610	4	25		23.7
567.657	3.98673	25.3206	25.3206	0.0245665		585.309	0	20.5942		612.5	4	25		23.8
570.185	3.98893	25.2747	25.2747	0.0212023		587.361	0	20.4877		615	4	25		23.9
572.709	3.99082	25.2288	25.2288	0.018218		589.402	0	20.3803		617.5	4	25		24
575.229	3.99244	25.183	25.1829	0.0155785		591.431	0	20.2722		620	4	25		24.1
577.744	3.99382	25.1372	25.1372	0.0132513		593.451	0	20.1635		622.5	4	25		24.2
580.256	3.995	25.1143	25.1143	0.0112167		595.459	0	20.0545		625	4	25		24.3
582.766	3.99598	25.0914	25.0914	0.00943354		597.456	0	19.9455		627.5	4	25		24.4
585.274	3.99681	25.0685	25.0685	0.00787709		599.442	0	19.8365		630	4	25		24.5
587.78	3.99749	25.0457	25.0457	0.00652468		601.418	0	19.7278		632.5	4	25		24.6
590.285	3.99806	25.0457	25.0457	0.00536045		603.383	0	19.6197		635	4	25		24.7
592.787	3.99852	25.0228	25.0228	0.00435463		605.336	0	19.5123		637.5	4	25		24.8
595.289	3.99889	25.0228	25.0228	0.00349897		607.28	0	19.4058		640	4	25		24.9
597.79	3.99918	25	25	0.00277042		609.212	0	19.3004		642.5	4	25		25
600.29	3.99941	25	25	0.00216044		611.135	0	19.1964		645	4	25		25.1
602.79	3.99959	25	25	0.00165282		613.046	0	19.0939		647.5	4	25		25.2
605.29	3.99972	25	25	0.00123561		614.948	0	18.9931		650	4	25		25.3
607.79	3.99982	25	25	0.000897902		616.84	0	18.8943		652.5	4	25		25.4
610.29	3.99989	25	25	0.000629682		618.722	0	18.7975		655	4	25		25.5
612.79	3.99994	25	25	0.000421755		620.595	0	18.7031		657.5	4	25		25.6
615.29	3.99997	25	25	0.000265631		622.458	0	18.6111		660	4	25		25.7
617.79	3.99998	25	25	0.000153425		624.313	0	18.5217		662.5	4	25		25.8
620.29	3.99999	25	25	7.77442e-05		626.158	0	18.4352		665	4	25		25.9
622.79	4	25	25	3.15666e-05		627.996	0	18.3516		667.5	4	25		26
625.29	4	25	25	8.06152e-06		629.825	0	18.2712		670	4	25		26.1
627.79	4	25	25	2.81992e-07		631.646	0	18.1941		672.5	4	25		26.2
630.29	4	25	25	1.75042e-07		633.46	0	18.1204		675	4	25		26.3
632.79	4	25	25	2.53079e-05		635.267	0	18.0503		677.5	4	25		26.4
635.29	4.00001	25	25	0.000104298		637.067	0	17.9839		680	4	25		26.5
637.79	4.00003	25	25	0.00025483		638.86	0	17.9213		682.5	4	25		26.6
640.29	4.00007	25	25	0.000489997		640.648	0	17.8627		685	4	25		26.7
642.79	4.0001	25	25	8.30798e-05		642.43	0	17.8082		687.5	4	25		26.8
645.29	4.00009	25	25	7.8427e-05		644.207	0	17.7578		690	4	25		26.9
647.79	4.00009	25	25	7.39427e-05		645.98	0	17.7117		692.5	4	25		27
650.29	4.00008	25	25	6.9622e-05		647.748	0	17.67		695	4	25		27.1
652.79	4.00007	25	25	6.54606e-05		649.512	0	17.6327		697.5	4	25		27.2
655.29	4.00007	25	25	6.14543e-05		651.273	0	17.5999		700	4	25		27.3
657.79	4.00006	25	25	5.75992e-05		653.03	0	17.5716		702.5	4	25		27.4
660.29	4.00005	25	25	5.38919e-05		654.786	0	17.548		705	4	25		27.5
662.79	4.00005	25	25	5.0329e-05		656.539	0	17.5291		707.5	4	25		27.6
665.29	4.00004	25	25	4.69074e-05		658.291	0	17.5149		710	4	25		27.7
667.79	4.00004	25	25	4.36245e-05		660.042	0	17.5054		712.5	4	25		27.8
670.29	4.00004	25	25	4.04775e-05		661.792	0	17.5006		715	4	25		27.9
672.79	4.00003	25	25	3.74643e-05		663.542	0	17.5006		717.5	4	25		28
675.29	4.00003	25	25	3.45826e-05		665.292	0	17.5054		720	4	25		28.1
677.79	4.00003	25	25	3.18304e-05		667.043	0	17.5149		722.5	4	25		28.2
680.29	4.00002	25	25	2.9206e-05		668.796	0	17.5291		725	4	25		28.3
682.79	4.00002	25	25	2.67078e-05		670.55	0	17.548		727.5	4	25		28.4
685.29	4.00002	25	25	2.43342e-05		672.307	0	17.5716		730	4	25		28.5
687.79	4.00002	25	25	2.20839e-05		674.066	0	17.5999		732.5	4	25		28.6
690.29	4.00001	25	25	1.99555e-05		675.829	0	17.6327		735	4	25		28.7
692.79	4.00001	25	25	1.79478e-05		677.595	0	17.67		737.5	4	25		28.8
695.29	4.00001	25	25	1.60596e-05		679.365	0	17.7117		740	4	25		28.9
697.79	4.00001	25	25	1.42896e-05		681.139	0	17.7578		742.5	4	25		29
700.29	4.00001	25	25	1.26365e-05		682.919	0	17.8082		745	4	25		29.1
702.79	4.00001	25	25	1.10991e-05		684.704	0	17.8627		747.5	4	25		29.2
705.29	4	25	25	9.67592e-06		686.494	0	17.9213		750	4	25		29.3
707.79	4	25	25	8.36529e-06		688.291	0	17.9839		752.5	4	25		29.4
710.29	4	25	25	7.16544e-06		690.094	0	18.0503		755	4	25		29.5
712.79	4	25	25	6.07429e-06		691.905	0	18.1204		757.5	4	25		29.6
715.29	4	25	25	5.08947e-06		693.722	0	18.1941		760	4	25		29.7
717.79	4	25	25	4.20827e-06		695.547	0	18.2712		762.5	4	25		29.8
720.29	4	25	25	3.42754e-06		697.381	0	18.3516		765	4	25		29.9
722.79	4	25	25	2.74367e-06		699.222	0	18.4352		767.5	4	25		30
725.29	4	25	25	2.15254e-06		701.072	0	18.5217		770	4	25		30.1
727.79	4	25	25	1.64945e-06		702.931	0	18.6111		772.5	4	25		30.2
730.29	4	25	25	1.22912e-06		704.799	0	18.7031		775	4	25		30.3
732.79	4	25	25	8.85601e-07		706.676	0	18.7975		777.5	4	25		30.4
735.29	4	25	25	6.12319e-07		708.563	0	18.8943		780	4	25		30.5
737.79	4	25	25	4.02058e-07		710.46	0	18.9931		782.5	4	25		30.6
740.29	4	25	25	2.47009e-07		712.367	0	19.0939		785	4	25		30.7
742.79	4	25	25	1.38853e-07		714.284	0	19.1964		787.5	4	25		30.8
745.29	4	25	25	6.89065e-08		716.211	0	19.3004		790	4	25		30.9
747.79	4	25	25	2.83362e-08		718.149	0	19.4058		792.5	4	25		31
750.29	4	25	25	8.4787e-09		720.098	0	19.5123		795	4	25		31.1
752.79	4	25	25	1.29192e-09		722.057	0	19.6197		797.5	4	25		31.2
755.297	3.99725	25.125	25.1249	0.0550422		724.027	0	19.7278		800	4	25		31.3
757.828	3.98447	25.375	25.3745	0.152198		726.008	0	19.8365		802.5	4	25		31.4
760.384	3.96185	25.625	25.6238	0.251032		728	0	19.9455		805	4	25		31.5
762.965	3.92921	25.875	25.8726	0.351545		730.003	0	20.0545		807.5	4	25		31.6
765.571	3.88641	26.125	26.1211	0.453719		732.016	0	20.1635		810	4	25		31.7
768.202	3.83326	26.375	26.3691	0.557557		734.041	0	20.2722		812.5	4	25		31.8
770.857	3.7696	26.625	26.6167	0.66305		736.076	0	20.3803		815	4	25		31.9
773.537	3.69527	26.875	26.864	0.770194		738.122	0	20.4877		817.5	4	25		32
776.242	3.6101	27.125	27.1108	0.878983		740.179	0	20.5942		820	4	25		32.1
778.972	3.51393	27.375	27.3571	0.989409		742.246	0	20.6996		822.5	4	25		32.2
781.726	3.4066	27.625	27.603	1.10146		744.324	0	20.8036		825	4	25		32.3
784.505	3.28793	27.875	27.8485	1.21514		746.412	0	20.9061		827.5	4	25		32.4
787.308	3.15778	28.125	28.0935	1.33044		748.51	0	21.0069		830	4	25		32.5
790.136	3.01598	28.375	28.3381	1.44735		750.618	0	21.1057		832.5	4	25		32.6
792.988	2.86801	28.625	28.5873	1.46911		752.736	0	21.2025		835	4	25		32.7
795.866	2.72427	28.875	28.8397	1.42686		754.864	0	21.2969		837.5	4	25		32.8
798.769	2.58474	29.125	29.0921	1.38479		757	0	21.3889		840	4	25		32.9
801.697	2.44941	29.375	29.3443	1.3429		759.146	0	21.4783		842.5	4	25		33
804.65	2.31824	29.625	29.5964	1.30123		761.3	0	21.5648		845	4	25		33.1
807.629	2.19123	29.875	29.8484	1.2598		763.463	0	21.6484		847.5	4	25		33.2
810.632	2.06834	30.125	30.1003	1.21864		765.634	0	21.7288		850	4	25		33.3
813.661	1.94954	30.375	30.3522	1.17776		767.813	0	21.8059		852.5	4	25		33.4
816.715	1.83481	30.625	30.6039	1.13721		769.999	0	21.8796		855	4	25		33.5
819.795	1.72411	30.875	30.8555	1.09699		772.192	0	21.9497		857.5	4	25		33.6
822.899	1.6174	31.125	31.107	1.05713		774.392	0	22.0161		860	4	25		33.7
826.029	1.51465	31.375	31.3585	1.01764		776.598	0	22.0787		862.5	4	25		33.8
829.183	1.41582	31.625	31.6099	0.978566		778.811	0	22.1373		865	4	25		33.9
832.363	1.32087	31.875	31.8611	0.939908		781.028	0	22.1918		867.5	4	25		34
835.568	1.22974	32.125	32.1123	0.901691		783.251	0	22.2422		870	4	25		34.1
838.798	1.14241	32.375	32.3635	0.863933		785.479	0	22.2883		872.5	4	25		34.2
842.053	1.05881	32.625	32.6145	0.826652		787.711	0	22.33		875	4	25		34.3
845.334	0.978912	32.875	32.8655	0.789863		789.947	0	22.3673		877.5	4	25		34.4
848.639	0.90265	33.125	33.1164	0.753584		792.186	0	22.4001		880	4	25		34.5
851.969	0.829976	33.375	33.3673	0.717829		794.428	0	22.4284		882.5	4	25		34.6
855.325	0.760838	33.625	33.6181	0.682614		796.673	0	22.452		885	4	25		34.7
858.706	0.69518	33.875	33.8688	0.64795		798.92	0	22.4709		887.5	4	25		34.8
862.105	0.633058	34	33.9945	0.611604		801.168	0	22.4851		890	4	25		34.9
865.505	0.574724	34	33.9952	0.574014		803.417	0	22.4946		892.5	4	25		35
868.904	0.520062	34	33.9957	0.537583		805.667	0	22.4994		895	4	25		35.1
872.304	0.468956	34	33.9963	0.502322		807.917	0	22.4994		897.5	4	25		35.2
875.703	0.421287	34	33.9968	0.468239		810.166	0	22.4946		900	4	25		35.3
879.103	0.376938	34	33.9972	0.43534		812.415	0	22.4851		902.5	4	25		35.4
882.503	0.33579	34	33.9976	0.403631		814.663	0	22.4709		905	4	25		35.5
885.903	0.297723	34	33.998	0.373114		816.908	0	22.452		907.5	4	25		35.6
889.302	0.262618	34	33.9983	0.343792		819.152	0	22.4284		910	4	25		35.7
892.702	0.230356	34	33.9985	0.315666		821.393	0	22.4001		912.5	4	25		35.8
896.102	0.200817	34	33.9988	0.288734		823.63	0	22.3673		915	4	25		35.9
899.502	0.173881	34	33.999	0.262996		825.864	0	22.33		917.5	4	25		36
902.902	0.14943	34	33.9992	0.238448		828.094	0	22.2883		920	4	25		36.1
906.297	0.127375	33.9034	33.9028	0.214476		830.319	0	22.2422		922.5	4	25		36.2
909.657	0.107766	33.5034	33.5029	0.190104		832.54	0	22.1918		925	4	25		36.3
912.978	0.0904658	33.1034	33.103	0.167449		834.755	0	22.1373		927.5	4	25		36.4
916.258	0.075303	32.7034	32.7031	0.146496		836.964	0	22.0787		930	4	25		36.5
919.498	0.0621093	32.3034	32.3032	0.127223		839.168	0	22.0161		932.5	4	25		36.6
922.699	0.0507187	31.9034	31.9033	0.109603		841.364	0	21.9497		935	4	25		36.7
925.859	0.0409686	31.5034	31.5033	0.0935995		843.554	0	21.8796		937.5	4	25		36.8
928.979	0.0327007	31.1034	31.1033	0.0791675		845.736	0	21.8059		940	4	25		36.9
932.064	0.0257512	30.8002	30.8001	0.0664648		847.911	0	21.7288		942.5	4	25		37
935.129	0.0199481	30.606	30.6059	0.0553449		850.078	0	21.6484		945	4	25		37.1
938.179	0.0151563	30.4676	30.4676	0.0455568		852.237	0	21.5648		947.5	4	25		37.2
941.217	0.0112526	30.3573	30.3573	0.0369557		854.387	0	21.4783		950	4	25		37.3
944.245	0.0081278	30.2471	30.2471	0.0294328		856.528	0	21.3889		952.5	4	25		37.4
947.264	0.00567628	30.1646	30.1646	0.0229495		858.66	0	21.2969		955	4	25		37.5
950.276	0.00380103	30.1097	30.1097	0.0174292		860.782	0	21.2025		957.5	4	25		37.6
953.284	0.00241094	30.0822	30.0822	0.0127994		862.895	0	21.1057		960	4	25		37.7
956.289	0.00142281	30.0274	30.0274	0.00897456		864.999	0	21.0069		962.5	4	25		37.8
959.291	0.000758692	30.0274	30.0274	0.00592367		867.092	0	20.9061		965	4	25		37.9
962.291	0.000347493	30	30	0.00356567		869.175	0	20.8036		967.5	4	25		38
965.291	0.000123089	30	30	0.00185466		871.247	0	20.6996		970	4	25		38.1
968.291	2.54847e-05	30	30	0.000729651		873.309	0	20.5942		972.5	4	25		38.2
971.291	4.14731e-07	30	30	0.000132451		875.361	0	20.4877		975	4	25		38.3
974.291	1.99557e-07	30	30	6.87564e-06		877.402	0	20.3803		977.5	4	25		38.4
977.291	-1.01063e-05	30	30	0		879.431	0	20.2722		980	4	25		38.5
980.291	-5.99352e-05	30	30	0		881.451	0	20.1635		982.5	4	25		38.6
983.291	-0.000179287	30	30	0		883.459	0	20.0545		985	4	25		38.7

## Sheet: d_c 
Pur x	Pur y	pur V	pur vx	pur vy	obsdx	obsdy	obsdv	opx	opy	opv		time
0	0	30	30	0	100	0	20	20	4	25		0.1
3	0	30	30	0	102	0	20	22.5	4	25		0.2
6	0	30	30	0	104	0	20	25	4	25		0.3
9	0	30	30	0	106	0	20	27.5	4	25		0.4
12	0	30	30	0	108	0	20	30	4	25		0.5
15	0	30	30	0	110	0	20	32.5	4	25		0.6
18	0	30	30	0	112	0	20	35	4	25		0.7
21	0	30	30	0	114	0	20	37.5	4	25		0.8
24	0	30	30	0	116	0	20	40	4	25		0.9
27	0	30	30	0	118	0	20	42.5	4	25		1				pursuer x	puersuer y
30	0	30	30	0	120	0	20	45	4	25		1.1				-1	1
33	0	30	30	0	122	0	20	47.5	4	25		1.2				1	1
36	0	30	30	0	124	0	20	50	4	25		1.3				1	-1
39	0	30	30	0	126	0	20	52.5	4	25		1.4				-1	-1
42	0	30	30	0	128	0	20	55	4	25		1.5				-1	1
45	0	30	30	0	130	0	20	57.5	4	25		1.6
48	0	30	30	0	132	0	20	60	4	25		1.7
51	0	30	30	0	134	0	20	62.5	4	25		1.8				837	1
54	0	30	30	0	136	0	20	65	4	25		1.9				839	1
57	0	30	30	0	138	0	20	67.5	4	25		2				839	-1
60	0	30	30	0	140	0	20	70	4	25		2.1				837	-1
63	0	30	30	0	142	0	20	72.5	4	25		2.2				837	1
66	0	30	30	0	144	0	20	75	4	25		2.3
69	0	30	30	0	146	0	20	77.5	4	25		2.4
72	0	30	30	0	148	0	20	80	4	25		2.5				Target x	Target y
75	0	30	30	0	150	0	20	82.5	4	25		2.6				99	1
78	0	30	30	0	152	0	20	85	4	25		2.7				101	1
81	0	30	30	0	154	0	20	87.5	4	25		2.8				101	-1
84	0	30	30	0	156	0	20	90	4	25		2.9				99	-1
87	0	30	30	0	158	0	20	92.5	4	25		3				99	1
90	0	30	30	0	160	0	20	95	4	25		3.1
93	0	30	30	0	162	0	20	97.5	4	25		3.2				737	1
96	0	30	30	0	164	0	20	100	4	25		3.3				739	1
99	0	30	30	0	166	0	20	102.5	4	25		3.4				739	-1
102	0	30	30	0	168	0	20	105	4	25		3.5				737	-1
105	0	30	30	0	170	0	20	107.5	4	25		3.6				737	1
107.97	0	29.6	29.6	0	172	0	20	110	4	25		3.7
110.9	0	29.2	29.2	0	174	0	20	112.5	4	25		3.8				lane x	lane y
113.79	0	28.8	28.8	0	176	0	20	115	4	25		3.9				0	-2
116.64	0	28.4	28.4	0	178	0	20	117.5	4	25		4				920	-2
119.45	0	28	28	0	180	0	20	120	4	25		4.1
122.22	0	27.6	27.6	0	182	0	20	122.5	4	25		4.2
124.95	0	27.2	27.2	0	184	0	20	125	4	25		4.3
127.64	0	26.8	26.8	0	186	0	20	127.5	4	25		4.4
130.29	0	26.4	26.4	0	188	0	20	130	4	25		4.5				0	6
132.9	0	26	26	0	190	0	20	132.5	4	25		4.6				920	6
135.47	0	25.6	25.6	0	192	0	20	135	4	25		4.7
138	0	25.2	25.2	0	194	0	20	137.5	4	25		4.8
140.5	0	25	25	0	196	0	20	140	4	25		4.9
142.97	0	24.6	24.6	0	198	0	20	142.5	4	25		5
145.42	0	24.4	24.4	0	200	0	20	145	4	25		5.1				0	2
147.85	0	24.2	24.2	0	202	0	20	147.5	4	25		5.2				920	2
150.26	0	24	24	0	204	0	20	150	4	25		5.3
152.64	0	23.8	23.8	0	206	0	20	152.5	4	25		5.4
155	0	23.6	23.6	0	208	0	20	155	4	25		5.5
157.35	0	23.4	23.4	0	210	0	20	157.5	4	25		5.6
159.68	0	23.2	23.2	0	212	0	20	160	4	25		5.7
161.99	0	23	23	0	214	0	20	162.5	4	25		5.8				op x	op y
164.28	0	22.8	22.8	0	216	0	20	165	4	25		5.9				19	5
166.56	0	22.8	22.8	0	218	0	20	167.5	4	25		6				21	5
168.82	0	22.6	22.6	0	220	0	20	170	4	25		6.1				21	3
171.07	0	22.4	22.4	0	222	0	20	172.5	4	25		6.2				19	3
173.31	0	22.4	22.4	0	224	0	20	175	4	25		6.3				19	5
175.53	0	22.2	22.2	0	226	0	20	177.5	4	25		6.4
177.74	0	22	22	0	228	0	20	180	4	25		6.5				857	5
179.94	0	22	22	0	230	0	20	182.5	4	25		6.6				859	5
182.13	0	21.8	21.8	0	232	0	20	185	4	25		6.7				859	3
184.31	0	21.8	21.8	0	234	0	20	187.5	4	25		6.8				857	3
186.47	0	21.6	21.6	0	236	0	20	190	4	25		6.9				857	5
188.63	0	21.6	21.6	0	238	0	20	192.5	4	25		7
190.78	0	21.4	21.4	0	240	0	20	195	4	25		7.1
192.92	0	21.4	21.4	0	242	0	20	197.5	4	25		7.2
195.06	0	21.4	21.4	0	244	0	20	200	4	25		7.3
197.18	0	21.2	21.2	0	246	0	20	202.5	4	25		7.4
199.3	0	21.2	21.2	0	248	0	20	205	4	25		7.5
201.41	0	21	21	0	250	0	20	207.5	4	25		7.6
203.51	0	21	21	0	252	0	20	210	4	25		7.7
205.61	0	21	21	0	254	0	20	212.5	4	25		7.8
207.71	0	21	21	0	256	0	20	215	4	25		7.9
209.79	0	20.8	20.8	0	258	0	20	217.5	4	25		8
211.87	0	20.8	20.8	0	260	0	20	220	4	25		8.1
213.95	0	20.8	20.8	0	262	0	20	222.5	4	25		8.2
216.03	0	20.8	20.8	0	264	0	20	225	4	25		8.3
218.09	0	20.6	20.6	0	266	0	20	227.5	4	25		8.4
220.15	0	20.6	20.6	0	268	0	20	230	4	25		8.5
222.21	0	20.6	20.6	0	270	0	20	232.5	4	25		8.6
224.27	0	20.6	20.6	0	272	0	20	235	4	25		8.7
226.32	0	20.4	20.4	0	274	0	20	237.5	4	25		8.8
228.36	0	20.4	20.4	0	276	0	20	240	4	25		8.9
230.4	0	20.4	20.4	0	278	0	20	242.5	4	25		9
232.44	0	20.4	20.4	0	280	0	20	245	4	25		9.1
234.48	0	20.4	20.4	0	282	0	20	247.5	4	25		9.2
236.52	0	20.4	20.4	0	284	0	20	250	4	25		9.3
238.56	0	20.4	20.4	0	286	0	20	252.5	4	25		9.4
240.59	0	20.2	20.2	0	288	0	20	255	4	25		9.5
242.61	0	20.2	20.2	0	290	0	20	257.5	4	25		9.6
244.63	0	20.2	20.2	0	292	0	20	260	4	25		9.7
246.65	0	20.2	20.2	0	294	0	20	262.5	4	25		9.8
248.67	0	20.2	20.2	0	296	0	20	265	4	25		9.9
250.69	0	20.2	20.2	0	298	0	20	267.5	4	25		10
252.71	0	20.2	20.2	0	300	0	20	270	4	25		10.1
254.73	0	20.2	20.2	0	302	0	20	272.5	4	25		10.2
256.75	0	20.2	20.2	0	304	0	20	275	4	25		10.3
258.77	0	20.2	20.2	0	306	0	20	277.5	4	25		10.4
260.77	0	20	20	0	308	0	20	280	4	25		10.5
262.77	0	20	20	0	310	0	20	282.5	4	25		10.6
264.77	0	20	20	0	312	0	20	285	4	25		10.7
266.77	0	20	20	0	314	0	20	287.5	4	25		10.8
268.77	0	20	20	0	316	0	20	290	4	25		10.9
270.77	0	20	20	0	318	0	20	292.5	4	25		11
272.77	0	20	20	0	320	0	20	295	4	25		11.1
274.77	0	20	20	0	322	0	20	297.5	4	25		11.2
276.77	0	20	20	0	324	0	20	300	4	25		11.3
278.77	0	20	20	0	326	0	20	302.5	4	25		11.4
280.77	0	20	20	0	328	0	20	305	4	25		11.5
282.77	0	20	20	0	330	0	20	307.5	4	25		11.6
284.77	0	20	20	0	332	0	20	310	4	25		11.7
286.77	0	20	20	0	334	0	20	312.5	4	25		11.8
288.77	0	20	20	0	336	0	20	315	4	25		11.9
290.77	0	20	20	0	338	0	20	317.5	4	25		12
292.77	0	20	20	0	340	0	20	320	4	25		12.1
294.77	0	20	20	0	342	0	20	322.5	4	25		12.2
296.77	0	20	20	0	344	0	20	325	4	25		12.3
298.77	0	20	20	0	346	0	20	327.5	4	25		12.4
300.75	0	20	20	0	348	0	20	330	4	25		12.5
302.73	0	20	20	0	350	0	20	332.5	4	25		12.6
304.71	0	20	20	0	352	0	20	335	4	25		12.7
306.69	0	20	20	0	354	0	20	337.5	4	25		12.8
308.67	0	20	20	0	356	0	20	340	4	25		12.9
310.65	0	20	20	0	358	0	20	342.5	4	25		13
312.63	0	20	20	0	360	0	20	345	4	25		13.1
314.61	0	20	20	0	362	0	20	347.5	4	25		13.2
316.59	0	20	20	0	364	0	20	350	4	25		13.3
318.57	0	20	20	0	366	0	20	352.5	4	25		13.4
320.55	0	20	20	0	368	0	20	355	4	25		13.5
322.53	0	20	20	0	370	0	20	357.5	4	25		13.6
324.51	0	20	20	0	372	0	20	360	4	25		13.7
326.49	0	20	20	0	374	0	20	362.5	4	25		13.8
328.47	0	20	20	0	376	0	20	365	4	25		13.9
330.45	0	20	20	0	378	0	20	367.5	4	25		14
332.43	0	20	20	0	380	0	20	370	4	25		14.1
334.41	0	20	20	0	382	0	20	372.5	4	25		14.2
336.39	0	20	20	0	384	0	20	375	4	25		14.3
338.37	0	20	20	0	386	0	20	377.5	4	25		14.4
340.35	0	20	20	0	388	0	20	380	4	25		14.5
342.33	0	20	20	0	390	0	20	382.5	4	25		14.6
344.31	0	20	20	0	392	0	20	385	4	25		14.7
346.29	0	20	20	0	394	0	20	387.5	4	25		14.8
348.27	0	20	20	0	396	0	20	390	4	25		14.9
350.25	0	20	20	0	398	0	20	392.5	4	25		15
352.23	0	20	20	0	400	0	20	395	4	25		15.1
354.21	0	20	20	0	402	0	20	397.5	4	25		15.2
356.19	0	20	20	0	404	0	20	400	4	25		15.3
358.17	0	20	20	0	406	0	20	402.5	4	25		15.4
360.15	0	20	20	0	408	0	20	405	4	25		15.5
362.13	0	20	20	0	410	0	20	407.5	4	25		15.6
364.11	0	20	20	0	412	0	20	410	4	25		15.7
366.09	0	20	20	0	414	0	20	412.5	4	25		15.8
368.07	0	20	20	0	416	0	20	415	4	25		15.9
370.05	0	20	20	0	418	0	20	417.5	4	25		16
372.03	0	20	20	0	420	0	20	420	4	25		16.1
374.01	0	20	20	0	422	0	20	422.5	4	25		16.2
375.99	0	20	20	0	424	0	20	425	4	25		16.3
377.97	0	20	20	0	426	0	20	427.5	4	25		16.4
379.95	0	20	20	0	428	0	20	430	4	25		16.5
381.93	0	20	20	0	430	0	20	432.5	4	25		16.6
383.91	0	20	20	0	432	0	20	435	4	25		16.7
385.89	0	20	20	0	434	0	20	437.5	4	25		16.8
387.87	0	20	20	0	436	0	20	440	4	25		16.9
389.85	0	20	20	0	438	0	20	442.5	4	25		17
391.83	0	20	20	0	440	0	20	445	4	25		17.1
393.829	0.00780429	20.05	20.0497	0.101384	441.998	0	19.95	447.5	4	25		17.2
395.852	0.0250476	20.3	20.2991	0.196287	443.985	0	19.85	450	4	25		17.3
397.901	0.0519345	20.55	20.5479	0.293231	445.962	0	19.75	452.5	4	25		17.4
399.974	0.0886679	20.8	20.7963	0.392204	447.93	0	19.65	455	4	25		17.5
402.073	0.13545	21.05	21.0442	0.493197	449.887	0	19.55	457.5	4	25		17.6
404.196	0.192483	21.3	21.2917	0.596206	451.835	0	19.45	460	4	25		17.7
406.343	0.259967	21.55	21.5386	0.701217	453.772	0	19.35	462.5	4	25		17.8
408.516	0.338101	21.8	21.785	0.808221	455.7	0	19.25	465	4	25		17.9
410.713	0.427085	22.05	22.0309	0.917206	457.618	0	19.15	467.5	4	25		18
412.934	0.527115	22.3	22.2763	1.02817	459.525	0	19.05	470	4	25		18.1
415.18	0.63839	22.55	22.5211	1.1411	461.423	0	18.95	472.5	4	25		18.2
417.451	0.761104	22.8	22.7654	1.25598	463.31	0	18.85	475	4	25		18.3
419.745	0.895452	23.05	23.0091	1.37281	465.188	0	18.75	477.5	4	25		18.4
422.064	1.04163	23.3	23.2522	1.49158	467.055	0	18.65	480	4	25		18.5
424.408	1.19983	23.55	23.4947	1.61227	468.913	0	18.55	482.5	4	25		18.6
426.776	1.3584	23.8	23.748	1.57201	470.76	0	18.45	485	4	25		18.7
429.17	1.51155	24.05	24.002	1.51807	472.598	0	18.35	487.5	4	25		18.8
431.589	1.65938	24.3	24.2558	1.4652	474.425	0	18.25	490	4	25		18.9
434.034	1.80201	24.55	24.5093	1.41335	476.243	0	18.15	492.5	4	25		19
436.504	1.93952	24.8	24.7625	1.36248	478.05	0	18.05	495	4	25		19.1
438.999	2.07201	25.05	25.0156	1.31235	479.85	0	18	497.5	4	25		19.2
441.52	2.19951	25.3	25.2685	1.2627	481.65	0	18	500	4	25		19.3
444.066	2.3221	25.55	25.5212	1.21362	483.45	0	18	502.5	4	25		19.4
446.637	2.43982	25.8	25.7737	1.1651	485.25	0	18	505	4	25		19.5
449.233	2.55273	26.05	26.026	1.11714	487.05	0	18	507.5	4	25		19.6
451.854	2.66088	26.3	26.2782	1.06974	488.85	0	18	510	4	25		19.7
454.501	2.76434	26.55	26.5303	1.02289	490.65	0	18	512.5	4	25		19.8
457.173	2.86315	26.8	26.7822	0.976595	492.45	0	18	515	4	25		19.9
459.87	2.95738	27.05	27.034	0.930856	494.25	0	18	517.5	4	25		20
462.592	3.04707	27.3	27.2856	0.885673	496.05	0	18	520	4	25		20.1
465.34	3.13229	27.55	27.5372	0.841047	497.85	0	18	522.5	4	25		20.2
468.112	3.21309	27.8	27.7886	0.796981	499.65	0	18	525	4	25		20.3
470.91	3.28952	28.05	28.0399	0.753477	501.45	0	18	527.5	4	25		20.4
473.733	3.36164	28.3	28.2911	0.710541	503.25	0	18	530	4	25		20.5
476.581	3.42951	28.55	28.5422	0.668178	505.05	0	18	532.5	4	25		20.6
479.454	3.49319	28.8	28.7932	0.626395	506.85	0	18	535	4	25		20.7
482.352	3.55274	29.05	29.0441	0.5852	508.65	0	18	537.5	4	25		20.8
485.275	3.60821	29.3	29.2949	0.544605	510.45	0	18	540	4	25		20.9
488.224	3.65967	29.55	29.5457	0.50462	512.25	0	18	542.5	4	25		21
491.197	3.70718	29.8	29.7964	0.465262	514.05	0	18	545	4	25		21.1
494.195	3.7508	30.05	30.047	0.426546	515.85	0	18	547.5	4	25		21.2
497.219	3.79059	30.3	30.2975	0.388495	517.65	0	18	550	4	25		21.3
500.219	3.82606	29.9	29.898	0.34368	519.45	0	18	552.5	4	25		21.4
503.179	3.85725	29.5	29.4985	0.301402	521.25	0	18	555	4	25		21.5
506.098	3.8844	29.1	29.0988	0.261754	523.05	0	18	557.5	4	25		21.6
508.978	3.90778	28.7	28.6991	0.224821	524.85	0	18	560	4	25		21.7
511.818	3.92769	28.3	28.2994	0.190685	526.65	0	18	562.5	4	25		21.8
514.618	3.94439	27.9	27.8995	0.159416	528.45	0	18	565	4	25		21.9
517.378	3.95819	27.5	27.4997	0.131073	530.25	0	18	567.5	4	25		22
520.098	3.96938	27.1	27.0998	0.105696	532.05	0	18	570	4	25		22.1
522.778	3.97825	26.7	26.6999	0.0833048	533.85	0	18	572.5	4	25		22.2
525.418	3.9851	26.3	26.2999	0.0638921	535.65	0	18	575	4	25		22.3
528.018	3.99024	25.9	25.9	0.0474158	537.45	0	18	577.5	4	25		22.4
530.578	3.99394	25.5	25.5	0.0337935	539.25	0	18	580	4	25		22.5
533.098	3.99649	25.1	25.1	0.0228945	541.05	0	18	582.5	4	25		22.6
535.604	3.99815	25.0457	25.0457	0.0147291	542.85	0	18	585	4	25		22.7
538.106	3.99915	25.0228	25.0228	0.00865542	544.65	0	18	587.5	4	25		22.8
540.606	3.99969	25	25	0.00442021	546.45	0	18	590	4	25		22.9
543.106	3.99993	25	25	0.00177166	548.25	0	18	592.5	4	25		23
545.606	3.99999	25	25	0.000414204	550.05	0	18	595	4	25		23.1
548.106	4	25	25	7.78561e-07	551.85	0	18	597.5	4	25		23.2
550.606	4	25	25	1.85577e-06	553.65	0	18	600	4	25		23.3
553.106	4	25	25	3.48877e-05	555.45	0	18	602.5	4	25		23.4
555.606	3.99999	25	25	0.000124969	557.25	0	18	605	4	25		23.5
558.106	3.99996	25	25	0.000290383	559.05	0	18	607.5	4	25		23.6
560.606	3.99992	25	25	0.000546512	560.85	0	18	610	4	25		23.7
563.106	3.99988	25	25	9.46086e-05	562.65	0	18	612.5	4	25		23.8
565.606	3.99989	25	25	8.92237e-05	564.45	0	18	615	4	25		23.9
568.106	3.9999	25	25	8.40304e-05	566.25	0	18	617.5	4	25		24
570.606	3.99991	25	25	7.9026e-05	568.05	0	18	620	4	25		24.1
573.106	3.99992	25	25	7.42082e-05	569.85	0	18	622.5	4	25		24.2
575.606	3.99993	25	25	6.95742e-05	571.65	0	18	625	4	25		24.3
578.106	3.99993	25	25	6.51215e-05	573.45	0	18	627.5	4	25		24.4
580.606	3.99994	25	25	6.08474e-05	575.25	0	18	630	4	25		24.5
583.106	3.99994	25	25	5.67493e-05	577.05	0	18	632.5	4	25		24.6
585.606	3.99995	25	25	5.28243e-05	578.85	0	18	635	4	25		24.7
588.106	3.99995	25	25	4.90699e-05	580.65	0	18	637.5	4	25		24.8
590.606	3.99996	25	25	4.54833e-05	582.45	0	18	640	4	25		24.9
593.106	3.99996	25	25	4.20615e-05	584.25	0	18	642.5	4	25		25
595.606	3.99997	25	25	3.88019e-05	586.05	0	18	645	4	25		25.1
598.106	3.99997	25	25	3.57014e-05	587.85	0	18	647.5	4	25		25.2
600.606	3.99997	25	25	3.27573e-05	589.65	0	18	650	4	25		25.3
603.106	3.99998	25	25	2.99664e-05	591.45	0	18	652.5	4	25		25.4
605.606	3.99998	25	25	2.73259e-05	593.25	0	18	655	4	25		25.5
608.106	3.99998	25	25	2.48327e-05	595.05	0	18	657.5	4	25		25.6
610.606	3.99998	25	25	2.24836e-05	596.85	0	18	660	4	25		25.7
613.106	3.99999	25	25	2.02756e-05	598.65	0	18	662.5	4	25		25.8
615.606	3.99999	25	25	1.82054e-05	600.45	0	18	665	4	25		25.9
618.106	3.99999	25	25	1.62698e-05	602.25	0	18	667.5	4	25		26
620.606	3.99999	25	25	1.44654e-05	604.05	0	18	670	4	25		26.1
623.106	3.99999	25	25	1.27888e-05	605.85	0	18	672.5	4	25		26.2
625.606	3.99999	25	25	1.12367e-05	607.65	0	18	675	4	25		26.3
628.106	4	25	25	9.80548e-06	609.45	0	18	677.5	4	25		26.4
630.606	4	25	25	8.49153e-06	611.25	0	18	680	4	25		26.5
633.106	4	25	25	7.29117e-06	613.05	0	18	682.5	4	25		26.6
635.606	4	25	25	6.20062e-06	614.85	0	18	685	4	25		26.7
638.106	4	25	25	5.216e-06	616.65	0	18	687.5	4	25		26.8
640.606	4	25	25	4.33331e-06	618.45	0	18	690	4	25		26.9
643.106	4	25	25	3.54845e-06	620.25	0	18	692.5	4	25		27
645.606	4	25	25	2.85716e-06	622.05	0	18	695	4	25		27.1
648.106	4	25	25	2.25505e-06	623.85	0	18	697.5	4	25		27.2
650.606	4	25	25	1.73756e-06	625.65	0	18	700	4	25		27.3
653.106	4	25	25	1.29992e-06	627.45	0	18	702.5	4	25		27.4
655.606	4	25	25	9.37156e-07	629.25	0	18	705	4	25		27.5
658.106	4	25	25	6.44019e-07	631.05	0	18	707.5	4	25		27.6
660.606	4	25	25	4.14951e-07	632.85	0	18	710	4	25		27.7
663.106	4	25	25	2.44001e-07	634.65	0	18	712.5	4	25		27.8
665.606	4	25	25	1.24722e-07	636.45	0	18	715	4	25		27.9
668.106	4	25	25	4.99899e-08	638.25	0	18	717.5	4	25		28
670.606	4	25	25	1.16874e-08	640.05	0	18	720	4	25		28.1
673.112	3.99725	25.125	25.1249	0.0550422	641.85	0	18	722.5	4	25		28.2
675.644	3.98447	25.375	25.3745	0.152198	643.65	0	18	725	4	25		28.3
678.2	3.96185	25.625	25.6238	0.251032	645.45	0	18	727.5	4	25		28.4
680.781	3.92921	25.875	25.8726	0.351545	647.25	0	18	730	4	25		28.5
683.387	3.88641	26.125	26.1211	0.453719	649.05	0	18	732.5	4	25		28.6
686.017	3.83326	26.375	26.3691	0.557557	650.85	0	18	735	4	25		28.7
688.673	3.7696	26.625	26.6167	0.66305	652.65	0	18	737.5	4	25		28.8
691.353	3.69527	26.875	26.864	0.770194	654.45	0	18	740	4	25		28.9
694.058	3.6101	27.125	27.1108	0.878983	656.25	0	18	742.5	4	25		29
696.788	3.51393	27.375	27.3571	0.989409	658.05	0	18	745	4	25		29.1
699.542	3.4066	27.625	27.603	1.10146	659.85	0	18	747.5	4	25		29.2
702.32	3.28793	27.875	27.8485	1.21514	661.65	0	18	750	4	25		29.3
705.124	3.15778	28.125	28.0935	1.33044	663.45	0	18	752.5	4	25		29.4
707.951	3.01598	28.375	28.3381	1.44735	665.25	0	18	755	4	25		29.5
710.803	2.86237	28.625	28.5821	1.56586	667.05	0	18	757.5	4	25		29.6
713.681	2.70845	28.875	28.8345	1.52923	668.85	0	18	760	4	25		29.7
716.583	2.55852	29.125	29.0869	1.48937	670.65	0	18	762.5	4	25		29.8
719.511	2.41258	29.375	29.3392	1.44931	672.45	0	18	765	4	25		29.9
722.463	2.27067	29.625	29.5915	1.40904	674.25	0	18	767.5	4	25		30
725.441	2.1328	29.875	29.8436	1.36858	676.05	0	18	770	4	25		30.1
728.445	1.99899	30.125	30.0957	1.32791	677.85	0	18	772.5	4	25		30.2
731.473	1.86927	30.375	30.3477	1.28703	679.65	0	18	775	4	25		30.3
734.527	1.74365	30.625	30.5996	1.24594	681.45	0	18	777.5	4	25		30.4
737.606	1.62215	30.875	30.8515	1.20463	683.25	0	18	780	4	25		30.5
740.71	1.5048	31.125	31.1033	1.16312	685.05	0	18	782.5	4	25		30.6
743.839	1.39161	31.375	31.355	1.12138	686.85	0	18	785	4	25		30.7
746.993	1.28262	31.625	31.6066	1.07942	688.65	0	18	787.5	4	25		30.8
750.173	1.17784	31.875	31.8581	1.03723	690.45	0	18	790	4	25		30.9
753.378	1.0773	32.125	32.1096	0.994801	692.25	0	18	792.5	4	25		31
756.607	0.981019	32.375	32.361	0.952136	694.05	0	18	795	4	25		31.1
759.862	0.889023	32.625	32.6123	0.909225	695.85	0	18	797.5	4	25		31.2
763.142	0.801336	32.875	32.8636	0.866058	697.65	0	18	800	4	25		31.3
766.448	0.717986	33.125	33.1148	0.822628	699.45	0	18	802.5	4	25		31.4
769.778	0.638999	33.375	33.3659	0.778923	701.25	0	18	805	4	25		31.5
773.133	0.564404	33.625	33.617	0.734933	703.05	0	18	807.5	4	25		31.6
776.514	0.494231	33.875	33.868	0.690644	704.85	0	18	810	4	25		31.7
779.913	0.428628	34	33.9939	0.643674	706.65	0	18	812.5	4	25		31.8
783.313	0.367946	34	33.9948	0.594573	708.45	0	18	815	4	25		31.9
786.712	0.312141	34	33.9956	0.545916	710.25	0	18	817.5	4	25		32
790.112	0.261166	34	33.9964	0.497734	712.05	0	18	820	4	25		32.1
793.511	0.214971	34	33.997	0.450064	713.85	0	18	822.5	4	25		32.2
796.911	0.173502	34	33.9976	0.402947	715.65	0	18	825	4	25		32.3
800.311	0.1367	34	33.9981	0.356434	717.45	0	18	827.5	4	25		32.4
803.686	0.104735	33.6469	33.6455	0.307373	719.25	0	18	830	4	25		32.5
807.02	0.077582	33.2469	33.2459	0.25975	721.05	0	18	832.5	4	25		32.6
810.315	0.0550311	32.8469	32.8462	0.214287	722.85	0	18	835	4	25		32.7
813.569	0.0368456	32.4469	32.4464	0.171261	724.65	0	18	837.5	4	25		32.8
816.784	0.0227561	32.0469	32.0466	0.131021	726.45	0	18	840	4	25		32.9
819.959	0.0124514	31.6469	31.6467	0.0940152	728.25	0	18	842.5	4	25		33
823.093	0.00556331	31.2469	31.2468	0.0608539	730.05	0	18	845	4	25		33.1
826.188	0.00164249	30.8469	30.8469	0.032438	731.85	0	18	847.5	4	25		33.2
829.243	0.000104143	30.4469	30.4469	0.0103206	733.65	0	18	850	4	25		33.3
832.257	4.01497e-05	30.0469	30.0469	0.00132941	735.45	0	18	852.5	4	25		33.4
835.26	0.00839616	30.0548	30.0546	0	737.25	0	18	855	4	25		33.5
838.284	0.0278506	30	30	0	739.05	0	18	857.5	4	25		33.6

## Sheet: d_a
Pur x	Pur y	pur V	pur vx	pur vy	obsdx	obsdy	obsdv	opx	opy	opv		time
0	0	30	30	0	100	0	20	20	4	25		0.1
3	0	30	30	0	102	0	20	22.5	4	25		0.2
6	0	30	30	0	104	0	20	25	4	25		0.3
9	0	30	30	0	106	0	20	27.5	4	25		0.4
12	0	30	30	0	108	0	20	30	4	25		0.5
15	0	30	30	0	110	0	20	32.5	4	25		0.6
18	0	30	30	0	112	0	20	35	4	25		0.7
21	0	30	30	0	114	0	20	37.5	4	25		0.8
24	0	30	30	0	116	0	20	40	4	25		0.9
27	0	30	30	0	118	0	20	42.5	4	25		1				pursuer x	puersuer y
30	0	30	30	0	120	0	20	45	4	25		1.1				-1	1
33	0	30	30	0	122	0	20	47.5	4	25		1.2				1	1
36	0	30	30	0	124	0	20	50	4	25		1.3				1	-1
39	0	30	30	0	126	0	20	52.5	4	25		1.4				-1	-1
42	0	30	30	0	128	0	20	55	4	25		1.5				-1	1
45	0	30	30	0	130	0	20	57.5	4	25		1.6
48	0	30	30	0	132	0	20	60	4	25		1.7
51	0	30	30	0	134	0	20	62.5	4	25		1.8				776	1
54	0	30	30	0	136	0	20	65	4	25		1.9				778	1
57	0	30	30	0	138	0	20	67.5	4	25		2				778	-1
60	0	30	30	0	140	0	20	70	4	25		2.1				776	-1
63	0	30	30	0	142	0	20	72.5	4	25		2.2				776	1
66	0	30	30	0	144	0	20	75	4	25		2.3
69	0	30	30	0	146	0	20	77.5	4	25		2.4
72	0	30	30	0	148	0	20	80	4	25		2.5				Target x	Target y
75	0	30	30	0	150	0	20	82.5	4	25		2.6				99	1
78	0	30	30	0	152	0	20	85	4	25		2.7				101	1
81	0	30	30	0	154	0	20	87.5	4	25		2.8				101	-1
84	0	30	30	0	156	0	20	90	4	25		2.9				99	-1
87	0	30	30	0	158	0	20	92.5	4	25		3				99	1
90	0	30	30	0	160	0	20	95	4	25		3.1
93	0	30	30	0	162	0	20	97.5	4	25		3.2				676	1
96	0	30	30	0	164	0	20	100	4	25		3.3				678	1
99	0	30	30	0	166	0	20	102.5	4	25		3.4				678	-1
102	0	30	30	0	168	0	20	105	4	25		3.5				676	-1
105	0	30	30	0	170	0	20	107.5	4	25		3.6				676	1
107.97	0	29.6	29.6	0	172	0	20	110	4	25		3.7
110.9	0	29.2	29.2	0	174	0	20	112.5	4	25		3.8				lane x	lane y
113.79	0	28.8	28.8	0	176	0	20	115	4	25		3.9				0	-2
116.64	0	28.4	28.4	0	178	0	20	117.5	4	25		4				920	-2
119.45	0	28	28	0	180	0	20	120	4	25		4.1
122.22	0	27.6	27.6	0	182	0	20	122.5	4	25		4.2
124.95	0	27.2	27.2	0	184	0	20	125	4	25		4.3
127.64	0	26.8	26.8	0	186	0	20	127.5	4	25		4.4
130.29	0	26.4	26.4	0	188	0	20	130	4	25		4.5				0	6
132.9	0	26	26	0	190	0	20	132.5	4	25		4.6				920	6
135.47	0	25.6	25.6	0	192	0	20	135	4	25		4.7
138	0	25.2	25.2	0	194	0	20	137.5	4	25		4.8
140.5	0	25	25	0	196	0	20	140	4	25		4.9
142.97	0	24.6	24.6	0	198	0	20	142.5	4	25		5
145.42	0	24.4	24.4	0	200	0	20	145	4	25		5.1				0	2
147.85	0	24.2	24.2	0	202	0	20	147.5	4	25		5.2				920	2
150.26	0	24	24	0	204	0	20	150	4	25		5.3
152.64	0	23.8	23.8	0	206	0	20	152.5	4	25		5.4
155	0	23.6	23.6	0	208	0	20	155	4	25		5.5
157.35	0	23.4	23.4	0	210	0	20	157.5	4	25		5.6
159.68	0	23.2	23.2	0	212	0	20	160	4	25		5.7
161.99	0	23	23	0	214	0	20	162.5	4	25		5.8				op x	op y
164.28	0	22.8	22.8	0	216	0	20	165	4	25		5.9				19	5
166.56	0	22.8	22.8	0	218	0	20	167.5	4	25		6				21	5
168.82	0	22.6	22.6	0	220	0	20	170	4	25		6.1				21	3
171.07	0	22.4	22.4	0	222	0	20	172.5	4	25		6.2				19	3
173.31	0	22.4	22.4	0	224	0	20	175	4	25		6.3				19	5
175.53	0	22.2	22.2	0	226	0	20	177.5	4	25		6.4
177.74	0	22	22	0	228	0	20	180	4	25		6.5				824	5
179.94	0	22	22	0	230	0	20	182.5	4	25		6.6				826	5
182.13	0	21.8	21.8	0	232	0	20	185	4	25		6.7				826	3
184.31	0	21.8	21.8	0	234	0	20	187.5	4	25		6.8				824	3
186.47	0	21.6	21.6	0	236	0	20	190	4	25		6.9				824	5
188.63	0	21.6	21.6	0	238	0	20	192.5	4	25		7
190.78	0	21.4	21.4	0	240	0	20	195	4	25		7.1
192.92	0	21.4	21.4	0	242	0	20	197.5	4	25		7.2
195.06	0	21.4	21.4	0	244	0	20	200	4	25		7.3
197.18	0	21.2	21.2	0	246	0	20	202.5	4	25		7.4
199.3	0	21.2	21.2	0	248	0	20	205	4	25		7.5
201.41	0	21	21	0	250	0	20	207.5	4	25		7.6
203.51	0	21	21	0	252	0	20	210	4	25		7.7
205.61	0	21	21	0	254	0	20	212.5	4	25		7.8
207.71	0	21	21	0	256	0	20	215	4	25		7.9
209.79	0	20.8	20.8	0	258	0	20	217.5	4	25		8
211.87	0	20.8	20.8	0	260	0	20	220	4	25		8.1
213.95	0	20.8	20.8	0	262	0	20	222.5	4	25		8.2
216.03	0	20.8	20.8	0	264	0	20	225	4	25		8.3
218.09	0	20.6	20.6	0	266	0	20	227.5	4	25		8.4
220.15	0	20.6	20.6	0	268	0	20	230	4	25		8.5
222.21	0	20.6	20.6	0	270	0	20	232.5	4	25		8.6
224.27	0	20.6	20.6	0	272	0	20	235	4	25		8.7
226.32	0	20.4	20.4	0	274	0	20	237.5	4	25		8.8
228.36	0	20.4	20.4	0	276	0	20	240	4	25		8.9
230.4	0	20.4	20.4	0	278	0	20	242.5	4	25		9
232.44	0	20.4	20.4	0	280	0	20	245	4	25		9.1
234.48	0	20.4	20.4	0	282	0	20	247.5	4	25		9.2
236.52	0	20.4	20.4	0	284	0	20	250	4	25		9.3
238.56	0	20.4	20.4	0	286	0	20	252.5	4	25		9.4
240.59	0	20.2	20.2	0	288	0	20	255	4	25		9.5
242.61	0	20.2	20.2	0	290	0	20	257.5	4	25		9.6
244.63	0	20.2	20.2	0	292	0	20	260	4	25		9.7
246.65	0	20.2	20.2	0	294	0	20	262.5	4	25		9.8
248.67	0	20.2	20.2	0	296	0	20	265	4	25		9.9
250.69	0	20.2	20.2	0	298	0	20	267.5	4	25		10
252.71	0	20.2	20.2	0	300	0	20	270	4	25		10.1
254.73	0	20.2	20.2	0	302	0	20	272.5	4	25		10.2
256.75	0	20.2	20.2	0	304	0	20	275	4	25		10.3
258.77	0	20.2	20.2	0	306	0	20	277.5	4	25		10.4
260.77	0	20	20	0	308	0	20	280	4	25		10.5
262.77	0	20	20	0	310	0	20	282.5	4	25		10.6
264.77	0	20	20	0	312	0	20	285	4	25		10.7
266.77	0	20	20	0	314	0	20	287.5	4	25		10.8
268.77	0	20	20	0	316	0	20	290	4	25		10.9
270.77	0	20	20	0	318	0	20	292.5	4	25		11
272.77	0	20	20	0	320	0	20	295	4	25		11.1
274.77	0	20	20	0	322	0	20	297.5	4	25		11.2
276.77	0	20	20	0	324	0	20	300	4	25		11.3
278.77	0	20	20	0	326	0	20	302.5	4	25		11.4
280.77	0	20	20	0	328	0	20	305	4	25		11.5
282.77	0	20	20	0	330	0	20	307.5	4	25		11.6
284.77	0	20	20	0	332	0	20	310	4	25		11.7
286.77	0	20	20	0	334	0	20	312.5	4	25		11.8
288.77	0	20	20	0	336	0	20	315	4	25		11.9
290.77	0	20	20	0	338	0	20	317.5	4	25		12
292.77	0	20	20	0	340	0	20	320	4	25		12.1
294.77	0	20	20	0	342	0	20	322.5	4	25		12.2
296.77	0	20	20	0	344	0	20	325	4	25		12.3
298.77	0	20	20	0	346	0	20	327.5	4	25		12.4
300.75	0	20	20	0	348	0	20	330	4	25		12.5
302.73	0	20	20	0	350	0	20	332.5	4	25		12.6
304.71	0	20	20	0	352	0	20	335	4	25		12.7
306.69	0	20	20	0	354	0	20	337.5	4	25		12.8
308.67	0	20	20	0	356	0	20	340	4	25		12.9
310.65	0	20	20	0	358	0	20	342.5	4	25		13
312.63	0	20	20	0	360	0	20	345	4	25		13.1
314.61	0	20	20	0	362	0	20	347.5	4	25		13.2
316.59	0	20	20	0	364	0	20	350	4	25		13.3
318.57	0	20	20	0	366	0	20	352.5	4	25		13.4
320.55	0	20	20	0	368	0	20	355	4	25		13.5
322.53	0	20	20	0	370	0	20	357.5	4	25		13.6
324.51	0	20	20	0	372	0	20	360	4	25		13.7
326.49	0	20	20	0	374	0	20	362.5	4	25		13.8
328.47	0	20	20	0	376	0	20	365	4	25		13.9
330.45	0	20	20	0	378	0	20	367.5	4	25		14
332.43	0	20	20	0	380	0	20	370	4	25		14.1
334.41	0	20	20	0	382	0	20	372.5	4	25		14.2
336.39	0	20	20	0	384	0	20	375	4	25		14.3
338.37	0	20	20	0	386	0	20	377.5	4	25		14.4
340.35	0	20	20	0	388	0	20	380	4	25		14.5
342.33	0	20	20	0	390	0	20	382.5	4	25		14.6
344.31	0	20	20	0	392	0	20	385	4	25		14.7
346.29	0	20	20	0	394	0	20	387.5	4	25		14.8
348.27	0	20	20	0	396	0	20	390	4	25		14.9
350.25	0	20	20	0	398	0	20	392.5	4	25		15
352.23	0	20	20	0	400	0	20	395	4	25		15.1
354.21	0	20	20	0	402	0	20	397.5	4	25		15.2
356.19	0	20	20	0	404	0	20	400	4	25		15.3
358.17	0	20	20	0	406	0	20	402.5	4	25		15.4
360.15	0	20	20	0	408	0	20	405	4	25		15.5
362.13	0	20	20	0	410	0	20	407.5	4	25		15.6
364.11	0	20	20	0	412	0	20	410	4	25		15.7
366.09	0	20	20	0	414	0	20	412.5	4	25		15.8
368.07	0	20	20	0	416	0	20	415	4	25		15.9
370.05	0	20	20	0	418	0	20	417.5	4	25		16
372.03	0	20	20	0	420	0	20	420	4	25		16.1
374.01	0	20	20	0	422	0	20	422.5	4	25		16.2
375.99	0	20	20	0	424	0	20	425	4	25		16.3
377.97	0	20	20	0	426	0	20	427.5	4	25		16.4
379.95	0	20	20	0	428	0	20	430	4	25		16.5
381.93	0	20	20	0	430	0	20	432.5	4	25		16.6
383.91	0	20	20	0	432	0	20	435	4	25		16.7
385.89	0	20	20	0	434	0	20	437.5	4	25		16.8
387.87	0	20	20	0	436	0	20	440	4	25		16.9
389.85	0	20	20	0	438	0	20	442.5	4	25		17
391.83	0	20	20	0	440	0	20	445	4	25		17.1
393.829	0.00780079	20.05	20.0497	0.101314	441.998	0	19.95	447.502	4	25.05		17.2
395.852	0.0250116	20.3	20.2991	0.195851	443.985	0	19.85	450.015	4	25.15		17.3
397.901	0.051807	20.55	20.5479	0.292134	445.962	0	19.75	452.538	4	25.25		17.4
399.974	0.0883605	20.8	20.7963	0.390146	447.93	0	19.65	455.07	4	25.35		17.5
402.073	0.134844	21.05	21.0443	0.489869	449.887	0	19.55	457.613	4	25.45		17.6
404.196	0.191427	21.3	21.2918	0.59129	451.835	0	19.45	460.165	4	25.55		17.7
406.343	0.258278	21.55	21.5388	0.694398	453.772	0	19.35	462.728	4	25.65		17.8
408.516	0.335565	21.8	21.7853	0.799171	455.7	0	19.25	465.3	4	25.75		17.9
410.713	0.423454	22.05	22.0314	0.905597	457.618	0	19.15	467.882	4	25.85		18
412.934	0.522109	22.3	22.2769	1.01366	459.525	0	19.05	470.475	4	25.95		18.1
415.18	0.631692	22.55	22.522	1.12336	461.423	0	18.95	473.077	4	26.05		18.2
417.451	0.752365	22.8	22.7665	1.23466	463.31	0	18.85	475.69	4	26.15		18.3
419.746	0.884288	23.05	23.0106	1.34756	465.188	0	18.75	478.312	4	26.25		18.4
422.065	1.02762	23.3	23.2541	1.46205	467.055	0	18.65	480.945	4	26.35		18.5
424.409	1.18252	23.55	23.4971	1.5781	468.913	0	18.55	483.587	4	26.45		18.6
426.777	1.34207	23.8	23.7474	1.58172	470.76	0	18.45	486.24	4	26.55		18.7
429.171	1.49616	24.05	24.0014	1.52744	472.598	0	18.35	488.902	4	26.65		18.8
431.59	1.64491	24.3	24.2552	1.47425	474.425	0	18.25	491.575	4	26.75		18.9
434.035	1.78842	24.55	24.5088	1.42208	476.243	0	18.15	494.257	4	26.85		19
436.505	1.92678	24.8	24.7621	1.3709	478.05	0	18.05	496.95	4	26.95		19.1
439	2.06009	25.05	25.0152	1.32046	479.85	0	18	499.652	4	27.05		19.2
441.52	2.18838	25.3	25.2681	1.27051	481.65	0	18	502.365	4	27.15		19.3
444.066	2.31173	25.55	25.5208	1.22112	483.45	0	18	505.087	4	27.25		19.4
446.637	2.43017	25.8	25.7734	1.1723	485.25	0	18	507.82	4	27.35		19.5
449.233	2.54378	26.05	26.0257	1.12405	487.05	0	18	510.562	4	27.45		19.6
451.855	2.65261	26.3	26.278	1.07635	488.85	0	18	513.315	4	27.55		19.7
454.502	2.7567	26.55	26.53	1.02921	490.65	0	18	516.077	4	27.65		19.8
457.173	2.85613	26.8	26.782	0.982635	492.45	0	18	518.85	4	27.75		19.9
459.87	2.95093	27.05	27.0338	0.936613	494.25	0	18	521.633	4	27.85		20
462.593	3.04118	27.3	27.2855	0.891151	496.05	0	18	524.425	4	27.95		20.1
465.34	3.12693	27.55	27.537	0.846249	497.85	0	18	527.227	4	28.05		20.2
468.113	3.20822	27.8	27.7884	0.80191	499.65	0	18	530.04	4	28.15		20.3
470.91	3.28513	28.05	28.0398	0.758138	501.45	0	18	532.862	4	28.25		20.4
473.733	3.3577	28.3	28.291	0.714936	503.25	0	18	535.695	4	28.35		20.5
476.581	3.42599	28.55	28.5421	0.67231	505.05	0	18	538.538	4	28.45		20.6
479.454	3.49006	28.8	28.7931	0.630269	506.85	0	18	541.39	4	28.55		20.7
482.352	3.54998	29.05	29.044	0.588819	508.65	0	18	544.253	4	28.65		20.8
485.276	3.60579	29.3	29.2949	0.547972	510.45	0	18	547.125	4	28.75		20.9
488.224	3.65757	29.55	29.5456	0.50774	512.25	0	18	550.008	4	28.85		21
491.197	3.70537	29.8	29.7963	0.468138	514.05	0	18	552.9	4	28.95		21.1
494.196	3.74926	30.05	30.0469	0.429183	515.85	0	18	555.803	4	29.05		21.2
497.219	3.7893	30.3	30.2975	0.390896	517.65	0	18	558.715	4	29.15		21.3
500.268	3.82557	30.55	30.548	0.353301	519.45	0	18	561.638	4	29.25		21.4
503.341	3.85813	30.8	30.7984	0.316429	521.25	0	18	564.57	4	29.35		21.5
506.44	3.88706	31.05	31.0487	0.280315	523.05	0	18	567.513	4	29.45		21.6
509.563	3.91243	31.3	31.299	0.245005	524.85	0	18	570.465	4	29.55		21.7
512.712	3.93434	31.55	31.5493	0.210553	526.65	0	18	573.428	4	29.65		21.8
515.851	3.95268	31.293	31.2925	0.174224	528.45	0	18	576.4	4	29.75		21.9
518.952	3.96749	30.9238	30.9235	0.139658	530.25	0	18	579.383	4	29.85		22
522.024	3.97908	30.6658	30.6656	0.108248	532.05	0	18	582.375	4	29.95		22.1
525.074	3.98775	30.4402	30.4401	0.0797381	533.85	0	18	585.375	4	30		22.2
528.101	3.9938	30.2197	30.2196	0.0543372	535.65	0	18	588.375	4	30		22.3
531.115	3.99758	30.1097	30.1097	0.0326036	537.45	0	18	591.375	4	30		22.4
534.119	3.99949	30.0274	30.0274	0.0149408	539.25	0	18	594.375	4	30		22.5
537.119	4.00001	30	30	0.00257942	541.05	0	18	597.375	4	30		22.6
540.119	4.00016	30	30	0.00151564	542.85	0	18	600.375	4	30		22.7
543.119	4.00162	30	30	0.00188927	544.65	0	18	603.375	4	30		22.8
546.119	4.0051	30	30	0.00106117	546.45	0	18	606.375	4	30		22.9
549.119	4.0077	30	30	0.00141811	548.25	0	18	609.375	4	30		23
552.119	4.00706	30	30	0.00626457	550.05	0	18	612.375	4	30		23.1
555.119	4.00646	30	30	0.00594132	551.85	0	18	615.375	4	30		23.2
558.119	4.00589	30	30	0.00562383	553.65	0	18	618.375	4	30		23.3
561.119	4.00535	30	30	0.00531221	555.45	0	18	621.375	4	30		23.4
564.119	4.00484	30	30	0.00500656	557.25	0	18	624.375	4	30		23.5
567.119	4.00437	30	30	0.00470701	559.05	0	18	627.375	4	30		23.6
570.119	4.00392	30	30	0.00441369	560.85	0	18	630.375	4	30		23.7
573.119	4.0035	30	30	0.00412672	562.65	0	18	633.375	4	30		23.8
576.119	4.00311	30	30	0.00384626	564.45	0	18	636.375	4	30		23.9
579.119	4.00274	30	30	0.00357245	566.25	0	18	639.375	4	30		24
582.119	4.00241	30	30	0.00330547	568.05	0	18	642.375	4	30		24.1
585.119	4.00209	30	30	0.00304549	569.85	0	18	645.375	4	30		24.2
588.119	4.00181	30	30	0.00279271	571.65	0	18	648.375	4	30		24.3
591.119	4.00155	30	30	0.00254733	573.45	0	18	651.375	4	30		24.4
594.119	4.00131	30	30	0.0023096	575.25	0	18	654.375	4	30		24.5
597.119	4.0011	30	30	0.00207975	577.05	0	18	657.375	4	30		24.6
600.119	4.00091	30	30	0.00185808	578.85	0	18	660.375	4	30		24.7
603.119	4.00074	30	30	0.00164489	580.65	0	18	663.375	4	30		24.8
606.119	4.00059	30	30	0.00144055	582.45	0	18	666.375	4	30		24.9
609.119	4.00046	30	30	0.00124544	584.25	0	18	669.375	4	30		25
612.119	4.00035	30	30	0.00106002	586.05	0	18	672.375	4	30		25.1
615.119	4.00025	30	30	0.000884845	587.85	0	18	675.375	4	30		25.2
618.119	4.00018	30	30	0.000720538	589.65	0	18	678.375	4	30		25.3
621.119	4.00012	30	30	0	591.45	0	18	681.375	4	30		25.4
624.119	4.00007	30	30	0	593.25	0	18	684.375	4	30		25.5
627.119	4.00004	30	30	0	595.05	0	18	687.375	4	30		25.6
630.119	4.00002	30	30	0	596.85	0	18	690.375	4	30		25.7
633.119	4	30	30	0	598.65	0	18	693.375	4	30		25.8
636.119	4	30	30	0	600.45	0	18	696.375	4	30		25.9
639.126	3.99725	30.125	30.1249	0.0550026	602.25	0	18	699.375	4	30		26
642.157	3.98342	30.375	30.3745	0.166195	604.05	0	18	702.375	4	30		26.1
645.213	3.95835	30.625	30.6237	0.278977	605.85	0	18	705.375	4	30		26.2
648.294	3.92189	30.875	30.8725	0.393339	607.65	0	18	708.375	4	30		26.3
651.4	3.87387	31.125	31.1208	0.509281	609.45	0	18	711.375	4	30		26.4
654.53	3.81413	31.375	31.3687	0.626799	611.25	0	18	714.375	4	30		26.5
657.686	3.74253	31.625	31.6162	0.745878	613.05	0	18	717.375	4	30		26.6
660.866	3.65891	31.875	31.8632	0.866518	614.85	0	18	720.375	4	30		26.7
664.071	3.5631	32.125	32.1098	0.988717	616.65	0	18	723.375	4	30		26.8
667.3	3.45496	32.375	32.3559	1.11246	618.45	0	18	726.375	4	30		26.9
670.554	3.33432	32.625	32.6015	1.23775	620.25	0	18	729.375	4	30		27
673.833	3.20105	32.875	32.8467	1.36458	622.05	0	18	732.375	4	30		27.1
677.136	3.05497	33.125	33.0913	1.49294	623.85	0	18	735.375	4	30		27.2
680.463	2.89595	33.375	33.3355	1.62282	625.65	0	18	738.375	4	30		27.3
683.815	2.72382	33.625	33.5792	1.75423	627.45	0	18	741.375	4	30		27.4
687.191	2.53844	33.875	33.8224	1.88715	629.25	0	18	744.375	4	30		27.5
690.586	2.34002	34	33.9403	2.01418	631.05	0	18	747.375	4	30		27.6
693.979	2.13226	34	33.9363	2.08108	632.85	0	18	750.375	4	30		27.7
697.373	1.93199	34	33.9425	1.97658	634.65	0	18	753.375	4	30		27.8
700.768	1.74213	34	33.9484	1.87266	636.45	0	18	756.375	4	30		27.9
704.163	1.56261	34	33.9539	1.76934	638.25	0	18	759.375	4	30		28
707.559	1.39339	34	33.9591	1.66666	640.05	0	18	762.375	4	30		28.1
710.955	1.23437	34	33.964	1.56465	641.85	0	18	765.375	4	30		28.2
714.352	1.08551	34	33.9685	1.46334	643.65	0	18	768.375	4	30		28.3
717.749	0.946725	34	33.9727	1.36278	645.45	0	18	771.375	4	30		28.4
721.147	0.817934	34	33.9765	1.26302	647.25	0	18	774.375	4	30		28.5
724.545	0.699056	34	33.9801	1.16411	649.05	0	18	777.375	4	30		28.6
727.943	0.590002	34	33.9833	1.0661	650.85	0	18	780.375	4	30		28.7
731.341	0.490676	34	33.9862	0.969066	652.65	0	18	783.375	4	30		28.8
734.74	0.400975	34	33.9888	0.873087	654.45	0	18	786.375	4	30		28.9
738.139	0.320786	34	33.9911	0.778254	656.25	0	18	789.375	4	30		29
741.539	0.249987	34	33.9931	0.684679	658.05	0	18	792.375	4	30		29.1
744.938	0.188442	34	33.9948	0.592496	659.85	0	18	795.375	4	30		29.2
748.338	0.135999	34	33.9963	0.501876	661.65	0	18	798.375	4	30		29.3
751.709	0.0928379	33.6186	33.6161	0.408446	663.45	0	18	801.375	4	30		29.4
755.041	0.0587139	33.2186	33.217	0.319245	665.25	0	18	804.375	4	30		29.5
758.333	0.0331162	32.8186	32.8177	0.235373	667.05	0	18	807.375	4	30		29.6
761.584	0.0154276	32.4186	32.4182	0.157993	668.85	0	18	810.375	4	30		29.7
764.796	0.0048694	32.0186	32.0185	0.0889039	670.65	0	18	813.375	4	30		29.8
767.968	0.000379384	31.6186	31.6186	0.0314149	672.45	0	18	816.375	4	30		29.9
771.1	0.000133052	31.2186	31.2186	0.00437223	674.25	0	18	819.375	4	30		30
774.192	0.00894422	30.8186	30.8184	0	676.05	0	18	822.375	4	30		30.1
777.246	0	30	30	0	677.85	0	18	825.375	4	30		30.2

## Sheet: d_d
Pur x	Pur y	pur V	pur vx	pur vy	obsdx	obsdy	obsdv	opx	opy	opv		time
0	0	30	30	0	100	0	20	20	4	25		0.1
3	0	30	30	0	102	0	20	22.5	4	25		0.2
6	0	30	30	0	104	0	20	25	4	25		0.3
9	0	30	30	0	106	0	20	27.5	4	25		0.4
12	0	30	30	0	108	0	20	30	4	25		0.5
15	0	30	30	0	110	0	20	32.5	4	25		0.6
18	0	30	30	0	112	0	20	35	4	25		0.7
21	0	30	30	0	114	0	20	37.5	4	25		0.8
24	0	30	30	0	116	0	20	40	4	25		0.9
27	0	30	30	0	118	0	20	42.5	4	25		1				pursuer x	puersuer y
30	0	30	30	0	120	0	20	45	4	25		1.1				-1	1
33	0	30	30	0	122	0	20	47.5	4	25		1.2				1	1
36	0	30	30	0	124	0	20	50	4	25		1.3				1	-1
39	0	30	30	0	126	0	20	52.5	4	25		1.4				-1	-1
42	0	30	30	0	128	0	20	55	4	25		1.5				-1	1
45	0	30	30	0	130	0	20	57.5	4	25		1.6
48	0	30	30	0	132	0	20	60	4	25		1.7
51	0	30	30	0	134	0	20	62.5	4	25		1.8				889	1
54	0	30	30	0	136	0	20	65	4	25		1.9				891	1
57	0	30	30	0	138	0	20	67.5	4	25		2				891	-1
60	0	30	30	0	140	0	20	70	4	25		2.1				889	-1
63	0	30	30	0	142	0	20	72.5	4	25		2.2				889	1
66	0	30	30	0	144	0	20	75	4	25		2.3
69	0	30	30	0	146	0	20	77.5	4	25		2.4
72	0	30	30	0	148	0	20	80	4	25		2.5				Target x	Target y
75	0	30	30	0	150	0	20	82.5	4	25		2.6				99	1
78	0	30	30	0	152	0	20	85	4	25		2.7				101	1
81	0	30	30	0	154	0	20	87.5	4	25		2.8				101	-1
84	0	30	30	0	156	0	20	90	4	25		2.9				99	-1
87	0	30	30	0	158	0	20	92.5	4	25		3				99	1
90	0	30	30	0	160	0	20	95	4	25		3.1
93	0	30	30	0	162	0	20	97.5	4	25		3.2				789	1
96	0	30	30	0	164	0	20	100	4	25		3.3				791	1
99	0	30	30	0	166	0	20	102.5	4	25		3.4				791	-1
102	0	30	30	0	168	0	20	105	4	25		3.5				789	-1
105	0	30	30	0	170	0	20	107.5	4	25		3.6				789	1
107.97	0	29.6	29.6	0	172	0	20	110	4	25		3.7
110.9	0	29.2	29.2	0	174	0	20	112.5	4	25		3.8				lane x	lane y
113.79	0	28.8	28.8	0	176	0	20	115	4	25		3.9				0	-2
116.64	0	28.4	28.4	0	178	0	20	117.5	4	25		4				920	-2
119.45	0	28	28	0	180	0	20	120	4	25		4.1
122.22	0	27.6	27.6	0	182	0	20	122.5	4	25		4.2
124.95	0	27.2	27.2	0	184	0	20	125	4	25		4.3
127.64	0	26.8	26.8	0	186	0	20	127.5	4	25		4.4
130.29	0	26.4	26.4	0	188	0	20	130	4	25		4.5				0	6
132.9	0	26	26	0	190	0	20	132.5	4	25		4.6				920	6
135.47	0	25.6	25.6	0	192	0	20	135	4	25		4.7
138	0	25.2	25.2	0	194	0	20	137.5	4	25		4.8
140.5	0	25	25	0	196	0	20	140	4	25		4.9
142.97	0	24.6	24.6	0	198	0	20	142.5	4	25		5
145.42	0	24.4	24.4	0	200	0	20	145	4	25		5.1				0	2
147.85	0	24.2	24.2	0	202	0	20	147.5	4	25		5.2				920	2
150.26	0	24	24	0	204	0	20	150	4	25		5.3
152.64	0	23.8	23.8	0	206	0	20	152.5	4	25		5.4
155	0	23.6	23.6	0	208	0	20	155	4	25		5.5
157.35	0	23.4	23.4	0	210	0	20	157.5	4	25		5.6
159.68	0	23.2	23.2	0	212	0	20	160	4	25		5.7
161.99	0	23	23	0	214	0	20	162.5	4	25		5.8				op x	op y
164.28	0	22.8	22.8	0	216	0	20	165	4	25		5.9				19	5
166.56	0	22.8	22.8	0	218	0	20	167.5	4	25		6				21	5
168.82	0	22.6	22.6	0	220	0	20	170	4	25		6.1				21	3
171.07	0	22.4	22.4	0	222	0	20	172.5	4	25		6.2				19	3
173.31	0	22.4	22.4	0	224	0	20	175	4	25		6.3				19	5
175.53	0	22.2	22.2	0	226	0	20	177.5	4	25		6.4
177.74	0	22	22	0	228	0	20	180	4	25		6.5				892	5
179.94	0	22	22	0	230	0	20	182.5	4	25		6.6				894	5
182.13	0	21.8	21.8	0	232	0	20	185	4	25		6.7				894	3
184.31	0	21.8	21.8	0	234	0	20	187.5	4	25		6.8				892	3
186.47	0	21.6	21.6	0	236	0	20	190	4	25		6.9				892	5
188.63	0	21.6	21.6	0	238	0	20	192.5	4	25		7
190.78	0	21.4	21.4	0	240	0	20	195	4	25		7.1
192.92	0	21.4	21.4	0	242	0	20	197.5	4	25		7.2
195.06	0	21.4	21.4	0	244	0	20	200	4	25		7.3
197.18	0	21.2	21.2	0	246	0	20	202.5	4	25		7.4
199.3	0	21.2	21.2	0	248	0	20	205	4	25		7.5
201.41	0	21	21	0	250	0	20	207.5	4	25		7.6
203.51	0	21	21	0	252	0	20	210	4	25		7.7
205.61	0	21	21	0	254	0	20	212.5	4	25		7.8
207.71	0	21	21	0	256	0	20	215	4	25		7.9
209.79	0	20.8	20.8	0	258	0	20	217.5	4	25		8
211.87	0	20.8	20.8	0	260	0	20	220	4	25		8.1
213.95	0	20.8	20.8	0	262	0	20	222.5	4	25		8.2
216.03	0	20.8	20.8	0	264	0	20	225	4	25		8.3
218.09	0	20.6	20.6	0	266	0	20	227.5	4	25		8.4
220.15	0	20.6	20.6	0	268	0	20	230	4	25		8.5
222.21	0	20.6	20.6	0	270	0	20	232.5	4	25		8.6
224.27	0	20.6	20.6	0	272	0	20	235	4	25		8.7
226.32	0	20.4	20.4	0	274	0	20	237.5	4	25		8.8
228.36	0	20.4	20.4	0	276	0	20	240	4	25		8.9
230.4	0	20.4	20.4	0	278	0	20	242.5	4	25		9
232.44	0	20.4	20.4	0	280	0	20	245	4	25		9.1
234.48	0	20.4	20.4	0	282	0	20	247.5	4	25		9.2
236.52	0	20.4	20.4	0	284	0	20	250	4	25		9.3
238.56	0	20.4	20.4	0	286	0	20	252.5	4	25		9.4
240.59	0	20.2	20.2	0	288	0	20	255	4	25		9.5
242.61	0	20.2	20.2	0	290	0	20	257.5	4	25		9.6
244.63	0	20.2	20.2	0	292	0	20	260	4	25		9.7
246.65	0	20.2	20.2	0	294	0	20	262.5	4	25		9.8
248.67	0	20.2	20.2	0	296	0	20	265	4	25		9.9
250.69	0	20.2	20.2	0	298	0	20	267.5	4	25		10
252.71	0	20.2	20.2	0	300	0	20	270	4	25		10.1
254.73	0	20.2	20.2	0	302	0	20	272.5	4	25		10.2
256.75	0	20.2	20.2	0	304	0	20	275	4	25		10.3
258.77	0	20.2	20.2	0	306	0	20	277.5	4	25		10.4
260.77	0	20	20	0	308	0	20	280	4	25		10.5
262.77	0	20	20	0	310	0	20	282.5	4	25		10.6
264.77	0	20	20	0	312	0	20	285	4	25		10.7
266.77	0	20	20	0	314	0	20	287.5	4	25		10.8
268.77	0	20	20	0	316	0	20	290	4	25		10.9
270.77	0	20	20	0	318	0	20	292.5	4	25		11
272.77	0	20	20	0	320	0	20	295	4	25		11.1
274.77	0	20	20	0	322	0	20	297.5	4	25		11.2
276.77	0	20	20	0	324	0	20	300	4	25		11.3
278.77	0	20	20	0	326	0	20	302.5	4	25		11.4
280.77	0	20	20	0	328	0	20	305	4	25		11.5
282.77	0	20	20	0	330	0	20	307.5	4	25		11.6
284.77	0	20	20	0	332	0	20	310	4	25		11.7
286.77	0	20	20	0	334	0	20	312.5	4	25		11.8
288.77	0	20	20	0	336	0	20	315	4	25		11.9
290.77	0	20	20	0	338	0	20	317.5	4	25		12
292.77	0	20	20	0	340	0	20	320	4	25		12.1
294.77	0	20	20	0	342	0	20	322.5	4	25		12.2
296.77	0	20	20	0	344	0	20	325	4	25		12.3
298.77	0	20	20	0	346	0	20	327.5	4	25		12.4
300.75	0	20	20	0	348	0	20	330	4	25		12.5
302.73	0	20	20	0	350	0	20	332.5	4	25		12.6
304.71	0	20	20	0	352	0	20	335	4	25		12.7
306.69	0	20	20	0	354	0	20	337.5	4	25		12.8
308.67	0	20	20	0	356	0	20	340	4	25		12.9
310.65	0	20	20	0	358	0	20	342.5	4	25		13
312.63	0	20	20	0	360	0	20	345	4	25		13.1
314.61	0	20	20	0	362	0	20	347.5	4	25		13.2
316.59	0	20	20	0	364	0	20	350	4	25		13.3
318.57	0	20	20	0	366	0	20	352.5	4	25		13.4
320.55	0	20	20	0	368	0	20	355	4	25		13.5
322.53	0	20	20	0	370	0	20	357.5	4	25		13.6
324.51	0	20	20	0	372	0	20	360	4	25		13.7
326.49	0	20	20	0	374	0	20	362.5	4	25		13.8
328.47	0	20	20	0	376	0	20	365	4	25		13.9
330.45	0	20	20	0	378	0	20	367.5	4	25		14
332.43	0	20	20	0	380	0	20	370	4	25		14.1
334.41	0	20	20	0	382	0	20	372.5	4	25		14.2
336.39	0	20	20	0	384	0	20	375	4	25		14.3
338.37	0	20	20	0	386	0	20	377.5	4	25		14.4
340.35	0	20	20	0	388	0	20	380	4	25		14.5
342.33	0	20	20	0	390	0	20	382.5	4	25		14.6
344.31	0	20	20	0	392	0	20	385	4	25		14.7
346.29	0	20	20	0	394	0	20	387.5	4	25		14.8
348.27	0	20	20	0	396	0	20	390	4	25		14.9
350.25	0	20	20	0	398	0	20	392.5	4	25		15
352.23	0	20	20	0	400	0	20	395	4	25		15.1
354.21	0	20	20	0	402	0	20	397.5	4	25		15.2
356.19	0	20	20	0	404	0	20	400	4	25		15.3
358.17	0	20	20	0	406	0	20	402.5	4	25		15.4
360.15	0	20	20	0	408	0	20	405	4	25		15.5
362.13	0	20	20	0	410	0	20	407.5	4	25		15.6
364.11	0	20	20	0	412	0	20	410	4	25		15.7
366.09	0	20	20	0	414	0	20	412.5	4	25		15.8
368.07	0	20	20	0	416	0	20	415	4	25		15.9
370.05	0	20	20	0	418	0	20	417.5	4	25		16
372.03	0	20	20	0	420	0	20	420	4	25		16.1
374.01	0	20	20	0	422	0	20	422.5	4	25		16.2
375.99	0	20	20	0	424	0	20	425	4	25		16.3
377.97	0	20	20	0	426	0	20	427.5	4	25		16.4
379.95	0	20	20	0	428	0	20	430	4	25		16.5
381.93	0	20	20	0	430	0	20	432.5	4	25		16.6
383.91	0	20	20	0	432	0	20	435	4	25		16.7
385.89	0	20	20	0	434	0	20	437.5	4	25		16.8
387.87	0	20	20	0	436	0	20	440	4	25		16.9
389.85	0	20	20	0	438	0	20	442.5	4	25		17
391.83	0	20	20	0	440	0	20	445	4	25		17.1
393.829	0.00780797	20.05	20.0497	0.101457	441.998	0	19.95	447.498	4	24.95		17.2
395.852	0.0250842	20.3	20.299	0.196727	443.985	0	19.85	449.985	4	24.85		17.3
397.901	0.0520632	20.55	20.5479	0.294339	445.962	0	19.75	452.462	4	24.75		17.4
399.974	0.0889794	20.8	20.7963	0.394298	447.93	0	19.65	454.93	4	24.65		17.5
402.073	0.136067	21.05	21.0441	0.496602	449.887	0	19.55	457.387	4	24.55		17.6
404.196	0.193561	21.3	21.2915	0.601249	451.835	0	19.45	459.835	4	24.45		17.7
406.343	0.261696	21.55	21.5384	0.708243	453.772	0	19.35	462.272	4	24.35		17.8
408.516	0.340706	21.8	21.7847	0.817582	455.7	0	19.25	464.7	4	24.25		17.9
410.712	0.430826	22.05	22.0304	0.929264	457.618	0	19.15	467.118	4	24.15		18
412.934	0.53229	22.3	22.2756	1.04329	459.525	0	19.05	469.525	4	24.05		18.1
415.18	0.645333	22.55	22.5202	1.15967	461.423	0	18.95	471.923	4	23.95		18.2
417.45	0.770189	22.8	22.7641	1.27839	463.31	0	18.85	474.31	4	23.85		18.3
419.745	0.907094	23.05	23.0075	1.39946	465.188	0	18.75	476.688	4	23.75		18.4
422.064	1.05628	23.3	23.2502	1.52287	467.055	0	18.65	479.055	4	23.65		18.5
424.407	1.21643	23.55	23.4944	1.61745	468.913	0	18.55	481.413	4	23.55		18.6
426.776	1.37406	23.8	23.7486	1.5627	470.76	0	18.45	483.76	4	23.45		18.7
429.169	1.5263	24.05	24.0026	1.50907	472.598	0	18.35	486.098	4	23.35		18.8
431.589	1.67326	24.3	24.2563	1.45652	474.425	0	18.25	488.425	4	23.25		18.9
434.033	1.81504	24.55	24.5098	1.40498	476.243	0	18.15	490.743	4	23.15		19
436.503	1.95174	24.8	24.763	1.3544	478.05	0	18.05	493.05	4	23.05		19.1
438.999	2.08344	25.05	25.016	1.30457	479.85	0	18	495.35	4	23		19.2
441.519	2.21019	25.3	25.2688	1.25522	481.65	0	18	497.65	4	23		19.3
444.065	2.33205	25.55	25.5215	1.20642	483.45	0	18	499.95	4	23		19.4
446.636	2.44907	25.8	25.774	1.15819	485.25	0	18	502.25	4	23		19.5
449.232	2.56131	26.05	26.0263	1.11051	487.05	0	18	504.55	4	23		19.6
451.854	2.66882	26.3	26.2785	1.06339	488.85	0	18	506.85	4	23		19.7
454.501	2.77167	26.55	26.5305	1.01682	490.65	0	18	509.15	4	23		19.8
457.173	2.86989	26.8	26.7824	0.970801	492.45	0	18	511.45	4	23		19.9
459.87	2.96356	27.05	27.0342	0.925334	494.25	0	18	513.75	4	23		20
462.592	3.05272	27.3	27.2858	0.880419	496.05	0	18	516.05	4	23		20.1
465.34	3.13743	27.55	27.5373	0.836058	497.85	0	18	518.35	4	23		20.2
468.112	3.21775	27.8	27.7887	0.792253	499.65	0	18	520.65	4	23		20.3
470.91	3.29373	28.05	28.04	0.749007	501.45	0	18	522.95	4	23		20.4
473.733	3.36542	28.3	28.2912	0.706326	503.25	0	18	525.25	4	23		20.5
476.581	3.43289	28.55	28.5423	0.664214	505.05	0	18	527.55	4	23		20.6
479.454	3.4962	28.8	28.7933	0.622679	506.85	0	18	529.85	4	23		20.7
482.352	3.55539	29.05	29.0442	0.581729	508.65	0	18	532.15	4	23		20.8
485.275	3.61053	29.3	29.295	0.541375	510.45	0	18	534.45	4	23		20.9
488.223	3.66169	29.55	29.5457	0.501628	512.25	0	18	536.75	4	23		21
491.197	3.70891	29.8	29.7964	0.462503	514.05	0	18	539.05	4	23		21.1
494.146	3.75157	29.4	29.3971	0.414863	515.85	0	18	541.35	4	23		21.2
497.056	3.78966	29	28.9976	0.369795	517.65	0	18	543.65	4	23		21.3
499.926	3.82344	28.6	28.5981	0.327362	519.45	0	18	545.95	4	23		21.4
502.756	3.85318	28.2	28.1985	0.287623	521.25	0	18	548.25	4	23		21.5
505.546	3.87915	27.8	27.7989	0.250627	523.05	0	18	550.55	4	23		21.6
508.296	3.90163	27.4	27.3991	0.216411	524.85	0	18	552.85	4	23		21.7
511.006	3.9209	27	26.9994	0.185	526.65	0	18	555.15	4	23		21.8
513.676	3.93724	26.6	26.5995	0.156402	528.45	0	18	557.45	4	23		21.9
516.305	3.95092	26.2	26.1997	0.13061	530.25	0	18	559.75	4	23		22
518.895	3.96224	25.8	25.7998	0.10759	532.05	0	18	562.05	4	23		22.1
521.445	3.97146	25.4	25.3999	0.0872894	533.85	0	18	564.35	4	23		22.2
523.955	3.97885	25	24.9999	0.0696267	535.65	0	18	566.65	4	23		22.3
526.425	3.98466	24.6	24.5999	0.0544935	537.45	0	18	568.95	4	23		22.4
528.855	3.98914	24.2	24.2	0.0417519	539.25	0	18	571.25	4	23		22.5
531.245	3.99251	23.8	23.8	0.0312357	541.05	0	18	573.55	4	23		22.6
533.595	3.99499	23.4	23.4	0.0227511	542.85	0	18	575.85	4	23		22.7
535.91	3.99676	23.0842	23.0842	0.0161401	544.65	0	18	578.15	4	23		22.8
538.215	3.99799	23.042	23.042	0.0111966	546.45	0	18	580.45	4	23		22.9
540.518	3.99882	23.021	23.021	0.00745827	548.25	0	18	582.75	4	23		23
542.819	3.99936	23	23	0.00471623	550.05	0	18	585.05	4	23		23.1
545.119	3.99968	23	23	0.00279125	551.85	0	18	587.35	4	23		23.2
547.419	3.99986	23	23	0.00150928	553.65	0	18	589.65	4	23		23.3
549.719	3.99995	23	23	0.000717704	555.45	0	18	591.95	4	23		23.4
552.019	3.99999	23	23	0.000280002	557.25	0	18	594.25	4	23		23.5
554.319	4	23	23	7.71258e-05	559.05	0	18	596.55	4	23		23.6
556.619	4	23	23	9.45265e-06	560.85	0	18	598.85	4	23		23.7
558.919	4	23	23	1.83039e-07	562.65	0	18	601.15	4	23		23.8
561.219	4	23	23	2.80368e-07	564.45	0	18	603.45	4	23		23.9
563.519	4	23	23	4.02337e-05	566.25	0	18	605.75	4	23		24
565.819	4.00002	23	23	0.000264411	568.05	0	18	608.05	4	23		24.1
568.119	4.00009	23	23	0.000886479	569.85	0	18	610.35	4	23		24.2
570.419	4.00027	23	23	0.00217801	571.65	0	18	612.65	4	23		24.3
572.719	4.00065	23	23	0.00446061	573.45	0	18	614.95	4	23		24.4
575.019	4.00136	23	23	0.00810117	575.25	0	18	617.25	4	23		24.5
577.319	4.00182	23	23	0.00146014	577.05	0	18	619.55	4	23		24.6
579.619	4.00168	23	23	0.00137213	578.85	0	18	621.85	4	23		24.7
581.919	4.00155	23	23	0.00128801	580.65	0	18	624.15	4	23		24.8
584.219	4.00142	23	23	0.00120769	582.45	0	18	626.45	4	23		24.9
586.519	4.00131	23	23	0.00113104	584.25	0	18	628.75	4	23		25
588.819	4.0012	23	23	0.00105797	586.05	0	18	631.05	4	23		25.1
591.119	4.0011	23	23	0.000988378	587.85	0	18	633.35	4	23		25.2
593.419	4.00101	23	23	0.000922151	589.65	0	18	635.65	4	23		25.3
595.719	4.00092	23	23	0.000859189	591.45	0	18	637.95	4	23		25.4
598.019	4.00084	23	23	0.000799393	593.25	0	18	640.25	4	23		25.5
600.319	4.00076	23	23	0.000742662	595.05	0	18	642.55	4	23		25.6
602.619	4.00069	23	23	0.000688897	596.85	0	18	644.85	4	23		25.7
604.919	4.00063	23	23	0.000638001	598.65	0	18	647.15	4	23		25.8
607.219	4.00057	23	23	0.000589879	600.45	0	18	649.45	4	23		25.9
609.519	4.00051	23	23	0.000544434	602.25	0	18	651.75	4	23		26
611.819	4.00046	23	23	0.000501573	604.05	0	18	654.05	4	23		26.1
614.119	4.00041	23	23	0.000461205	605.85	0	18	656.35	4	23		26.2
616.419	4.00037	23	23	0.000423237	607.65	0	18	658.65	4	23		26.3
618.719	4.00033	23	23	0.000387579	609.45	0	18	660.95	4	23		26.4
621.019	4.00029	23	23	0.000354144	611.25	0	18	663.25	4	23		26.5
623.319	4.00026	23	23	0.000322843	613.05	0	18	665.55	4	23		26.6
625.619	4.00023	23	23	0.000293591	614.85	0	18	667.85	4	23		26.7
627.919	4.0002	23	23	0.000266302	616.65	0	18	670.15	4	23		26.8
630.219	4.00018	23	23	0.000240895	618.45	0	18	672.45	4	23		26.9
632.519	4.00016	23	23	0.000217286	620.25	0	18	674.75	4	23		27
634.819	4.00014	23	23	0.000195396	622.05	0	18	677.05	4	23		27.1
637.119	4.00012	23	23	0.000175145	623.85	0	18	679.35	4	23		27.2
639.419	4.0001	23	23	0.000156454	625.65	0	18	681.65	4	23		27.3
641.719	4.00009	23	23	0.000139249	627.45	0	18	683.95	4	23		27.4
644.019	4.00008	23	23	0.000123454	629.25	0	18	686.25	4	23		27.5
646.319	4.00006	23	23	0.000108995	631.05	0	18	688.55	4	23		27.6
648.619	4.00005	23	23	9.58004e-05	632.85	0	18	690.85	4	23		27.7
650.919	4.00005	23	23	8.38002e-05	634.65	0	18	693.15	4	23		27.8
653.219	4.00004	23	23	7.29252e-05	636.45	0	18	695.45	4	23		27.9
655.519	4.00003	23	23	6.3108e-05	638.25	0	18	697.75	4	23		28
657.819	4.00003	23	23	5.42828e-05	640.05	0	18	700.05	4	23		28.1
660.119	4.00002	23	23	4.63853e-05	641.85	0	18	702.35	4	23		28.2
662.419	4.00002	23	23	3.93531e-05	643.65	0	18	704.65	4	23		28.3
664.719	4.00001	23	23	3.31252e-05	645.45	0	18	706.95	4	23		28.4
667.019	4.00001	23	23	2.76422e-05	647.25	0	18	709.25	4	23		28.5
669.319	4.00001	23	23	2.28468e-05	649.05	0	18	711.55	4	23		28.6
671.619	4.00001	23	23	1.86831e-05	650.85	0	18	713.85	4	23		28.7
673.919	4.00001	23	23	1.50971e-05	652.65	0	18	716.15	4	23		28.8
676.219	4	23	23	1.20367e-05	654.45	0	18	718.45	4	23		28.9
678.519	4	23	23	9.45153e-06	656.25	0	18	720.75	4	23		29
680.819	4	23	23	7.29332e-06	658.05	0	18	723.05	4	23		29.1
683.119	4	23	23	5.51564e-06	659.85	0	18	725.35	4	23		29.2
685.419	4	23	23	4.07413e-06	661.65	0	18	727.65	4	23		29.3
687.719	4	23	23	2.92652e-06	663.45	0	18	729.95	4	23		29.4
690.019	4	23	23	2.03272e-06	665.25	0	18	732.25	4	23		29.5
692.319	4	23	23	1.35488e-06	667.05	0	18	734.55	4	23		29.6
694.619	4	23	23	8.57491e-07	668.85	0	18	736.85	4	23		29.7
696.919	4	23	23	5.07496e-07	670.65	0	18	739.15	4	23		29.8
699.219	4	23	23	2.74412e-07	672.45	0	18	741.45	4	23		29.9
701.519	4	23	23	1.30491e-07	674.25	0	18	743.75	4	23		30
703.819	4	23	23	5.09091e-08	676.05	0	18	746.05	4	23		30.1
706.119	4	23	23	1.40227e-08	677.85	0	18	748.35	4	23		30.2
708.419	4	23	23	1.71871e-09	679.65	0	18	750.65	4	23		30.3
710.725	3.99725	23.125	23.1249	0.0550681	681.45	0	18	752.95	4	23		30.4
713.057	3.98491	23.375	23.3745	0.146314	683.25	0	18	755.25	4	23		30.5
715.413	3.96331	23.625	23.6238	0.239277	685.05	0	18	757.55	4	23		30.6
717.794	3.9323	23.875	23.8727	0.333964	686.85	0	18	759.85	4	23		30.7
720.2	3.89168	24.125	24.1212	0.430356	688.65	0	18	762.15	4	23		30.8
722.63	3.8413	24.375	24.3693	0.52845	690.45	0	18	764.45	4	23		30.9
725.086	3.78098	24.625	24.617	0.628238	692.25	0	18	766.75	4	23		31
727.566	3.71056	24.875	24.8643	0.729716	694.05	0	18	769.05	4	23		31.1
730.071	3.62986	25.125	25.1112	0.832875	695.85	0	18	771.35	4	23		31.2
732.601	3.53872	25.375	25.3577	0.937712	697.65	0	18	773.65	4	23		31.3
735.155	3.43697	25.625	25.6037	1.04421	699.45	0	18	775.95	4	23		31.4
737.734	3.32445	25.875	25.8493	1.15238	701.25	0	18	778.25	4	23		31.5
740.337	3.20098	26.125	26.0945	1.2622	703.05	0	18	780.55	4	23		31.6
742.965	3.06641	26.375	26.3392	1.37367	704.85	0	18	782.85	4	23		31.7
745.618	2.92888	26.625	26.5898	1.36791	706.65	0	18	785.15	4	23		31.8
748.295	2.79432	26.875	26.8417	1.33806	708.45	0	18	787.45	4	23		31.9
750.998	2.66277	27.125	27.0934	1.30809	710.25	0	18	789.75	4	23		32
753.727	2.53421	27.375	27.3452	1.27802	712.05	0	18	792.05	4	23		32.1
756.48	2.40867	27.625	27.5968	1.24783	713.85	0	18	794.35	4	23		32.2
759.259	2.28616	27.875	27.8484	1.21752	715.65	0	18	796.65	4	23		32.3
762.062	2.16669	28.125	28.0999	1.1871	717.45	0	18	798.95	4	23		32.4
764.891	2.05027	28.375	28.3514	1.15657	719.25	0	18	801.25	4	23		32.5
767.745	1.93691	28.625	28.6028	1.12593	721.05	0	18	803.55	4	23		32.6
770.624	1.82662	28.875	28.8542	1.09517	722.85	0	18	805.85	4	23		32.7
773.529	1.71942	29.125	29.1055	1.06429	724.65	0	18	808.15	4	23		32.8
776.458	1.61531	29.375	29.3568	1.03331	726.45	0	18	810.45	4	23		32.9
779.412	1.51432	29.625	29.608	1.0022	728.25	0	18	812.75	4	23		33
782.392	1.41644	29.875	29.8592	0.970977	730.05	0	18	815.05	4	23		33.1
785.397	1.32169	30.125	30.1103	0.939636	731.85	0	18	817.35	4	23		33.2
788.427	1.23008	30.375	30.3614	0.908175	733.65	0	18	819.65	4	23		33.3
791.482	1.14164	30.625	30.6125	0.876593	735.45	0	18	821.95	4	23		33.4
794.562	1.05635	30.875	30.8634	0.844887	737.25	0	18	824.25	4	23		33.5
797.667	0.974251	31.125	31.1144	0.813056	739.05	0	18	826.55	4	23		33.6
800.797	0.895341	31.375	31.3653	0.781097	740.85	0	18	828.85	4	23		33.7
803.953	0.819637	31.625	31.6161	0.749008	742.65	0	18	831.15	4	23		33.8
807.133	0.747153	31.875	31.8669	0.716785	744.45	0	18	833.45	4	23		33.9
810.338	0.6779	32.125	32.1177	0.684425	746.25	0	18	835.75	4	23		34
813.569	0.611894	32.375	32.3684	0.651924	748.05	0	18	838.05	4	23		34.1
816.825	0.54915	32.625	32.6191	0.619277	749.85	0	18	840.35	4	23		34.2
820.105	0.489681	32.875	32.8698	0.58648	751.65	0	18	842.65	4	23		34.3
823.411	0.433503	33.125	33.1204	0.553525	753.45	0	18	844.95	4	23		34.4
826.742	0.380634	33.375	33.3709	0.520408	755.25	0	18	847.25	4	23		34.5
830.098	0.331088	33.625	33.6215	0.487118	757.05	0	18	849.55	4	23		34.6
833.479	0.284886	33.875	33.872	0.453649	758.85	0	18	851.85	4	23		34.7
836.879	0.242121	34	33.9974	0.418449	760.65	0	18	854.15	4	23		34.8
840.278	0.203017	34	33.9979	0.381932	762.45	0	18	856.45	4	23		34.9
843.678	0.167537	34	33.9982	0.345799	764.25	0	18	858.75	4	23		35
847.078	0.135638	34	33.9986	0.31008	766.05	0	18	861.05	4	23		35.1
850.45	0.10751	33.6186	33.6175	0.27174	767.85	0	18	863.35	4	23		35.2
853.782	0.0831279	33.2186	33.2178	0.234637	769.65	0	18	865.65	4	23		35.3
857.073	0.062341	32.8186	32.818	0.199082	771.45	0	18	867.95	4	23		35.4
860.325	0.0449821	32.4186	32.4182	0.165241	773.25	0	18	870.25	4	23		35.5
863.537	0.0308653	32.0186	32.0183	0.133313	775.05	0	18	872.55	4	23		35.6
866.709	0.0197817	31.6186	31.6184	0.103533	776.85	0	18	874.85	4	23		35.7
869.841	0.0114948	31.2186	31.2185	0.0761993	778.65	0	18	877.15	4	23		35.8
872.932	0.00573209	30.8186	30.8185	0.0516909	780.45	0	18	879.45	4	23		35.9
875.984	0.00217329	30.4186	30.4186	0.0305257	782.25	0	18	881.75	4	23		36
878.997	0.00042806	30.0274	30.0274	0.0134823	784.05	0	18	884.05	4	23		36.1
881.997	0	30	30	0.00195349	785.85	0	18	886.35	4	23		36.2
884.997	0	30	30	0	787.65	0	18	888.65	4	23		36.3
887.997	0	30	30	0	789.45	0	18	890.95	4	23		36.4
890.997	0	30	30	0	791.25	0	18	893.25	4	23		36.5

## Sheet: d_si
Pur x	Pur y	pur V	pur vx	pur vy	obsdx	obsdy	obsdv	opx	opy	opv		time
0	0	30	30	0	100	0	20	20	4	27.5		0.1
3	0	30	30	0	102	0	20	22.75	4	27.5		0.2
6	0	30	30	0	104	0	20	25.5	4	27.5		0.3
9	0	30	30	0	106	0	20	28.25	4	27.5		0.4
12	0	30	30	0	108	0	20	31	4	27.5		0.5
15	0	30	30	0	110	0	20	33.75	4	27.5		0.6
18	0	30	30	0	112	0	20	36.5	4	27.5		0.7
21	0	30	30	0	114	0	20	39.25	4	27.5		0.8
24	0	30	30	0	116	0	20	42	4	27.5		0.9
27	0	30	30	0	118	0	20	44.75	4	27.5		1				pursuer x	puersuer y
30	0	30	30	0	120	0	20	47.5	4	27.5		1.1				-1	1
33	0	30	30	0	122	0	20	50.25	4	27.5		1.2				1	1
36	0	30	30	0	124	0	20	53	4	27.5		1.3				1	-1
39	0	30	30	0	126	0	20	55.75	4	27.5		1.4				-1	-1
42	0	30	30	0	128	0	20	58.5	4	27.5		1.5				-1	1
45	0	30	30	0	130	0	20	61.25	4	27.5		1.6
48	0	30	30	0	132	0	20	64	4	27.5		1.7
51	0	30	30	0	134	0	20	66.75	4	27.5		1.8				691	1
54	0	30	30	0	136	0	20	69.5	4	27.5		1.9				693	1
57	0	30	30	0	138	0	20	72.25	4	27.5		2				693	-1
60	0	30	30	0	140	0	20	75	4	27.5		2.1				691	-1
63	0	30	30	0	142	0	20	77.75	4	27.5		2.2				691	1
66	0	30	30	0	144	0	20	80.5	4	27.5		2.3
69	0	30	30	0	146	0	20	83.25	4	27.5		2.4
72	0	30	30	0	148	0	20	86	4	27.5		2.5				Target x	Target y
75	0	30	30	0	150	0	20	88.75	4	27.5		2.6				99	1
78	0	30	30	0	152	0	20	91.5	4	27.5		2.7				101	1
81	0	30	30	0	154	0	20	94.25	4	27.5		2.8				101	-1
84	0	30	30	0	156	0	20	97	4	27.5		2.9				99	-1
87	0	30	30	0	158	0	20	99.75	4	27.5		3				99	1
90	0	30	30	0	160	0	20	102.5	4	27.5		3.1
93	0	30	30	0	162	0	20	105.25	4	27.5		3.2				591	1
96	0	30	30	0	164	0	20	108	4	27.5		3.3				593	1
98.99	0	29.8	29.8	0	166	0	20	110.75	4	27.5		3.4				593	-1
101.94	0	29.4	29.4	0	168	0	20	113.5	4	27.5		3.5				591	-1
104.85	0	29	29	0	170	0	20	116.25	4	27.5		3.6				591	1
107.72	0	28.6	28.6	0	172	0	20	119	4	27.5		3.7
110.55	0	28.2	28.2	0	174	0	20	121.75	4	27.5		3.8				lane x	lane y
113.34	0	27.8	27.8	0	176	0	20	124.5	4	27.5		3.9				0	-2
116.09	0	27.4	27.4	0	178	0	20	127.25	4	27.5		4				920	-2
118.8	0	27	27	0	180	0	20	130	4	27.5		4.1
121.47	0	26.6	26.6	0	182	0	20	132.75	4	27.5		4.2
124.1	0	26.2	26.2	0	184	0	20	135.5	4	27.5		4.3
126.69	0	25.8	25.8	0	186	0	20	138.25	4	27.5		4.4
129.24	0	25.4	25.4	0	188	0	20	141	4	27.5		4.5				0	6
131.76	0	25.2	25.2	0	190	0	20	143.75	4	27.5		4.6				920	6
134.25	0	24.8	24.8	0	192	0	20	146.5	4	27.5		4.7
136.72	0	24.6	24.6	0	194	0	20	149.25	4	27.5		4.8
139.16	0	24.4	24.4	0	196	0	20	152	4	27.5		4.9
141.58	0	24.2	24.2	0	198	0	20	154.75	4	27.5		5
143.98	0	24	24	0	200	0	20	157.5	4	27.5		5.1				0	2
146.36	0	23.8	23.8	0	202	0	20	160.25	4	27.5		5.2				920	2
148.72	0	23.6	23.6	0	204	0	20	163	4	27.5		5.3
151.06	0	23.4	23.4	0	206	0	20	165.75	4	27.5		5.4
153.38	0	23.2	23.2	0	208	0	20	168.5	4	27.5		5.5
155.68	0	23	23	0	210	0	20	171.25	4	27.5		5.6
157.96	0	22.8	22.8	0	212	0	20	174	4	27.5		5.7
160.23	0	22.6	22.6	0	214	0	20	176.75	4	27.5		5.8				op x	op y
162.49	0	22.6	22.6	0	216	0	20	179.5	4	27.5		5.9				19	5
164.73	0	22.4	22.4	0	218	0	20	182.25	4	27.5		6				21	5
166.96	0	22.2	22.2	0	220	0	20	185	4	27.5		6.1				21	3
169.18	0	22.2	22.2	0	222	0	20	187.75	4	27.5		6.2				19	3
171.38	0	22	22	0	224	0	20	190.5	4	27.5		6.3				19	5
173.58	0	22	22	0	226	0	20	193.25	4	27.5		6.4
175.76	0	21.8	21.8	0	228	0	20	196	4	27.5		6.5				734	5
177.94	0	21.8	21.8	0	230	0	20	198.75	4	27.5		6.6				736	5
180.1	0	21.6	21.6	0	232	0	20	201.5	4	27.5		6.7				736	3
182.26	0	21.6	21.6	0	234	0	20	204.25	4	27.5		6.8				734	3
184.4	0	21.4	21.4	0	236	0	20	207	4	27.5		6.9				734	5
186.54	0	21.4	21.4	0	238	0	20	209.75	4	27.5		7
188.67	0	21.2	21.2	0	240	0	20	212.5	4	27.5		7.1
190.79	0	21.2	21.2	0	242	0	20	215.25	4	27.5		7.2
192.91	0	21.2	21.2	0	244	0	20	218	4	27.5		7.3
195.01	0	21	21	0	246	0	20	220.75	4	27.5		7.4
197.11	0	21	21	0	248	0	20	223.5	4	27.5		7.5
199.21	0	21	21	0	250	0	20	226.25	4	27.5		7.6
201.3	0	20.8	20.8	0	252	0	20	229	4	27.5		7.7
203.38	0	20.8	20.8	0	254	0	20	231.75	4	27.5		7.8
205.46	0	20.8	20.8	0	256	0	20	234.5	4	27.5		7.9
207.54	0	20.8	20.8	0	258	0	20	237.25	4	27.5		8
209.61	0	20.6	20.6	0	260	0	20	240	4	27.5		8.1
211.67	0	20.6	20.6	0	262	0	20	242.75	4	27.5		8.2
213.73	0	20.6	20.6	0	264	0	20	245.5	4	27.5		8.3
215.79	0	20.6	20.6	0	266	0	20	248.25	4	27.5		8.4
217.85	0	20.6	20.6	0	268	0	20	251	4	27.5		8.5
219.89	0	20.4	20.4	0	270	0	20	253.75	4	27.5		8.6
221.93	0	20.4	20.4	0	272	0	20	256.5	4	27.5		8.7
223.97	0	20.4	20.4	0	274	0	20	259.25	4	27.5		8.8
226.01	0	20.4	20.4	0	276	0	20	262	4	27.5		8.9
228.05	0	20.4	20.4	0	278	0	20	264.75	4	27.5		9
230.09	0	20.4	20.4	0	280	0	20	267.5	4	27.5		9.1
232.13	0	20.4	20.4	0	282	0	20	270.25	4	27.5		9.2
234.15	0	20.2	20.2	0	284	0	20	273	4	27.5		9.3
236.17	0	20.2	20.2	0	286	0	20	275.75	4	27.5		9.4
238.19	0	20.2	20.2	0	288	0	20	278.5	4	27.5		9.5
240.21	0	20.2	20.2	0	290	0	20	281.25	4	27.5		9.6
242.23	0	20.2	20.2	0	292	0	20	284	4	27.5		9.7
244.25	0	20.2	20.2	0	294	0	20	286.75	4	27.5		9.8
246.27	0	20.2	20.2	0	296	0	20	289.5	4	27.5		9.9
248.29	0	20.2	20.2	0	298	0	20	292.25	4	27.5		10
250.31	0	20.2	20.2	0	300	0	20	295	4	27.5		10.1
252.32	0	20	20	0	302	0	20	297.75	4	27.5		10.2
254.32	0	20	20	0	304	0	20	300.5	4	27.5		10.3
256.32	0	20	20	0	306	0	20	303.25	4	27.5		10.4
258.32	0	20	20	0	308	0	20	306	4	27.5		10.5
260.32	0	20	20	0	310	0	20	308.75	4	27.5		10.6
262.32	0	20	20	0	312	0	20	311.5	4	27.5		10.7
264.32	0	20	20	0	314	0	20	314.25	4	27.5		10.8
266.32	0	20	20	0	316	0	20	317	4	27.5		10.9
268.32	0	20	20	0	318	0	20	319.75	4	27.5		11
270.32	0	20	20	0	320	0	20	322.5	4	27.5		11.1
272.32	0	20	20	0	322	0	20	325.25	4	27.5		11.2
274.32	0	20	20	0	324	0	20	328	4	27.5		11.3
276.32	0	20	20	0	326	0	20	330.75	4	27.5		11.4
278.339	0.00769221	20.25	20.2498	0.09873	327.998	0	19.95	333.503	4	27.5545		11.5
280.382	0.0241893	20.5	20.4991	0.187187	329.985	0	19.85	336.266	4	27.6635		11.6
282.451	0.0496538	20.75	20.7481	0.277265	331.962	0	19.75	339.041	4	27.7722		11.7
284.544	0.0842471	21	20.9968	0.368956	333.93	0	19.65	341.826	4	27.8803		11.8
286.663	0.128129	21.25	21.245	0.462243	335.887	0	19.55	344.622	4	27.9877		11.9
288.806	0.181459	21.5	21.4928	0.557118	337.835	0	19.45	347.429	4	28.0942		12
290.974	0.244395	21.75	21.7402	0.653573	339.772	0	19.35	350.246	4	28.1996		12.1
293.166	0.317095	22	21.9872	0.751595	341.7	0	19.25	353.074	4	28.3036		12.2
295.383	0.399713	22.25	22.2337	0.851176	343.618	0	19.15	355.912	4	28.4061		12.3
297.625	0.492405	22.5	22.4798	0.952305	345.525	0	19.05	358.76	4	28.5069		12.4
299.892	0.595327	22.75	22.7255	1.05498	347.423	0	18.95	361.618	4	28.6057		12.5
302.183	0.70863	23	22.9708	1.15918	349.31	0	18.85	364.486	4	28.7025		12.6
304.498	0.832468	23.25	23.2156	1.26491	351.188	0	18.75	367.364	4	28.7969		12.7
306.838	0.966994	23.5	23.4599	1.37216	353.055	0	18.65	370.25	4	28.8889		12.8
309.202	1.11236	23.75	23.7038	1.48094	354.913	0	18.55	373.146	4	28.9783		12.9
311.591	1.26871	24	23.9472	1.59122	356.76	0	18.45	376.05	4	29.0648		13
314.005	1.42392	24.25	24.2011	1.53896	358.598	0	18.35	378.963	4	29.1484		13.1
316.444	1.57393	24.5	24.4548	1.48718	360.425	0	18.25	381.884	4	29.2288		13.2
318.908	1.71883	24.75	24.7083	1.43632	362.243	0	18.15	384.813	4	29.3059		13.3
321.398	1.85871	25	24.9615	1.38635	364.05	0	18.05	387.749	4	29.3796		13.4
323.913	1.99364	25.25	25.2146	1.33704	365.85	0	18	390.692	4	29.4497		13.5
326.454	2.12368	25.5	25.4674	1.28814	367.65	0	18	393.642	4	29.5161		13.6
329.019	2.24886	25.75	25.7201	1.23972	369.45	0	18	396.598	4	29.5787		13.7
331.61	2.36923	26	25.9727	1.19178	371.25	0	18	399.561	4	29.6373		13.8
334.227	2.48485	26.25	26.225	1.14433	373.05	0	18	402.528	4	29.6918		13.9
336.868	2.59575	26.5	26.4773	1.09735	374.85	0	18	405.501	4	29.7422		14
339.535	2.702	26.75	26.7294	1.05086	376.65	0	18	408.479	4	29.7883		14.1
342.226	2.80363	27	26.9813	1.00486	378.45	0	18	411.461	4	29.83		14.2
344.943	2.9007	27.25	27.2331	0.959329	380.25	0	18	414.447	4	29.8673		14.3
347.686	2.99325	27.5	27.4848	0.914286	382.05	0	18	417.436	4	29.9001		14.4
350.453	3.08133	27.75	27.7364	0.869728	383.85	0	18	420.428	4	29.9284		14.5
353.245	3.165	28	27.9878	0.825658	385.65	0	18	423.423	4	29.952		14.6
356.063	3.24429	28.25	28.2392	0.78208	387.45	0	18	426.42	4	29.9709		14.7
358.906	3.31927	28.5	28.4904	0.738998	389.25	0	18	429.418	4	29.9851		14.8
361.774	3.38997	28.75	28.7416	0.696419	391.05	0	18	432.417	4	29.9946		14.9
364.667	3.45645	29	28.9926	0.654348	392.85	0	18	435.417	4	29.9994		15
367.585	3.51877	29.25	29.2436	0.612794	394.65	0	18	438.417	4	29.9994		15.1
370.528	3.57697	29.5	29.4945	0.571767	396.45	0	18	441.416	4	29.9946		15.2
373.496	3.6311	29.75	29.7453	0.531279	398.25	0	18	444.415	4	29.9851		15.3
376.49	3.68123	30	29.996	0.491342	400.05	0	18	447.413	4	29.9709		15.4
379.508	3.72741	30.25	30.2466	0.451972	401.85	0	18	450.408	4	29.952		15.5
382.551	3.7697	30.5	30.4972	0.41319	403.65	0	18	453.402	4	29.9284		15.6
385.62	3.80815	30.75	30.7477	0.375015	405.45	0	18	456.393	4	29.9001		15.7
388.713	3.84283	31	30.9982	0.337477	407.25	0	18	459.38	4	29.8673		15.8
391.832	3.87381	31.25	31.2486	0.300606	409.05	0	18	462.364	4	29.83		15.9
394.976	3.90115	31.5	31.4989	0.264442	410.85	0	18	465.344	4	29.7883		16
398.144	3.92494	31.75	31.7492	0.229034	412.65	0	18	468.319	4	29.7422		16.1
401.313	3.94508	31.5867	31.5861	0.19194	414.45	0	18	471.29	4	29.6918		16.2
404.442	3.96154	31.1867	31.1863	0.15561	416.25	0	18	474.255	4	29.6373		16.3
407.53	3.97456	30.7867	30.7864	0.122	418.05	0	18	477.214	4	29.5787		16.4
410.579	3.98445	30.3867	30.3865	0.091403	419.85	0	18	480.168	4	29.5161		16.5
413.588	3.99152	29.9867	29.9866	0.0641686	421.65	0	18	483.114	4	29.4497		16.6
416.556	3.99615	29.5867	29.5866	0.0407275	423.45	0	18	486.054	4	29.3796		16.7
419.495	3.99877	29.3595	29.3595	0.0217575	425.25	0	18	488.986	4	29.3059		16.8
422.422	3.99986	29.2288	29.2288	0.00768434	427.05	0	18	491.911	4	29.2288		16.9
425.338	4	29.1484	29.1484	0.000101006	428.85	0	18	494.828	4	29.1484		17
428.247	4.00005	29.0648	29.0648	0.000892379	430.65	0	18	497.737	4	29.0648		17.1
431.147	4.0003	28.9783	28.9783	0.00315926	432.45	0	18	500.637	4	28.9783		17.2
434.038	4.00086	28.8889	28.8889	0.00635407	434.25	0	18	503.528	4	28.8889		17.3
436.92	4.00122	28.7969	28.7969	0.00103532	436.05	0	18	506.41	4	28.7969		17.4
439.793	4.00112	28.7025	28.7025	0.000981376	437.85	0	18	509.282	4	28.7025		17.5
442.656	4.00102	28.6057	28.6057	0.000928561	439.65	0	18	512.145	4	28.6057		17.6
445.509	4.00093	28.5069	28.5069	0.000876902	441.45	0	18	514.999	4	28.5069		17.7
448.352	4.00085	28.4061	28.4061	0.000826424	443.25	0	18	517.842	4	28.4061		17.8
451.185	4.00077	28.3036	28.3036	0.000777152	445.05	0	18	520.675	4	28.3036		17.9
454.008	4.0007	28.1996	28.1996	0.00072911	446.85	0	18	523.497	4	28.1996		18
456.82	4.00063	28.0942	28.0942	0.000682323	448.65	0	18	526.309	4	28.0942		18.1
459.621	4.00056	27.9877	27.9877	0.000636818	450.45	0	18	529.111	4	27.9877		18.2
462.412	4.0005	27.8803	27.8803	0.000592619	452.25	0	18	531.902	4	27.8803		18.3
465.192	4.00045	27.7722	27.7722	0.000549753	454.05	0	18	534.681	4	27.7722		18.4
467.961	4.00039	27.6635	27.6635	0.000508246	455.85	0	18	537.451	4	27.6635		18.5
470.719	4.00035	27.5545	27.5545	0.000468126	457.65	0	18	540.209	4	27.5545		18.6
473.466	4.0003	27.4455	27.4455	0.00042942	459.45	0	18	542.956	4	27.4455		18.7
476.203	4.00026	27.3365	27.3365	0.000392158	461.25	0	18	545.692	4	27.3365		18.8
478.928	4.00023	27.2278	27.2278	0.000356368	463.05	0	18	548.418	4	27.2278		18.9
481.643	4.00019	27.1197	27.1197	0.00032208	464.85	0	18	551.133	4	27.1197		19
484.347	4.00016	27.0123	27.0123	0.000289327	466.65	0	18	553.836	4	27.0123		19.1
487.04	4.00014	26.9058	26.9058	0.000258139	468.45	0	18	556.53	4	26.9058		19.2
489.723	4.00011	26.8004	26.8004	0.00022855	470.25	0	18	559.212	4	26.8004		19.3
492.395	4.00009	26.6964	26.6964	0.000200594	472.05	0	18	561.885	4	26.6964		19.4
495.057	4.00007	26.5939	26.5939	0.000174305	473.85	0	18	564.546	4	26.5939		19.5
497.709	4.00006	26.4931	26.4931	0.000149721	475.65	0	18	567.198	4	26.4931		19.6
500.35	4.00005	26.3943	26.3943	0.000126877	477.45	0	18	569.84	4	26.3943		19.7
502.983	4.00003	26.2975	26.2975	0.000105811	479.25	0	18	572.472	4	26.2975		19.8
505.605	4.00002	26.2031	26.2031	8.65601e-05	481.05	0	18	575.095	4	26.2031		19.9
508.219	4.00002	26.1111	26.1111	6.91621e-05	482.85	0	18	577.708	4	26.1111		20
510.823	4.00001	26.0217	26.0217	5.36535e-05	484.65	0	18	580.313	4	26.0217		20.1
513.419	4.00001	25.9352	25.9352	4.00694e-05	486.45	0	18	582.908	4	25.9352		20.2
516.006	4	25.8516	25.8516	2.8442e-05	488.25	0	18	585.496	4	25.8516		20.3
518.585	4	25.7712	25.7712	1.87982e-05	490.05	0	18	588.075	4	25.7712		20.4
521.156	4	25.6941	25.6941	1.11572e-05	491.85	0	18	590.646	4	25.6941		20.5
523.72	4	25.6204	25.6204	5.52421e-06	493.65	0	18	593.21	4	25.6204		20.6
526.277	4	25.5503	25.5503	1.8801e-06	495.45	0	18	595.767	4	25.5503		20.7
528.827	4	25.4839	25.4839	1.55159e-07	497.25	0	18	598.317	4	25.4839		20.8
531.394	3.99204	25.7339	25.7337	0.10416	499.05	0	18	600.86	4	25.4213		20.9
533.986	3.97418	25.9839	25.9831	0.203554	500.85	0	18	603.398	4	25.3627		21
536.603	3.94625	26.2339	26.2321	0.304617	502.65	0	18	605.93	4	25.3082		21.1
539.245	3.9081	26.4839	26.4808	0.407344	504.45	0	18	608.457	4	25.2578		21.2
541.912	3.85954	26.7339	26.729	0.511725	506.25	0	18	610.98	4	25.2117		21.3
544.603	3.80043	26.9839	26.9768	0.617753	508.05	0	18	613.498	4	25.17		21.4
547.32	3.73059	27.2339	27.2242	0.72543	509.85	0	18	616.012	4	25.1327		21.5
550.06	3.64986	27.4839	27.4712	0.834738	511.65	0	18	618.523	4	25.0999		21.6
552.826	3.55807	27.7339	27.7178	0.94568	513.45	0	18	621.03	4	25.0716		21.7
555.616	3.45507	27.9839	27.9639	1.05825	515.25	0	18	623.536	4	25.048		21.8
558.431	3.34069	28.2339	28.2095	1.17243	517.05	0	18	626.039	4	25.0291		21.9
561.27	3.21478	28.4839	28.4547	1.28823	518.85	0	18	628.541	4	25.0149		22
564.134	3.07716	28.7339	28.6995	1.40563	520.65	0	18	631.042	4	25.0054		22.1
567.023	2.92768	28.9839	28.9438	1.52462	522.45	0	18	633.542	4	25.0006		22.2
569.935	2.76799	29.2339	29.1896	1.60902	524.25	0	18	636.042	4	25.0006		22.3
572.873	2.61032	29.4839	29.4423	1.56599	526.05	0	18	638.542	4	25.0054		22.4
575.836	2.45696	29.7339	29.6949	1.52272	527.85	0	18	641.043	4	25.0149		22.5
578.825	2.30795	29.9839	29.9474	1.47923	529.65	0	18	643.546	4	25.0291		22.6
581.839	2.16331	30.2339	30.1998	1.43549	531.45	0	18	646.05	4	25.048		22.7
584.877	2.02305	30.4839	30.4521	1.39152	533.25	0	18	648.557	4	25.0716		22.8
587.942	1.88722	30.7339	30.7043	1.34731	535.05	0	18	651.066	4	25.0999		22.9
591.031	1.75582	30.9839	30.9565	1.30286	536.85	0	18	653.579	4	25.1327		23
594.145	1.62888	31.2339	31.2085	1.25815	538.65	0	18	656.095	4	25.17		23.1
597.285	1.50644	31.4839	31.4605	1.2132	540.45	0	18	658.615	4	25.2117		23.2
600.45	1.38851	31.7339	31.7124	1.16799	542.25	0	18	661.139	4	25.2578		23.3
603.64	1.27512	31.9839	31.9642	1.12251	544.05	0	18	663.669	4	25.3082		23.4
606.856	1.1663	32.2339	32.2159	1.07677	545.85	0	18	666.204	4	25.3627		23.5
610.096	1.06207	32.4839	32.4675	1.03075	547.65	0	18	668.744	4	25.4213		23.6
613.362	0.962464	32.7339	32.7191	0.98445	549.45	0	18	671.291	4	25.4839		23.7
616.652	0.867512	32.9839	32.9706	0.937856	551.25	0	18	673.844	4	25.5503		23.8
619.968	0.777241	33.2339	33.2219	0.890959	553.05	0	18	676.405	4	25.6204		23.9
623.309	0.691684	33.4839	33.4733	0.843746	554.85	0	18	678.972	4	25.6941		24
626.676	0.610873	33.7339	33.7245	0.796206	556.65	0	18	681.547	4	25.7712		24.1
630.067	0.534842	33.9839	33.9756	0.748321	558.45	0	18	684.131	4	25.8516		24.2
633.466	0.463981	34	33.9929	0.695296	560.25	0	18	686.722	4	25.9352		24.3
636.865	0.398424	34	33.9939	0.642366	562.05	0	18	689.322	4	26.0217		24.4
640.265	0.338124	34	33.9949	0.589912	563.85	0	18	691.931	4	26.1111		24.5
643.664	0.283032	34	33.9957	0.53797	565.65	0	18	694.549	4	26.2031		24.6
647.064	0.233093	34	33.9965	0.486577	567.45	0	18	697.176	4	26.2975		24.7
650.464	0.188249	34	33.9972	0.435779	569.25	0	18	699.813	4	26.3943		24.8
653.864	0.148436	34	33.9978	0.38563	571.05	0	18	702.46	4	26.4931		24.9
657.253	0.113685	33.8	33.7983	0.334217	572.85	0	18	705.117	4	26.5939		25
660.603	0.0841507	33.4	33.3988	0.282559	574.65	0	18	707.784	4	26.6964		25.1
663.913	0.059614	33	32.9992	0.23317	576.45	0	18	710.461	4	26.8004		25.2
667.183	0.0398255	32.6	32.5995	0.186352	578.25	0	18	713.149	4	26.9058		25.3
670.413	0.0245004	32.2	32.1997	0.142481	580.05	0	18	715.848	4	27.0123		25.4
673.603	0.013308	31.8	31.7998	0.10205	581.85	0	18	718.557	4	27.1197		25.5
676.753	0.00585516	31.4	31.3999	0.065733	583.65	0	18	721.277	4	27.2278		25.6
679.863	0.0016571	31	31	0.0345473	585.45	0	18	724.008	4	27.3365		25.7
682.933	7.30198e-05	30.6	30.6	0.0102992	587.25	0	18	726.75	4	27.4455		25.8
685.963	5.37138e-05	30.2	30.2	0.00160126	589.05	0	18	729.503	4	27.5545		25.9
688.963	0.00237865	30	30	0	590.85	0	18	732.266	4	27.6635		26
691.973	0.00911303	30	30	0	592.65	0	18	735.041	4	27.7722		26.1

## Sheet: a_c
Pur x	Pur y	pur V	pur vx	pur vy	obsdx	obsdy	obsdv	opx	opy	opv		time
0	0	30	30	0	100	0	20	20	4	25		0.1
0	0	30	30	0	100	0	20	20	4	25		0.2
0	0	30	30	0	100	0	20	20	4	25		0.3
0	0	30	30	0	100	0	20	20	4	25		0.4
0	0	30	30	0	100	0	20	20	4	25		0.5
0	0	30	30	0	100	0	20	20	4	25		0.6
0	0	30	30	0	100	0	20	20	4	25		0.7
0	0	30	30	0	100	0	20	20	4	25		0.8
0	0	30	30	0	100	0	20	20	4	25		0.9
0	0	30	30	0	100	0	20	20	4	25		1				pursuer x	puersuer y
0	0	30	30	0	100	0	20	20	4	25		1.1				-1	1
0	0	30	30	0	100	0	20	20	4	25		1.2				1	1
36	0	30	30	0	124	0	20	50	4	25		1.3				1	-1
39	0	30	30	0	126	0	20	52.5	4	25		1.4				-1	-1
42	0	30	30	0	128	0	20	55	4	25		1.5				-1	1
45	0	30	30	0	130	0	20	57.5	4	25		1.6
48	0	30	30	0	132	0	20	60	4	25		1.7
51	0	30	30	0	134	0	20	62.5	4	25		1.8				1095	1
54	0	30	30	0	136	0	20	65	4	25		1.9				1097	1
57	0	30	30	0	138	0	20	67.5	4	25		2				1097	-1
60	0	30	30	0	140	0	20	70	4	25		2.1				1095	-1
63	0	30	30	0	142	0	20	72.5	4	25		2.2				1095	1
66	0	30	30	0	144	0	20	75	4	25		2.3
69	0	30	30	0	146	0	20	77.5	4	25		2.4
72	0	30	30	0	148	0	20	80	4	25		2.5				Target x	Target y
75	0	30	30	0	150	0	20	82.5	4	25		2.6				99	1
78	0	30	30	0	152	0	20	85	4	25		2.7				101	1
81	0	30	30	0	154	0	20	87.5	4	25		2.8				101	-1
84	0	30	30	0	156	0	20	90	4	25		2.9				99	-1
87	0	30	30	0	158	0	20	92.5	4	25		3				99	1
90	0	30	30	0	160	0	20	95	4	25		3.1
93	0	30	30	0	162	0	20	97.5	4	25		3.2				995	1
96	0	30	30	0	164	0	20	100	4	25		3.3				997	1
99	0	30	30	0	166	0	20	102.5	4	25		3.4				997	-1
102	0	30	30	0	168	0	20	105	4	25		3.5				995	-1
105	0	30	30	0	170	0	20	107.5	4	25		3.6				995	1
108	0	30	30	0	172	0	20	110	4	25		3.7
110.99	0	29.8	29.8	0	174	0	20	112.5	4	25		3.8				lane x	lane y
113.94	0	29.4	29.4	0	176	0	20	115	4	25		3.9				0	-2
116.85	0	29	29	0	178	0	20	117.5	4	25		4				920	-2
119.72	0	28.6	28.6	0	180	0	20	120	4	25		4.1
122.55	0	28.2	28.2	0	182	0	20	122.5	4	25		4.2
125.34	0	27.8	27.8	0	184	0	20	125	4	25		4.3
128.09	0	27.4	27.4	0	186	0	20	127.5	4	25		4.4
130.8	0	27	27	0	188	0	20	130	4	25		4.5				0	6
133.47	0	26.6	26.6	0	190	0	20	132.5	4	25		4.6				920	6
136.1	0	26.2	26.2	0	192	0	20	135	4	25		4.7
138.69	0	25.8	25.8	0	194	0	20	137.5	4	25		4.8
141.24	0	25.4	25.4	0	196	0	20	140	4	25		4.9
143.76	0	25.2	25.2	0	198	0	20	142.5	4	25		5
146.25	0	24.8	24.8	0	200	0	20	145	4	25		5.1				0	2
148.72	0	24.6	24.6	0	202	0	20	147.5	4	25		5.2				920	2
151.17	0	24.4	24.4	0	204	0	20	150	4	25		5.3
153.6	0	24.2	24.2	0	206	0	20	152.5	4	25		5.4
156.01	0	24	24	0	208	0	20	155	4	25		5.5
158.39	0	23.8	23.8	0	210	0	20	157.5	4	25		5.6
160.76	0	23.6	23.6	0	212	0	20	160	4	25		5.7
163.11	0	23.4	23.4	0	214	0	20	162.5	4	25		5.8				op x	op y
165.44	0	23.2	23.2	0	216	0	20	165	4	25		5.9				19	5
167.76	0	23.2	23.2	0	218	0	20	167.5	4	25		6				21	5
170.06	0	23	23	0	220	0	20	170	4	25		6.1				21	3
172.34	0	22.8	22.8	0	222	0	20	172.5	4	25		6.2				19	3
174.61	0	22.6	22.6	0	224	0	20	175	4	25		6.3				19	5
176.87	0	22.6	22.6	0	226	0	20	177.5	4	25		6.4
179.11	0	22.4	22.4	0	228	0	20	180	4	25		6.5				1079	5
181.34	0	22.2	22.2	0	230	0	20	182.5	4	25		6.6				1081	5
183.56	0	22.2	22.2	0	232	0	20	185	4	25		6.7				1081	3
185.77	0	22	22	0	234	0	20	187.5	4	25		6.8				1079	3
187.97	0	22	22	0	236	0	20	190	4	25		6.9				1079	5
190.16	0	21.8	21.8	0	238	0	20	192.5	4	25		7
192.34	0	21.8	21.8	0	240	0	20	195	4	25		7.1
194.51	0	21.6	21.6	0	242	0	20	197.5	4	25		7.2
196.67	0	21.6	21.6	0	244	0	20	200	4	25		7.3
198.83	0	21.6	21.6	0	246	0	20	202.5	4	25		7.4
200.97	0	21.4	21.4	0	248	0	20	205	4	25		7.5
203.11	0	21.4	21.4	0	250	0	20	207.5	4	25		7.6
205.25	0	21.4	21.4	0	252	0	20	210	4	25		7.7
207.37	0	21.2	21.2	0	254	0	20	212.5	4	25		7.8
209.49	0	21.2	21.2	0	256	0	20	215	4	25		7.9
211.61	0	21.2	21.2	0	258	0	20	217.5	4	25		8
213.71	0	21	21	0	260	0	20	220	4	25		8.1
215.81	0	21	21	0	262	0	20	222.5	4	25		8.2
217.91	0	21	21	0	264	0	20	225	4	25		8.3
220.01	0	21	21	0	266	0	20	227.5	4	25		8.4
222.09	0	20.8	20.8	0	268	0	20	230	4	25		8.5
224.17	0	20.8	20.8	0	270	0	20	232.5	4	25		8.6
226.25	0	20.8	20.8	0	272	0	20	235	4	25		8.7
228.33	0	20.8	20.8	0	274	0	20	237.5	4	25		8.8
230.41	0	20.8	20.8	0	276	0	20	240	4	25		8.9
232.47	0	20.6	20.6	0	278	0	20	242.5	4	25		9
234.53	0	20.6	20.6	0	280	0	20	245	4	25		9.1
236.59	0	20.6	20.6	0	282	0	20	247.5	4	25		9.2
238.65	0	20.6	20.6	0	284	0	20	250	4	25		9.3
240.71	0	20.6	20.6	0	286	0	20	252.5	4	25		9.4
242.77	0	20.6	20.6	0	288	0	20	255	4	25		9.5
244.83	0	20.6	20.6	0	290	0	20	257.5	4	25		9.6
246.87	0	20.4	20.4	0	292	0	20	260	4	25		9.7
248.91	0	20.4	20.4	0	294	0	20	262.5	4	25		9.8
250.95	0	20.4	20.4	0	296	0	20	265	4	25		9.9
252.99	0	20.4	20.4	0	298	0	20	267.5	4	25		10
255.03	0	20.4	20.4	0	300	0	20	270	4	25		10.1
257.07	0	20.4	20.4	0	302	0	20	272.5	4	25		10.2
259.11	0	20.4	20.4	0	304	0	20	275	4	25		10.3
261.15	0	20.4	20.4	0	306	0	20	277.5	4	25		10.4
263.19	0	20.4	20.4	0	308	0	20	280	4	25		10.5
265.22	0	20.2	20.2	0	310	0	20	282.5	4	25		10.6
267.24	0	20.2	20.2	0	312	0	20	285	4	25		10.7
269.26	0	20.2	20.2	0	314	0	20	287.5	4	25		10.8
271.28	0	20.2	20.2	0	316	0	20	290	4	25		10.9
273.3	0	20.2	20.2	0	318	0	20	292.5	4	25		11
275.32	0	20.2	20.2	0	320	0	20	295	4	25		11.1
277.34	0	20.2	20.2	0	322	0	20	297.5	4	25		11.2
279.36	0	20.2	20.2	0	324	0	20	300	4	25		11.3
281.38	0	20.2	20.2	0	326	0	20	302.5	4	25		11.4
283.4	0	20.2	20.2	0	328	0	20	305	4	25		11.5
285.42	0	20.2	20.2	0	330	0	20	307.5	4	25		11.6
287.44	0	20.2	20.2	0	332	0	20	310	4	25		11.7
289.46	0	20.2	20.2	0	334	0	20	312.5	4	25		11.8
291.48	0	20.2	20.2	0	336	0	20	315	4	25		11.9
293.5	0	20.2	20.2	0	338	0	20	317.5	4	25		12
295.52	0	20.2	20.2	0	340	0	20	320	4	25		12.1
297.54	0	20.2	20.2	0	342	0	20	322.5	4	25		12.2
299.56	0	20.2	20.2	0	344	0	20	325	4	25		12.3
301.58	0	20.2	20.2	0	346	0	20	327.5	4	25		12.4
303.6	0	20.2	20.2	0	348	0	20	330	4	25		12.5
305.61	0	20	20	0	350	0	20	332.5	4	25		12.6
307.61	0	20	20	0	352	0	20	335	4	25		12.7
309.61	0	20	20	0	354	0	20	337.5	4	25		12.8
311.61	0	20	20	0	356	0	20	340	4	25		12.9
313.61	0	20	20	0	358	0	20	342.5	4	25		13
315.61	0	20	20	0	360	0	20	345	4	25		13.1
317.61	0	20	20	0	362	0	20	347.5	4	25		13.2
319.61	0	20	20	0	364	0	20	350	4	25		13.3
321.61	0	20	20	0	366	0	20	352.5	4	25		13.4
323.61	0	20	20	0	368	0	20	355	4	25		13.5
325.61	0	20	20	0	370	0	20	357.5	4	25		13.6
327.61	0	20	20	0	372	0	20	360	4	25		13.7
329.61	0	20	20	0	374	0	20	362.5	4	25		13.8
331.61	0	20	20	0	376	0	20	365	4	25		13.9
333.61	0	20	20	0	378	0	20	367.5	4	25		14
335.61	0	20	20	0	380	0	20	370	4	25		14.1
337.61	0	20	20	0	382	0	20	372.5	4	25		14.2
339.61	0	20	20	0	384	0	20	375	4	25		14.3
341.61	0	20	20	0	386	0	20	377.5	4	25		14.4
343.61	0	20	20	0	388	0	20	380	4	25		14.5
345.61	0	20	20	0	390	0	20	382.5	4	25		14.6
347.61	0	20	20	0	392	0	20	385	4	25		14.7
349.61	0	20	20	0	394	0	20	387.5	4	25		14.8
351.61	0	20	20	0	396	0	20	390	4	25		14.9
353.61	0	20	20	0	398	0	20	392.5	4	25		15
355.61	0	20	20	0	400	0	20	395	4	25		15.1
357.61	0	20	20	0	402	0	20	397.5	4	25		15.2
359.61	0	20	20	0	404	0	20	400	4	25		15.3
361.61	0	20	20	0	406	0	20	402.5	4	25		15.4
363.61	0	20	20	0	408	0	20	405	4	25		15.5
365.61	0	20	20	0	410	0	20	407.5	4	25		15.6
367.61	0	20	20	0	412	0	20	410	4	25		15.7
369.61	0	20	20	0	414	0	20	412.5	4	25		15.8
371.61	0	20	20	0	416	0	20	415	4	25		15.9
373.61	0	20	20	0	418	0	20	417.5	4	25		16
375.61	0	20	20	0	420	0	20	420	4	25		16.1
377.61	0	20	20	0	422	0	20	422.5	4	25		16.2
379.61	0	20	20	0	424	0	20	425	4	25		16.3
381.61	0	20	20	0	426	0	20	427.5	4	25		16.4
383.61	0	20	20	0	428	0	20	430	4	25		16.5
385.61	0	20	20	0	430	0	20	432.5	4	25		16.6
387.61	0	20	20	0	432	0	20	435	4	25		16.7
389.61	0	20	20	0	434	0	20	437.5	4	25		16.8
391.61	0	20	20	0	436	0	20	440	4	25		16.9
393.61	0	20	20	0	438	0	20	442.5	4	25		17
395.61	0	20	20	0	440	0	20	445	4	25		17.1
397.629	0.00786345	20.25	20.2497	0.102155	442.002	0	20.05	447.5	4	25		17.2
399.672	0.0252373	20.5	20.499	0.19777	444.015	0	20.15	450	4	25		17.3
401.741	0.052325	20.75	20.7479	0.295415	446.038	0	20.25	452.5	4	25		17.4
403.834	0.0893293	21	20.9963	0.395088	448.07	0	20.35	455	4	25		17.5
405.953	0.136452	21.25	21.2442	0.496778	450.113	0	20.45	457.5	4	25		17.6
408.096	0.193895	21.5	21.4916	0.600473	452.165	0	20.55	460	4	25		17.7
410.263	0.261856	21.75	21.7385	0.706165	454.228	0	20.65	462.5	4	25		17.8
412.456	0.340536	22	21.9849	0.813844	456.3	0	20.75	465	4	25		17.9
414.673	0.430133	22.25	22.2308	0.923504	458.382	0	20.85	467.5	4	25		18
416.914	0.530843	22.5	22.4762	1.03513	460.475	0	20.95	470	4	25		18.1
419.18	0.642863	22.75	22.721	1.14872	462.577	0	21.05	472.5	4	25		18.2
421.47	0.766388	23	22.9652	1.26425	464.69	0	21.15	475	4	25		18.3
423.785	0.901612	23.25	23.2089	1.38173	466.812	0	21.25	477.5	4	25		18.4
426.124	1.04873	23.5	23.452	1.50114	468.945	0	21.35	480	4	25		18.5
428.488	1.20793	23.75	23.6945	1.62247	471.087	0	21.45	482.5	4	25		18.6
430.876	1.37338	24	23.9442	1.63604	473.24	0	21.55	485	4	25		18.7
433.289	1.53156	24.25	24.1995	1.56392	475.402	0	21.65	487.5	4	25		18.8
435.728	1.68269	24.5	24.4544	1.49387	477.575	0	21.75	490	4	25		18.9
438.193	1.82696	24.75	24.7089	1.42585	479.757	0	21.85	492.5	4	25		19
440.683	1.96458	25	24.963	1.35985	481.95	0	21.95	495	4	25		19.1
443.198	2.09576	25.25	25.2167	1.29599	484.15	0	22	497.5	4	25		19.2
445.739	2.22073	25.5	25.4701	1.23446	486.35	0	22	500	4	25		19.3
448.305	2.33971	25.75	25.7232	1.17507	488.55	0	22	502.5	4	25		19.4
450.896	2.4529	26	25.976	1.11775	490.75	0	22	505	4	25		19.5
453.513	2.56052	26.25	26.2285	1.06242	492.95	0	22	507.5	4	25		19.6
456.155	2.66274	26.5	26.4808	1.00901	495.15	0	22	510	4	25		19.7
458.821	2.75976	26.75	26.7329	0.95745	497.35	0	22	512.5	4	25		19.8
461.514	2.85176	27	26.9847	0.907679	499.55	0	22	515	4	25		19.9
464.231	2.93892	27.25	27.2364	0.859636	501.75	0	22	517.5	4	25		20
466.974	3.02139	27.5	27.488	0.813264	503.95	0	22	520	4	25		20.1
469.741	3.09935	27.75	27.7394	0.76851	506.15	0	22	522.5	4	25		20.2
472.534	3.17296	28	27.9906	0.725323	508.35	0	22	525	4	25		20.3
475.352	3.24235	28.25	28.2417	0.683658	510.55	0	22	527.5	4	25		20.4
478.195	3.3077	28.5	28.4927	0.643468	512.75	0	22	530	4	25		20.5
481.063	3.36913	28.75	28.7436	0.604713	514.95	0	22	532.5	4	25		20.6
483.956	3.42679	29	28.9944	0.567352	517.15	0	22	535	4	25		20.7
486.874	3.48082	29.25	29.2452	0.531349	519.35	0	22	537.5	4	25		20.8
489.818	3.53134	29.5	29.4958	0.49667	521.55	0	22	540	4	25		20.9
492.786	3.5785	29.75	29.7464	0.463281	523.75	0	22	542.5	4	25		21
495.779	3.62241	30	29.9969	0.431154	525.95	0	22	545	4	25		21.1
498.798	3.6632	30.25	30.2474	0.400258	528.15	0	22	547.5	4	25		21.2
501.841	3.70099	30.5	30.4977	0.370569	530.35	0	22	550	4	25		21.3
504.91	3.7359	30.75	30.7481	0.342062	532.55	0	22	552.5	4	25		21.4
508.002	3.76803	30.9593	30.9577	0.314302	534.75	0	22	555	4	25		21.5
511.067	3.79703	30.5593	30.558	0.282145	536.95	0	22	557.5	4	25		21.6
514.093	3.82299	30.1593	30.1582	0.252314	539.15	0	22	560	4	25		21.7
517.079	3.84615	29.7593	29.7584	0.224755	541.35	0	22	562.5	4	25		21.8
520.025	3.86671	29.3593	29.3586	0.199404	543.55	0	22	565	4	25		21.9
522.931	3.88489	28.9593	28.9587	0.17619	545.75	0	22	567.5	4	25		22
525.797	3.90091	28.5593	28.5588	0.155032	547.95	0	22	570	4	25		22.1
528.623	3.91496	28.1593	28.1589	0.135841	550.15	0	22	572.5	4	25		22.2
531.408	3.92724	27.7593	27.759	0.118523	552.35	0	22	575	4	25		22.3
534.154	3.93791	27.3593	27.3591	0.102975	554.55	0	22	577.5	4	25		22.4
536.86	3.94716	26.9593	26.9591	0.0890912	556.75	0	22	580	4	25		22.5
539.526	3.95513	26.5593	26.5591	0.0767597	558.95	0	22	582.5	4	25		22.6
542.152	3.96198	26.1593	26.1592	0.0658673	561.15	0	22	585	4	25		22.7
544.739	3.96785	25.7834	25.7833	0.0563519	563.35	0	22	587.5	4	25		22.8
547.309	3.97289	25.6667	25.6667	0.0485195	565.55	0	22	590	4	25		22.9
549.868	3.97722	25.5511	25.5511	0.0416263	567.75	0	22	592.5	4	25		23
552.416	3.98093	25.4588	25.4587	0.0356135	569.95	0	22	595	4	25		23.1
554.957	3.98409	25.3897	25.3897	0.0303826	572.15	0	22	597.5	4	25		23.2
557.491	3.98678	25.3206	25.3206	0.0258203	574.35	0	22	600	4	25		23.3
560.019	3.98907	25.2747	25.2747	0.0218762	576.55	0	22	602.5	4	25		23.4
562.541	3.99099	25.2059	25.2059	0.018442	578.75	0	22	605	4	25		23.5
565.06	3.99262	25.183	25.1829	0.0155095	580.95	0	22	607.5	4	25		23.6
567.575	3.99397	25.1372	25.1372	0.0129741	583.15	0	22	610	4	25		23.7
570.088	3.99511	25.1143	25.1143	0.0108134	585.35	0	22	612.5	4	25		23.8
572.597	3.99605	25.0914	25.0914	0.00896962	587.55	0	22	615	4	25		23.9
575.104	3.99683	25.0685	25.0685	0.0074032	589.75	0	22	617.5	4	25		24
577.609	3.99747	25.0457	25.0457	0.00607844	591.95	0	22	620	4	25		24.1
580.114	3.99799	25.0457	25.0457	0.0049679	594.15	0	22	622.5	4	25		24.2
582.617	3.99842	25.0228	25.0228	0.0040331	596.35	0	22	625	4	25		24.3
585.12	3.99876	25.0228	25.0228	0.00325721	598.55	0	22	627.5	4	25		24.4
587.622	3.99904	25.0228	25.0228	0.00261363	600.75	0	22	630	4	25		24.5
590.122	3.99926	25	25	0.00208098	602.95	0	22	632.5	4	25		24.6
592.622	3.99943	25	25	0.00164639	605.15	0	22	635	4	25		24.7
595.122	3.99957	25	25	0.00129252	607.35	0	22	637.5	4	25		24.8
597.622	3.99968	25	25	0.00100636	609.55	0	22	640	4	25		24.9
600.122	3.99976	25	25	0.000776641	611.75	0	22	642.5	4	25		25
602.622	3.99982	25	25	0.00059369	613.95	0	22	645	4	25		25.1
605.122	3.99987	25	25	0.000449217	616.15	0	22	647.5	4	25		25.2
607.622	3.99991	25	25	0.000336168	618.35	0	22	650	4	25		25.3
610.122	3.99994	25	25	0.000248579	620.55	0	22	652.5	4	25		25.4
612.622	3.99995	25	25	0.00018144	622.75	0	22	655	4	25		25.5
615.122	3.99997	25	25	0.000130573	624.95	0	22	657.5	4	25		25.6
617.622	3.99998	25	25	9.25219e-05	627.15	0	22	660	4	25		25.7
620.122	3.99999	25	25	6.44526e-05	629.35	0	22	662.5	4	25		25.8
622.622	3.99999	25	25	4.40625e-05	631.55	0	22	665	4	25		25.9
625.122	3.99999	25	25	2.95006e-05	633.75	0	22	667.5	4	25		26
627.622	4	25	25	1.92961e-05	635.95	0	22	670	4	25		26.1
630.122	4	25	25	1.2295e-05	638.15	0	22	672.5	4	25		26.2
632.622	4	25	25	7.60508e-06	640.35	0	22	675	4	25		26.3
635.122	4	25	25	4.54747e-06	642.55	0	22	677.5	4	25		26.4
637.622	4	25	25	2.61505e-06	644.75	0	22	680	4	25		26.5
640.122	4	25	25	1.4369e-06	646.95	0	22	682.5	4	25		26.6
642.622	4	25	25	7.48223e-07	649.15	0	22	685	4	25		26.7
645.122	4	25	25	3.65292e-07	651.35	0	22	687.5	4	25		26.8
647.622	4	25	25	1.64828e-07	653.55	0	22	690	4	25		26.9
650.122	4	25	25	6.73907e-08	655.75	0	22	692.5	4	25		27
652.622	4	25	25	2.42638e-08	657.95	0	22	695	4	25		27.1
655.122	4	25	25	7.36589e-09	660.15	0	22	697.5	4	25		27.2
657.622	4	25	25	1.75518e-09	662.35	0	22	700	4	25		27.3
660.122	4	25	25	2.87403e-10	664.55	0	22	702.5	4	25		27.4
662.622	4	25	25	2.385e-11	666.75	0	22	705	4	25		27.5
665.122	4	25	25	2.12226e-13	668.95	0	22	707.5	4	25		27.6
667.623	4	25	25	0	671.15	0	22	710	4	25		27.7
670.128	4	25	25	0	673.35	0	22	712.5	4	25		27.8
672.639	4	25	25	0	675.55	0	22	715	4	25		27.9
675.16	4	25	25	0	677.75	0	22	717.5	4	25		28
677.695	4	25	25	0	679.95	0	22	720	4	25		28.1
680.246	4	25	25	0	682.15	0	22	722.5	4	25		28.2
682.817	4	25	25	0	684.35	0	22	725	4	25		28.3
685.411	4	25	25	0	686.55	0	22	727.5	4	25		28.4
688.03	4	25	25	0	688.75	0	22	730	4	25		28.5
690.675	4	25	25	0	690.95	0	22	732.5	4	25		28.6
693.344	4	25	25	0	693.15	0	22	735	4	25		28.7
696.02	4	25	25	0	695.35	0	22	737.5	4	25		28.8
698.695	4	25	25	0	697.55	0	22	740	4	25		28.9
701.371	4	25	25	0	699.75	0	22	742.5	4	25		29
704.047	4	25	25	0	701.95	0	22	745	4	25		29.1
706.722	4	25	25	0	704.15	0	22	747.5	4	25		29.2
709.398	4	25	25	0	706.35	0	22	750	4	25		29.3
712.074	4	25	25	0	708.55	0	22	752.5	4	25		29.4
714.749	4	25	25	0	710.75	0	22	755	4	25		29.5
717.425	4	25	25	0	712.95	0	22	757.5	4	25		29.6
720.1	4	25	25	0	715.15	0	22	760	4	25		29.7
722.776	4	25	25	0	717.35	0	22	762.5	4	25		29.8
725.452	4	25	25	0	719.55	0	22	765	4	25		29.9
728.127	4	25	25	0	721.75	0	22	767.5	4	25		30
730.803	4	25	25	0	723.95	0	22	770	4	25		30.1
733.479	4	25	25	0	726.15	0	22	772.5	4	25		30.2
736.154	4	25	25	0	728.35	0	22	775	4	25		30.3
738.83	4	25	25	0	730.55	0	22	777.5	4	25		30.4
741.506	4	25	25	0	732.75	0	22	780	4	25		30.5
744.181	4	25	25	0	734.95	0	22	782.5	4	25		30.6
746.857	4	25	25	0	737.15	0	22	785	4	25		30.7
749.533	4	25	25	0	739.35	0	22	787.5	4	25		30.8
752.208	4	25	25	0	741.55	0	22	790	4	25		30.9
754.884	4	25	25	0	743.75	0	22	792.5	4	25		31
757.559	4	25	25	0	745.95	0	22	795	4	25		31.1
760.235	4	25	25	0	748.15	0	22	797.5	4	25		31.2
762.911	4	25	25	0	750.35	0	22	800	4	25		31.3
765.586	4	25	25	0	752.55	0	22	802.5	4	25		31.4
768.262	4	25	25	0	754.75	0	22	805	4	25		31.5
770.938	4	25	25	0	756.95	0	22	807.5	4	25		31.6
773.613	4	25	25	0	759.15	0	22	810	4	25		31.7
776.289	4	25	25	0	761.35	0	22	812.5	4	25		31.8
778.965	4	25	25	0	763.55	0	22	815	4	25		31.9
781.64	4	25	25	0	765.75	0	22	817.5	4	25		32
784.316	4	25	25	0	767.95	0	22	820	4	25		32.1
786.991	4	25	25	0	770.15	0	22	822.5	4	25		32.2
789.667	4	25	25	0	772.35	0	22	825	4	25		32.3
792.343	4	25	25	0	774.55	0	22	827.5	4	25		32.4
795.018	4	25	25	0	776.75	0	22	830	4	25		32.5
797.694	4	25	25	0	778.95	0	22	832.5	4	25		32.6
800.37	4	25	25	0	781.15	0	22	835	4	25		32.7
803.045	4	25	25	0	783.35	0	22	837.5	4	25		32.8
805.721	4	25	25	0	785.55	0	22	840	4	25		32.9
808.397	4	25	25	0	787.75	0	22	842.5	4	25		33
811.072	4	25	25	0	789.95	0	22	845	4	25		33.1
813.748	4	25	25	0	792.15	0	22	847.5	4	25		33.2
816.424	4	25	25	0	794.35	0	22	850	4	25		33.3
819.099	4	25	25	0	796.55	0	22	852.5	4	25		33.4
821.775	4	25	25	0	798.75	0	22	855	4	25		33.5
824.45	4	25	25	0	800.95	0	22	857.5	4	25		33.6
827.126	4	25	25	0	803.15	0	22	860	4	25		33.7
829.802	4	25	25	0	805.35	0	22	862.5	4	25		33.8
832.477	4	25	25	0	807.55	0	22	865	4	25		33.9
835.153	4	25	25	0	809.75	0	22	867.5	4	25		34
837.829	4	25	25	0	811.95	0	22	870	4	25		34.1
840.504	4	25.0147	25.0147	0	814.15	0	22	872.5	4	25		34.2
843.18	4	25.0596	25.0596	0	816.35	0	22	875	4	25		34.3
845.856	4	25.1351	25.1351	0	818.55	0	22	877.5	4	25		34.4
848.531	4	25.2419	25.2419	0	820.75	0	22	880	4	25		34.5
851.207	4	25.3812	25.3812	0	822.95	0	22	882.5	4	25		34.6
853.882	4	25.5544	25.5544	0	825.15	0	22	885	4	25		34.7
856.558	4	25.7631	25.7631	0	827.35	0	22	887.5	4	25		34.8
859.234	4	26.0064	26.0064	0	829.55	0	22	890	4	25		34.9
861.909	4	26.2564	26.2564	0	831.75	0	22	892.5	4	25		35
864.585	4	26.5064	26.5064	0	833.95	0	22	895	4	25		35.1
867.261	4	26.7564	26.7564	0	836.15	0	22	897.5	4	25		35.2
869.955	3.99167	27.0064	27.0062	0.108792	838.35	0	22	900	4	25		35.3
872.674	3.97307	27.2564	27.2556	0.211843	840.55	0	22	902.5	4	25		35.4
875.419	3.94404	27.5064	27.5046	0.316537	842.75	0	22	905	4	25		35.5
878.188	3.90442	27.7564	27.7532	0.422871	844.95	0	22	907.5	4	25		35.6
880.982	3.85405	28.0064	28.0014	0.530834	847.15	0	22	910	4	25		35.7
883.8	3.79276	28.2564	28.2491	0.640421	849.35	0	22	912.5	4	25		35.8
886.644	3.72038	28.5064	28.4965	0.751632	851.55	0	22	915	4	25		35.9
889.512	3.63677	28.7564	28.7434	0.864457	853.75	0	22	917.5	4	25		36
892.405	3.54175	29.0064	28.9899	0.978885	855.95	0	22	920	4	25		36.1
895.322	3.43517	29.2564	29.2359	1.09492	858.15	0	22	922.5	4	25		36.2
898.264	3.31687	29.5064	29.4815	1.21255	860.35	0	22	925	4	25		36.3
901.231	3.18668	29.7564	29.7266	1.33177	862.55	0	22	927.5	4	25		36.4
904.222	3.04445	30.0064	29.9712	1.45257	864.75	0	22	930	4	25		36.5
907.237	2.89053	30.2564	30.2159	1.56488	866.95	0	22	932.5	4	25		36.6
910.278	2.73761	30.5064	30.4686	1.51734	869.15	0	22	935	4	25		36.7
913.344	2.58941	30.7564	30.7212	1.47025	871.35	0	22	937.5	4	25		36.8
916.435	2.44589	31.0064	30.9737	1.42362	873.55	0	22	940	4	25		36.9
919.551	2.30699	31.2564	31.226	1.37743	875.75	0	22	942.5	4	25		37
922.693	2.17268	31.5064	31.4782	1.33169	877.95	0	22	945	4	25		37.1
925.859	2.04291	31.7564	31.7303	1.28639	880.15	0	22	947.5	4	25		37.2
929.051	1.91764	32.0064	31.9823	1.24154	882.35	0	22	950	4	25		37.3
932.268	1.79682	32.2564	32.2342	1.19713	884.55	0	22	952.5	4	25		37.4
935.511	1.68041	32.5064	32.4859	1.15316	886.75	0	22	955	4	25		37.5
938.778	1.56836	32.7564	32.7376	1.10962	888.95	0	22	957.5	4	25		37.6
942.071	1.46063	33.0064	32.9892	1.06653	891.15	0	22	960	4	25		37.7
945.388	1.35718	33.2564	33.2406	1.02388	893.35	0	22	962.5	4	25		37.8
948.731	1.25796	33.5064	33.492	0.981666	895.55	0	22	965	4	25		37.9
952.099	1.16293	33.7564	33.7433	0.939896	897.75	0	22	967.5	4	25		38
955.492	1.07205	34	33.9881	0.898401	899.95	0	22	970	4	25		38.1
958.891	0.985754	34	33.9893	0.851275	902.15	0	22	972.5	4	25		38.2
962.29	0.904082	34	33.9905	0.805303	904.35	0	22	975	4	25		38.3
965.689	0.82692	34	33.9915	0.760491	906.55	0	22	977.5	4	25		38.4
969.089	0.754151	34	33.9924	0.716847	908.75	0	22	980	4	25		38.5
972.488	0.685659	34	33.9933	0.674375	910.95	0	22	982.5	4	25		38.6
975.887	0.621326	34	33.9941	0.633085	913.15	0	22	985	4	25		38.7
979.287	0.561033	34	33.9948	0.592982	915.35	0	22	987.5	4	25		38.8
982.686	0.50466	34	33.9955	0.554073	917.55	0	22	990	4	25		38.9
986.086	0.452088	34	33.9961	0.516368	919.75	0	22	992.5	4	25		39
989.486	0.403196	34	33.9966	0.479873	921.95	0	22	995	4	25		39.1
992.885	0.357862	34	33.9971	0.444596	924.15	0	22	997.5	4	25		39.2
996.285	0.315964	34	33.9975	0.410548	926.35	0	22	1000	4	25		39.3
999.685	0.277378	34	33.9979	0.377736	928.55	0	22	1002.5	4	25		39.4
1003.08	0.24198	34	33.9982	0.34617	930.75	0	22	1005	4	25		39.5
1006.48	0.209644	34	33.9985	0.315861	932.95	0	22	1007.5	4	25		39.6
1009.88	0.180244	34	33.9988	0.286818	935.15	0	22	1010	4	25		39.7
1013.28	0.153652	34	33.999	0.259054	937.35	0	22	1012.5	4	25		39.8
1016.68	0.129745	33.9883	33.9875	0.232499	939.55	0	22	1015	4	25		39.9
1020.05	0.108576	33.5883	33.5877	0.204904	941.75	0	22	1017.5	4	25		40
1023.38	0.0900232	33.1883	33.1878	0.179236	943.95	0	22	1020	4	25		40.1
1026.67	0.0738917	32.7883	32.7879	0.155503	946.15	0	22	1022.5	4	25		40.2
1029.92	0.0599884	32.3883	32.388	0.133704	948.35	0	22	1025	4	25		40.3
1033.13	0.0481205	31.9883	31.9881	0.113831	950.55	0	22	1027.5	4	25		40.4
1036.3	0.0380969	31.5883	31.5882	0.0958608	952.75	0	22	1030	4	25		40.5
1039.43	0.0297299	31.1883	31.1882	0.0797615	954.95	0	22	1032.5	4	25		40.6
1042.51	0.0228356	30.7883	30.7882	0.0654863	957.15	0	22	1035	4	25		40.7
1045.57	0.0172227	30.523	30.5229	0.0532091	959.35	0	22	1037.5	4	25		40.8
1048.61	0.0126983	30.3849	30.3849	0.0426952	961.55	0	22	1040	4	25		40.9
1051.64	0.00911705	30.2746	30.2746	0.0336325	963.75	0	22	1042.5	4	25		41
1054.67	0.00633959	30.1921	30.1921	0.0259187	965.95	0	22	1045	4	25		41.1
1057.68	0.00424016	30.1371	30.1371	0.0194507	968.15	0	22	1047.5	4	25		41.2
1060.69	0.00270225	30.0822	30.0822	0.0141124	970.35	0	22	1050	4	25		41.3
1063.7	0.00161921	30.0548	30.0548	0.00982203	972.55	0	22	1052.5	4	25		41.4
1066.7	0.000894308	30.0274	30.0274	0.00646776	974.75	0	22	1055	4	25		41.5
1069.7	0.000441371	30	30	0.00395029	976.95	0	22	1057.5	4	25		41.6
1072.7	0.000184319	30	30	0.00216681	979.15	0	22	1060	4	25		41.7
1075.7	5.8513e-05	30	30	0.00100197	981.35	0	22	1062.5	4	25		41.8
1078.7	1.07688e-05	30	30	0.000339376	983.55	0	22	1065	4	25		41.9
1081.7	2.66421e-07	30	30	5.26044e-05	985.75	0	22	1067.5	4	25		42
1084.7	4.01562e-08	30	30	1.85891e-06	987.95	0	22	1070	4	25		42.1
1087.7	2.59632e-06	30	30	5.37889e-05	990.15	0	22	1072.5	4	25		42.2
1090.7	0	30	30	0	992.35	0	22	1075	4	25		42.3
1093.7	0	30	30	0	994.55	0	22	1077.5	4	25		42.4
1096.7	0	30	30	0	996.75	0	22	1080	4	25		42.5

## Sheet: a_a
Pur x	Pur y	pur V	pur vx	pur vy	obsdx	obsdy	obsdv	opx	opy	opv		time
0	0	30	30	0	100	0	20	20	4	25		0.1
3	0	30	30	0	102	0	20	22.5	4	25		0.2
6	0	30	30	0	104	0	20	25	4	25		0.3
9	0	30	30	0	106	0	20	27.5	4	25		0.4
12	0	30	30	0	108	0	20	30	4	25		0.5
15	0	30	30	0	110	0	20	32.5	4	25		0.6
18	0	30	30	0	112	0	20	35	4	25		0.7
21	0	30	30	0	114	0	20	37.5	4	25		0.8
24	0	30	30	0	116	0	20	40	4	25		0.9
27	0	30	30	0	118	0	20	42.5	4	25		1				pursuer x	puersuer y
30	0	30	30	0	120	0	20	45	4	25		1.1				-1	1
33	0	30	30	0	122	0	20	47.5	4	25		1.2				1	1
36	0	30	30	0	124	0	20	50	4	25		1.3				1	-1
39	0	30	30	0	126	0	20	52.5	4	25		1.4				-1	-1
42	0	30	30	0	128	0	20	55	4	25		1.5				-1	1
45	0	30	30	0	130	0	20	57.5	4	25		1.6
48	0	30	30	0	132	0	20	60	4	25		1.7
51	0	30	30	0	134	0	20	62.5	4	25		1.8				946	1
54	0	30	30	0	136	0	20	65	4	25		1.9				948	1
57	0	30	30	0	138	0	20	67.5	4	25		2				948	-1
60	0	30	30	0	140	0	20	70	4	25		2.1				946	-1
63	0	30	30	0	142	0	20	72.5	4	25		2.2				946	1
66	0	30	30	0	144	0	20	75	4	25		2.3
69	0	30	30	0	146	0	20	77.5	4	25		2.4
72	0	30	30	0	148	0	20	80	4	25		2.5				Target x	Target y
75	0	30	30	0	150	0	20	82.5	4	25		2.6				99	1
78	0	30	30	0	152	0	20	85	4	25		2.7				101	1
81	0	30	30	0	154	0	20	87.5	4	25		2.8				101	-1
84	0	30	30	0	156	0	20	90	4	25		2.9				99	-1
87	0	30	30	0	158	0	20	92.5	4	25		3				99	1
90	0	30	30	0	160	0	20	95	4	25		3.1
93	0	30	30	0	162	0	20	97.5	4	25		3.2				846	1
96	0	30	30	0	164	0	20	100	4	25		3.3				848	1
99	0	30	30	0	166	0	20	102.5	4	25		3.4				848	-1
102	0	30	30	0	168	0	20	105	4	25		3.5				846	-1
105	0	30	30	0	170	0	20	107.5	4	25		3.6				846	1
107.97	0	29.6	29.6	0	172	0	20	110	4	25		3.7
110.9	0	29.2	29.2	0	174	0	20	112.5	4	25		3.8				lane x	lane y
113.79	0	28.8	28.8	0	176	0	20	115	4	25		3.9				0	-2
116.64	0	28.4	28.4	0	178	0	20	117.5	4	25		4				920	-2
119.45	0	28	28	0	180	0	20	120	4	25		4.1
122.22	0	27.6	27.6	0	182	0	20	122.5	4	25		4.2
124.95	0	27.2	27.2	0	184	0	20	125	4	25		4.3
127.64	0	26.8	26.8	0	186	0	20	127.5	4	25		4.4
130.29	0	26.4	26.4	0	188	0	20	130	4	25		4.5				0	6
132.9	0	26	26	0	190	0	20	132.5	4	25		4.6				920	6
135.47	0	25.6	25.6	0	192	0	20	135	4	25		4.7
138	0	25.2	25.2	0	194	0	20	137.5	4	25		4.8
140.5	0	25	25	0	196	0	20	140	4	25		4.9
142.97	0	24.6	24.6	0	198	0	20	142.5	4	25		5
145.42	0	24.4	24.4	0	200	0	20	145	4	25		5.1				0	2
147.85	0	24.2	24.2	0	202	0	20	147.5	4	25		5.2				920	2
150.26	0	24	24	0	204	0	20	150	4	25		5.3
152.64	0	23.8	23.8	0	206	0	20	152.5	4	25		5.4
155	0	23.6	23.6	0	208	0	20	155	4	25		5.5
157.35	0	23.4	23.4	0	210	0	20	157.5	4	25		5.6
159.68	0	23.2	23.2	0	212	0	20	160	4	25		5.7
161.99	0	23	23	0	214	0	20	162.5	4	25		5.8				op x	op y
164.28	0	22.8	22.8	0	216	0	20	165	4	25		5.9				19	5
166.56	0	22.8	22.8	0	218	0	20	167.5	4	25		6				21	5
168.82	0	22.6	22.6	0	220	0	20	170	4	25		6.1				21	3
171.07	0	22.4	22.4	0	222	0	20	172.5	4	25		6.2				19	3
173.31	0	22.4	22.4	0	224	0	20	175	4	25		6.3				19	5
175.53	0	22.2	22.2	0	226	0	20	177.5	4	25		6.4
177.74	0	22	22	0	228	0	20	180	4	25		6.5				989	5
179.94	0	22	22	0	230	0	20	182.5	4	25		6.6				991	5
182.13	0	21.8	21.8	0	232	0	20	185	4	25		6.7				991	3
184.31	0	21.8	21.8	0	234	0	20	187.5	4	25		6.8				989	3
186.47	0	21.6	21.6	0	236	0	20	190	4	25		6.9				989	5
188.63	0	21.6	21.6	0	238	0	20	192.5	4	25		7
190.78	0	21.4	21.4	0	240	0	20	195	4	25		7.1
192.92	0	21.4	21.4	0	242	0	20	197.5	4	25		7.2
195.06	0	21.4	21.4	0	244	0	20	200	4	25		7.3
197.18	0	21.2	21.2	0	246	0	20	202.5	4	25		7.4
199.3	0	21.2	21.2	0	248	0	20	205	4	25		7.5
201.41	0	21	21	0	250	0	20	207.5	4	25		7.6
203.51	0	21	21	0	252	0	20	210	4	25		7.7
205.61	0	21	21	0	254	0	20	212.5	4	25		7.8
207.71	0	21	21	0	256	0	20	215	4	25		7.9
209.79	0	20.8	20.8	0	258	0	20	217.5	4	25		8
211.87	0	20.8	20.8	0	260	0	20	220	4	25		8.1
213.95	0	20.8	20.8	0	262	0	20	222.5	4	25		8.2
216.03	0	20.8	20.8	0	264	0	20	225	4	25		8.3
218.09	0	20.6	20.6	0	266	0	20	227.5	4	25		8.4
220.15	0	20.6	20.6	0	268	0	20	230	4	25		8.5
222.21	0	20.6	20.6	0	270	0	20	232.5	4	25		8.6
224.27	0	20.6	20.6	0	272	0	20	235	4	25		8.7
226.32	0	20.4	20.4	0	274	0	20	237.5	4	25		8.8
228.36	0	20.4	20.4	0	276	0	20	240	4	25		8.9
230.4	0	20.4	20.4	0	278	0	20	242.5	4	25		9
232.44	0	20.4	20.4	0	280	0	20	245	4	25		9.1
234.48	0	20.4	20.4	0	282	0	20	247.5	4	25		9.2
236.52	0	20.4	20.4	0	284	0	20	250	4	25		9.3
238.56	0	20.4	20.4	0	286	0	20	252.5	4	25		9.4
240.59	0	20.2	20.2	0	288	0	20	255	4	25		9.5
242.61	0	20.2	20.2	0	290	0	20	257.5	4	25		9.6
244.63	0	20.2	20.2	0	292	0	20	260	4	25		9.7
246.65	0	20.2	20.2	0	294	0	20	262.5	4	25		9.8
248.67	0	20.2	20.2	0	296	0	20	265	4	25		9.9
250.69	0	20.2	20.2	0	298	0	20	267.5	4	25		10
252.71	0	20.2	20.2	0	300	0	20	270	4	25		10.1
254.73	0	20.2	20.2	0	302	0	20	272.5	4	25		10.2
256.75	0	20.2	20.2	0	304	0	20	275	4	25		10.3
258.77	0	20.2	20.2	0	306	0	20	277.5	4	25		10.4
260.77	0	20	20	0	308	0	20	280	4	25		10.5
262.77	0	20	20	0	310	0	20	282.5	4	25		10.6
264.77	0	20	20	0	312	0	20	285	4	25		10.7
266.77	0	20	20	0	314	0	20	287.5	4	25		10.8
268.77	0	20	20	0	316	0	20	290	4	25		10.9
270.77	0	20	20	0	318	0	20	292.5	4	25		11
272.77	0	20	20	0	320	0	20	295	4	25		11.1
274.77	0	20	20	0	322	0	20	297.5	4	25		11.2
276.77	0	20	20	0	324	0	20	300	4	25		11.3
278.77	0	20	20	0	326	0	20	302.5	4	25		11.4
280.77	0	20	20	0	328	0	20	305	4	25		11.5
282.77	0	20	20	0	330	0	20	307.5	4	25		11.6
284.77	0	20	20	0	332	0	20	310	4	25		11.7
286.77	0	20	20	0	334	0	20	312.5	4	25		11.8
288.77	0	20	20	0	336	0	20	315	4	25		11.9
290.77	0	20	20	0	338	0	20	317.5	4	25		12
292.77	0	20	20	0	340	0	20	320	4	25		12.1
294.77	0	20	20	0	342	0	20	322.5	4	25		12.2
296.77	0	20	20	0	344	0	20	325	4	25		12.3
298.77	0	20	20	0	346	0	20	327.5	4	25		12.4
300.75	0	20	20	0	348	0	20	330	4	25		12.5
302.73	0	20	20	0	350	0	20	332.5	4	25		12.6
304.71	0	20	20	0	352	0	20	335	4	25		12.7
306.69	0	20	20	0	354	0	20	337.5	4	25		12.8
308.67	0	20	20	0	356	0	20	340	4	25		12.9
310.65	0	20	20	0	358	0	20	342.5	4	25		13
312.63	0	20	20	0	360	0	20	345	4	25		13.1
314.61	0	20	20	0	362	0	20	347.5	4	25		13.2
316.59	0	20	20	0	364	0	20	350	4	25		13.3
318.57	0	20	20	0	366	0	20	352.5	4	25		13.4
320.55	0	20	20	0	368	0	20	355	4	25		13.5
322.53	0	20	20	0	370	0	20	357.5	4	25		13.6
324.51	0	20	20	0	372	0	20	360	4	25		13.7
326.49	0	20	20	0	374	0	20	362.5	4	25		13.8
328.47	0	20	20	0	376	0	20	365	4	25		13.9
330.45	0	20	20	0	378	0	20	367.5	4	25		14
332.43	0	20	20	0	380	0	20	370	4	25		14.1
334.41	0	20	20	0	382	0	20	372.5	4	25		14.2
336.39	0	20	20	0	384	0	20	375	4	25		14.3
338.37	0	20	20	0	386	0	20	377.5	4	25		14.4
340.35	0	20	20	0	388	0	20	380	4	25		14.5
342.33	0	20	20	0	390	0	20	382.5	4	25		14.6
344.31	0	20	20	0	392	0	20	385	4	25		14.7
346.29	0	20	20	0	394	0	20	387.5	4	25		14.8
348.27	0	20	20	0	396	0	20	390	4	25		14.9
350.25	0	20	20	0	398	0	20	392.5	4	25		15
352.23	0	20	20	0	400	0	20	395	4	25		15.1
354.21	0	20	20	0	402	0	20	397.5	4	25		15.2
356.19	0	20	20	0	404	0	20	400	4	25		15.3
358.17	0	20	20	0	406	0	20	402.5	4	25		15.4
360.15	0	20	20	0	408	0	20	405	4	25		15.5
362.13	0	20	20	0	410	0	20	407.5	4	25		15.6
364.11	0	20	20	0	412	0	20	410	4	25		15.7
366.09	0	20	20	0	414	0	20	412.5	4	25		15.8
368.07	0	20	20	0	416	0	20	415	4	25		15.9
370.05	0	20	20	0	418	0	20	417.5	4	25		16
372.03	0	20	20	0	420	0	20	420	4	25		16.1
374.01	0	20	20	0	422	0	20	422.5	4	25		16.2
375.99	0	20	20	0	424	0	20	425	4	25		16.3
377.97	0	20	20	0	426	0	20	427.5	4	25		16.4
379.95	0	20	20	0	428	0	20	430	4	25		16.5
381.93	0	20	20	0	430	0	20	432.5	4	25		16.6
383.91	0	20	20	0	432	0	20	435	4	25		16.7
385.89	0	20	20	0	434	0	20	437.5	4	25		16.8
387.87	0	20	20	0	436	0	20	440	4	25		16.9
389.85	0	20	20	0	438	0	20	442.5	4	25		17
391.83	0	20	20	0	440	0	20	445	4	25		17.1
393.829	0.00780079	20.05	20.0497	0.101314	442.002	0	20.05	447.502	4	25.05		17.2
395.852	0.0250116	20.3	20.2991	0.195851	444.015	0	20.15	450.015	4	25.15		17.3
397.901	0.051807	20.55	20.5479	0.292134	446.038	0	20.25	452.538	4	25.25		17.4
399.974	0.0883605	20.8	20.7963	0.390146	448.07	0	20.35	455.07	4	25.35		17.5
402.073	0.134844	21.05	21.0443	0.489869	450.113	0	20.45	457.613	4	25.45		17.6
404.196	0.191427	21.3	21.2918	0.59129	452.165	0	20.55	460.165	4	25.55		17.7
406.343	0.258278	21.55	21.5388	0.694398	454.228	0	20.65	462.728	4	25.65		17.8
408.516	0.335565	21.8	21.7853	0.799171	456.3	0	20.75	465.3	4	25.75		17.9
410.713	0.423454	22.05	22.0314	0.905597	458.382	0	20.85	467.882	4	25.85		18
412.934	0.522109	22.3	22.2769	1.01366	460.475	0	20.95	470.475	4	25.95		18.1
415.18	0.631692	22.55	22.522	1.12336	462.577	0	21.05	473.077	4	26.05		18.2
417.451	0.752365	22.8	22.7665	1.23466	464.69	0	21.15	475.69	4	26.15		18.3
419.746	0.884288	23.05	23.0106	1.34756	466.812	0	21.25	478.312	4	26.25		18.4
422.065	1.02762	23.3	23.2541	1.46205	468.945	0	21.35	480.945	4	26.35		18.5
424.409	1.18109	23.55	23.499	1.54947	471.087	0	21.45	483.587	4	26.45		18.6
426.778	1.33157	23.8	23.7533	1.49	473.24	0	21.55	486.24	4	26.55		18.7
429.172	1.4762	24.05	24.0073	1.43195	475.402	0	21.65	488.902	4	26.65		18.8
431.592	1.61514	24.3	24.2611	1.37529	477.575	0	21.75	491.575	4	26.75		18.9
434.037	1.74852	24.55	24.5145	1.32002	479.757	0	21.85	494.257	4	26.85		19
436.508	1.87647	24.8	24.7677	1.26613	481.95	0	21.95	496.95	4	26.95		19.1
439.003	1.99914	25.05	25.0206	1.21374	484.15	0	22	499.652	4	27.05		19.2
441.524	2.1167	25.3	25.2733	1.16301	486.35	0	22	502.365	4	27.15		19.3
444.071	2.2293	25.55	25.5257	1.11382	488.55	0	22	505.087	4	27.25		19.4
446.642	2.3371	25.8	25.778	1.06611	490.75	0	22	507.82	4	27.35		19.5
449.239	2.44023	26.05	26.03	1.01984	492.95	0	22	510.562	4	27.45		19.6
451.861	2.53884	26.3	26.2819	0.974939	495.15	0	22	513.315	4	27.55		19.7
454.508	2.63306	26.55	26.5337	0.93138	497.35	0	22	516.077	4	27.65		19.8
457.18	2.72302	26.8	26.7852	0.889117	499.55	0	22	518.85	4	27.75		19.9
459.877	2.80884	27.05	27.0367	0.848109	501.75	0	22	521.633	4	27.85		20
462.6	2.89066	27.3	27.288	0.808319	503.95	0	22	524.425	4	27.95		20.1
465.348	2.96859	27.55	27.5392	0.76971	506.15	0	22	527.227	4	28.05		20.2
468.12	3.04275	27.8	27.7904	0.73225	508.35	0	22	530.04	4	28.15		20.3
470.918	3.11324	28.05	28.0414	0.695906	510.55	0	22	532.862	4	28.25		20.4
473.741	3.18018	28.3	28.2923	0.660648	512.75	0	22	535.695	4	28.35		20.5
476.589	3.24367	28.55	28.5431	0.626449	514.95	0	22	538.538	4	28.45		20.6
479.462	3.30382	28.8	28.7939	0.593282	517.15	0	22	541.39	4	28.55		20.7
482.36	3.36073	29.05	29.0446	0.561122	519.35	0	22	544.253	4	28.65		20.8
485.284	3.4145	29.3	29.2952	0.529944	521.55	0	22	547.125	4	28.75		20.9
488.232	3.46522	29.55	29.5458	0.499729	523.75	0	22	550.008	4	28.85		21
491.205	3.51299	29.8	29.7963	0.470454	525.95	0	22	552.9	4	28.95		21.1
494.204	3.55791	30.05	30.0467	0.442101	528.15	0	22	555.803	4	29.05		21.2
497.227	3.60005	30.3	30.2972	0.414652	530.35	0	22	558.715	4	29.15		21.3
500.276	3.63952	30.55	30.5475	0.38809	532.55	0	22	561.638	4	29.25		21.4
503.349	3.6764	30.8	30.7979	0.3624	534.75	0	22	564.57	4	29.35		21.5
506.448	3.71077	31.05	31.0482	0.337569	536.95	0	22	567.513	4	29.45		21.6
509.571	3.74272	31.3	31.2984	0.313584	539.15	0	22	570.465	4	29.55		21.7
512.72	3.77234	31.55	31.5487	0.290432	541.35	0	22	573.428	4	29.65		21.8
515.894	3.7997	31.8	31.7989	0.268106	543.55	0	22	576.4	4	29.75		21.9
519.092	3.8249	32.05	32.0491	0.246595	545.75	0	22	579.383	4	29.85		22
522.316	3.848	32.3	32.2992	0.225893	547.95	0	22	582.375	4	29.95		22.1
525.565	3.86909	32.55	32.5493	0.205994	550.15	0	22	585.375	4	30		22.2
528.838	3.88825	32.8	32.7995	0.186894	552.35	0	22	588.375	4	30		22.3
532.128	3.90551	32.8609	32.8604	0.167626	554.55	0	22	591.375	4	30		22.4
535.384	3.92074	32.4609	32.4605	0.147297	556.75	0	22	594.375	4	30		22.5
538.6	3.93405	32.0609	32.0606	0.128523	558.95	0	22	597.375	4	30		22.6
541.776	3.94561	31.6609	31.6607	0.111293	561.15	0	22	600.375	4	30		22.7
544.919	3.95557	31.3586	31.3585	0.0958834	563.35	0	22	603.375	4	30		22.8
548.034	3.9641	31.0789	31.0788	0.0819352	565.55	0	22	606.375	4	30		22.9
551.126	3.97136	30.8834	30.8833	0.0695263	567.75	0	22	609.375	4	30		23
554.199	3.97746	30.689	30.689	0.0583653	569.95	0	22	612.375	4	30		23.1
557.256	3.98255	30.523	30.5229	0.0484522	572.15	0	22	615.375	4	30		23.2
560.3	3.98673	30.4124	30.4124	0.0397496	574.35	0	22	618.375	4	30		23.3
563.333	3.99013	30.3022	30.3021	0.0321046	576.55	0	22	621.375	4	30		23.4
566.356	3.99284	30.2195	30.2195	0.0254879	578.75	0	22	624.375	4	30		23.5
569.374	3.99495	30.1646	30.1646	0.0198269	580.95	0	22	627.375	4	30		23.6
572.386	3.99657	30.1097	30.1097	0.0150352	583.15	0	22	630.375	4	30		23.7
575.393	3.99777	30.0548	30.0548	0.0110528	585.35	0	22	633.375	4	30		23.8
578.397	3.99863	30.0274	30.0274	0.00782353	587.55	0	22	636.375	4	30		23.9
581.4	3.99922	30.0274	30.0274	0.0052733	589.75	0	22	639.375	4	30		24
584.4	3.9996	30	30	0.00332209	591.95	0	22	642.375	4	30		24.1
587.4	3.99982	30	30	0.00190731	594.15	0	22	645.375	4	30		24.2
590.4	3.99994	30	30	0.000949797	596.35	0	22	648.375	4	30		24.3
593.4	3.99998	30	30	0.000370912	598.55	0	22	651.375	4	30		24.4
596.4	4	30	30	8.60222e-05	600.75	0	22	654.375	4	30		24.5
599.4	4	30	30	1.09151e-06	602.95	0	22	657.375	4	30		24.6
602.4	4	30	30	1.08921e-06	605.15	0	22	660.375	4	30		24.7
605.4	4.00001	30	30	8.67427e-05	607.35	0	22	663.375	4	30		24.8
608.4	4.00003	30	30	0.000374214	609.55	0	22	666.375	4	30		24.9
611.4	4.00011	30	30	0.000958454	611.75	0	22	669.375	4	30		25
614.4	4.00018	30	30	0.000147657	613.95	0	22	672.375	4	30		25.1
617.4	4.00016	30	30	0.000138903	616.15	0	22	675.375	4	30		25.2
620.4	4.00015	30	30	0.000130487	618.35	0	22	678.375	4	30		25.3
623.4	4.00014	30	30	0.000122402	620.55	0	22	681.375	4	30		25.4
626.4	4.00012	30	30	0.000114643	622.75	0	22	684.375	4	30		25.5
629.4	4.00011	30	30	0.000107205	624.95	0	22	687.375	4	30		25.6
632.4	4.0001	30	30	0.000100082	627.15	0	22	690.375	4	30		25.7
635.4	4.00009	30	30	9.32666e-05	629.35	0	22	693.375	4	30		25.8
638.4	4.00008	30	30	8.67546e-05	631.55	0	22	696.375	4	30		25.9
641.4	4.00008	30	30	8.05395e-05	633.75	0	22	699.375	4	30		26
644.4	4.00007	30	30	7.46154e-05	635.95	0	22	702.375	4	30		26.1
647.4	4.00006	30	30	6.89762e-05	638.15	0	22	705.375	4	30		26.2
650.4	4.00006	30	30	6.3616e-05	640.35	0	22	708.375	4	30		26.3
653.4	4.00005	30	30	5.85286e-05	642.55	0	22	711.375	4	30		26.4
656.4	4.00004	30	30	5.37079e-05	644.75	0	22	714.375	4	30		26.5
659.4	4.00004	30	30	4.91478e-05	646.95	0	22	717.375	4	30		26.6
662.4	4.00003	30	30	4.48419e-05	649.15	0	22	720.375	4	30		26.7
665.4	4.00003	30	30	4.07841e-05	651.35	0	22	723.375	4	30		26.8
668.4	4.00003	30	30	3.69679e-05	653.55	0	22	726.375	4	30		26.9
671.4	4.00002	30	30	3.33871e-05	655.75	0	22	729.375	4	30		27
674.4	4.00002	30	30	3.00351e-05	657.95	0	22	732.375	4	30		27.1
677.4	4.00002	30	30	2.69055e-05	660.15	0	22	735.375	4	30		27.2
680.4	4.00001	30	30	2.39916e-05	662.35	0	22	738.375	4	30		27.3
683.4	4.00001	30	30	2.12869e-05	664.55	0	22	741.375	4	30		27.4
686.4	4.00001	30	30	1.87846e-05	666.75	0	22	744.375	4	30		27.5
689.4	4.00001	30	30	1.64779e-05	668.95	0	22	747.375	4	30		27.6
692.4	4.00001	30	30	1.436e-05	671.15	0	22	750.375	4	30		27.7
695.4	4.00001	30	30	1.24239e-05	673.35	0	22	753.375	4	30		27.8
698.4	4	30	30	1.06626e-05	675.55	0	22	756.375	4	30		27.9
701.4	4	30	30	9.06898e-06	677.75	0	22	759.375	4	30		28
704.4	4	30	30	7.63574e-06	679.95	0	22	762.375	4	30		28.1
707.4	4	30	30	6.35556e-06	682.15	0	22	765.375	4	30		28.2
710.4	4	30	30	5.22098e-06	684.35	0	22	768.375	4	30		28.3
713.4	4	30	30	4.22439e-06	686.55	0	22	771.375	4	30		28.4
716.4	4	30	30	3.35806e-06	688.75	0	22	774.375	4	30		28.5
719.4	4	30	30	2.61409e-06	690.95	0	22	777.375	4	30		28.6
722.4	4	30	30	1.9844e-06	693.15	0	22	780.375	4	30		28.7
725.4	4	30	30	1.46073e-06	695.35	0	22	783.375	4	30		28.8
728.4	4	30	30	1.03459e-06	697.55	0	22	786.375	4	30		28.9
731.4	4	30	30	6.97249e-07	699.75	0	22	789.375	4	30		29
734.4	4	30	30	4.39656e-07	701.95	0	22	792.375	4	30		29.1
737.4	4	30	30	2.52419e-07	704.15	0	22	795.375	4	30		29.2
740.4	4	30	30	1.25699e-07	706.35	0	22	798.375	4	30		29.3
743.4	4	30	30	4.90876e-08	708.55	0	22	801.375	4	30		29.4
746.4	4	30	30	1.13845e-08	710.75	0	22	804.375	4	30		29.5
749.4	4	30	30	1.4449e-10	712.95	0	22	807.375	4	30		29.6
752.418	3.99173	30.25	30.2498	0.110391	715.15	0	22	810.375	4	30		29.7
755.462	3.9723	30.5	30.4992	0.222382	717.35	0	22	813.375	4	30		29.8
758.531	3.94156	30.75	30.7482	0.335955	719.55	0	22	816.375	4	30		29.9
761.624	3.89933	31	30.9967	0.451108	721.75	0	22	819.375	4	30		30
764.743	3.84548	31.25	31.2448	0.567839	723.95	0	22	822.375	4	30		30.1
767.886	3.77983	31.5	31.4925	0.686136	726.15	0	22	825.375	4	30		30.2
771.053	3.70224	31.75	31.7398	0.805996	728.35	0	22	828.375	4	30		30.3
774.246	3.61254	32	31.9866	0.927419	730.55	0	22	831.375	4	30		30.4
777.463	3.51059	32.25	32.2329	1.05039	732.75	0	22	834.375	4	30		30.5
780.705	3.39622	32.5	32.4788	1.17491	734.95	0	22	837.375	4	30		30.6
783.971	3.26928	32.75	32.7241	1.30097	737.15	0	22	840.375	4	30		30.7
787.262	3.12963	33	32.9691	1.42856	739.35	0	22	843.375	4	30		30.8
790.577	2.9771	33.25	33.2135	1.55768	741.55	0	22	846.375	4	30		30.9
793.917	2.81154	33.5	33.4574	1.68833	743.75	0	22	849.375	4	30		31
797.281	2.6328	33.75	33.7009	1.8205	745.95	0	22	852.375	4	30		31.1
800.669	2.44329	34	33.9467	1.90316	748.15	0	22	855.375	4	30		31.2
804.064	2.25995	34	33.9518	1.81026	750.35	0	22	858.375	4	30		31.3
807.46	2.08575	34	33.9565	1.71945	752.55	0	22	861.375	4	30		31.4
810.856	1.92047	34	33.9609	1.63075	754.75	0	22	864.375	4	30		31.5
814.252	1.7639	34	33.9649	1.54418	756.95	0	22	867.375	4	30		31.6
817.649	1.61583	34	33.9686	1.45973	759.15	0	22	870.375	4	30		31.7
821.046	1.47604	34	33.9721	1.37744	761.35	0	22	873.375	4	30		31.8
824.443	1.34432	34	33.9752	1.29731	763.55	0	22	876.375	4	30		31.9
827.841	1.22045	34	33.9781	1.21935	765.75	0	22	879.375	4	30		32
831.239	1.10421	34	33.9808	1.14359	767.95	0	22	882.375	4	30		32.1
834.637	0.995385	34	33.9832	1.07003	770.15	0	22	885.375	4	30		32.2
838.036	0.893746	34	33.9853	0.998691	772.35	0	22	888.375	4	30		32.3
841.435	0.799074	34	33.9873	0.929591	774.55	0	22	891.375	4	30		32.4
844.833	0.711142	34	33.9891	0.862743	776.75	0	22	894.375	4	30		32.5
848.233	0.629726	34	33.9906	0.798164	778.95	0	22	897.375	4	30		32.6
851.632	0.554595	34	33.992	0.735873	781.15	0	22	900.375	4	30		32.7
855.031	0.485522	34	33.9933	0.675886	783.35	0	22	903.375	4	30		32.8
858.43	0.422272	34	33.9944	0.618222	785.55	0	22	906.375	4	30		32.9
861.83	0.364614	34	33.9953	0.562902	787.75	0	22	909.375	4	30		33
865.229	0.31231	34	33.9962	0.509947	789.95	0	22	912.375	4	30		33.1
868.629	0.265123	34	33.9969	0.459377	792.15	0	22	915.375	4	30		33.2
872.029	0.222813	34	33.9975	0.411217	794.35	0	22	918.375	4	30		33.3
875.429	0.185136	34	33.998	0.365492	796.55	0	22	921.375	4	30		33.4
878.829	0.151847	34	33.9985	0.322227	798.75	0	22	924.375	4	30		33.5
882.221	0.122761	33.8469	33.8457	0.280185	800.95	0	22	927.375	4	30		33.6
885.575	0.0978321	33.4469	33.446	0.239282	803.15	0	22	930.375	4	30		33.7
888.89	0.0767308	33.0469	33.0463	0.201884	805.35	0	22	933.375	4	30		33.8
892.165	0.0591055	32.6469	32.6464	0.168003	807.55	0	22	936.375	4	30		33.9
895.399	0.0446049	32.2469	32.2466	0.137632	809.75	0	22	939.375	4	30		34
898.594	0.0328804	31.8469	31.8467	0.110736	811.95	0	22	942.375	4	30		34.1
901.749	0.0235889	31.4469	31.4467	0.0872555	814.15	0	22	945.375	4	30		34.2
904.863	0.0163958	31.0469	31.0468	0.0670956	816.35	0	22	948.375	4	30		34.3
907.938	0.0109783	30.6469	30.6468	0.0501265	818.55	0	22	951.375	4	30		34.4
910.973	0.00703003	30.2469	30.2468	0.0361789	820.75	0	22	954.375	4	30		34.5
913.989	0.00424508	30.1371	30.1371	0.025279	822.95	0	22	957.375	4	30		34.6
916.999	0.00236944	30.0822	30.0822	0.0167662	825.15	0	22	960.375	4	30		34.7
920.003	0.00118706	30.0274	30.0274	0.0103401	827.35	0	22	963.375	4	30		34.8
923.004	0.000507438	30	30	0.00575365	829.55	0	22	966.375	4	30		34.9
926.004	0.000167841	30	30	0.0027279	831.75	0	22	969.375	4	30		35
929.004	3.38405e-05	30	30	0.000970733	833.95	0	22	972.375	4	30		35.1
932.004	1.4341e-06	30	30	0.000175016	836.15	0	22	975.375	4	30		35.2
935.004	9.62605e-08	30	30	5.211e-06	838.35	0	22	978.375	4	30		35.3
938.004	1.56269e-06	30	30	3.46194e-05	840.55	0	22	981.375	4	30		35.4
941.004	0	30	30	0	842.75	0	22	984.375	4	30		35.5
944.004	0	30	30	0	844.95	0	22	987.375	4	30		35.6
947.004	0	30	30	0	847.15	0	22	990.375	4	30		35.7

[truncated: 6 more sheets: a_d, a_si , c_c, c_d, c_a, c_si]
