# Supplementary material for: A novel approach of overtaking maneuvering using modified RG method
Source: PLoS One. 2022 Jan 20;17(1):e0260455. doi: 10.1371/journal.pone.0260455 (PMC8776333; doi:10.1371/journal.pone.0260455)
Supplement: S2 File — (ZIP) [file pone.0260455.s002.zip › Modified_RG_method_without_obstacle.xlsx]

## Sheet: sinu
Pur x	Pur y	pur V	pur vx	pur vy	obsdx	obsdy	obsdv			time
0	0	30	30	0	100	0	20			0.1
3	0	30	30	0	102	0	20			0.2
6	0	30	30	0	104	0	20			0.3
9	0	30	30	0	106	0	20			0.4
12	0	30	30	0	108	0	20			0.5
15	0	30	30	0	110	0	20			0.6
18	0	30	30	0	112	0	20			0.7
21	0	30	30	0	114	0	20			0.8
24	0	30	30	0	116	0	20			0.9
27	0	30	30	0	118	0	20			1				pursuer x	puersuer y
30	0	30	30	0	120	0	20			1.1				-1	1
33	0	30	30	0	122	0	20			1.2				1	1
36	0	30	30	0	124	0	20			1.3				1	-1
39	0	30	30	0	126	0	20			1.4				-1	-1
42	0	30	30	0	128	0	20			1.5				-1	1
45	0	30	30	0	130	0	20			1.6
48	0	30	30	0	132	0	20			1.7
51	0	30	30	0	134	0	20			1.8				549	1
54	0	30	30	0	136	0	20			1.9				551	1
57	0	30	30	0	138	0	20			2				551	-1
60	0	30	30	0	140	0	20			2.1				549	-1
63	0	30	30	0	142	0	20			2.2				549	1
66	0	30	30	0	144	0	20			2.3
69	0	30	30	0	146	0	20			2.4
72	0	30	30	0	148	0	20			2.5				Target x	Target y
75	0	30	30	0	150	0	20			2.6				99	1
78	0	30	30	0	152	0	20			2.7				101	1
81	0	30	30	0	154	0	20			2.8				101	-1
84	0	30	30	0	156	0	20			2.9				99	-1
87	0	30	30	0	158	0	20			3				99	1
90	0	30	30	0	160	0	20			3.1
93	0	30	30	0	162	0	20			3.2				449	1
96	0	30	30	0	164	0	20			3.3				451	1
99	0	30	30	0	166	0	20			3.4				451	-1
102	0	30	30	0	168	0	20			3.5				449	-1
105	0	30	30	0	170	0	20			3.6				449	1
108	0	30	30	0	172	0	20			3.7
111	0	30	30	0	174	0	20			3.8				lane x	lane y
114	0	30	30	0	176	0	20			3.9				0	-2
117	0	30	30	0	178	0	20			4				600	-2
120	0	30	30	0	180	0	20			4.1
123	0	30	30	0	182	0	20			4.2
126.006	0.00274983	30.125	30.1249	0.0549966	184	0	20			4.3
129.037	0.0165788	30.375	30.3745	0.166189	186.008	0	20.109			4.4
132.094	0.0416465	30.625	30.6237	0.278971	188.027	0	20.2179			4.5				0	6
135.175	0.0781109	30.875	30.8725	0.393332	190.057	0	20.3263			4.6				600	6
138.281	0.12613	31.125	31.1208	0.509275	192.098	0	20.4341			4.7
141.411	0.185862	31.375	31.3687	0.626793	194.149	0	20.5411			4.8
144.567	0.257462	31.625	31.6162	0.745872	196.211	0	20.647			4.9
147.747	0.341087	31.875	31.8632	0.866512	198.284	0	20.7518			5
150.952	0.436894	32.125	32.1098	0.988711	200.367	0	20.8551			5.1				0	2
154.181	0.545036	32.375	32.3559	1.11246	202.46	0	20.9567			5.2				600	2
157.435	0.665669	32.625	32.6015	1.23774	204.563	0	21.0565			5.3
160.714	0.798946	32.875	32.8467	1.36457	206.676	0	21.1544			5.4
164.017	0.94502	33.125	33.0913	1.49293	208.799	0	21.25			5.5
167.344	1.10405	33.375	33.3355	1.62281	210.931	0	21.3432			5.6
170.696	1.27617	33.625	33.5792	1.75422	213.072	0	21.4339			5.7
174.072	1.46155	33.875	33.8224	1.88715	215.222	0	21.5219			5.8
177.466	1.65997	34	33.9403	2.01417	217.381	0	21.607			5.9
180.86	1.86773	34	33.9363	2.08102	219.547	0	21.689			6
184.254	2.06683	34	33.9434	1.96103	221.722	0	21.7678			6.1
187.649	2.25394	34	33.9501	1.84102	223.905	0	21.8432			6.2
191.044	2.42904	34	33.9564	1.72098	226.094	0	21.9151			6.3
194.44	2.59213	34	33.9623	1.60092	228.291	0	21.9834			6.4
197.837	2.74338	34	33.9676	1.48417	230.494	0	22.0479			6.5
201.234	2.88362	34	33.9722	1.37538	232.704	0	22.1085			6.6
204.632	3.01324	34	33.9763	1.27016	234.919	0	22.1651			6.7
208.03	3.13262	34	33.9799	1.16863	237.139	0	22.2175			6.8
211.428	3.24213	34	33.9831	1.07088	239.365	0	22.2658			6.9
214.826	3.34215	34	33.986	0.977012	241.595	0	22.3097			7
218.225	3.43309	34	33.9884	0.887102	243.829	0	22.3492			7.1
221.624	3.51533	34	33.9906	0.801232	246.066	0	22.3843			7.2
225.023	3.5893	34	33.9924	0.719475	248.307	0	22.4148			7.3
228.423	3.6554	34	33.9939	0.641898	250.55	0	22.4407			7.4
231.822	3.71406	34	33.9952	0.568559	252.796	0	22.462			7.5
235.222	3.76571	34	33.9963	0.49951	255.043	0	22.4786			7.6
238.622	3.81078	34	33.9972	0.434796	257.292	0	22.4905			7.7
242.021	3.84971	34	33.9979	0.374456	259.542	0	22.4976			7.8
245.411	3.88284	33.8	33.7985	0.31665	261.792	0	22.5			7.9
248.761	3.9104	33.4	33.399	0.262387	264.042	0	22.4976			8
252.071	3.93296	33	32.9993	0.21386	266.291	0	22.4905			8.1
255.341	3.9511	32.6	32.5996	0.171013	268.539	0	22.4786			8.2
258.571	3.96537	32.2	32.1997	0.133739	270.786	0	22.462			8.3
261.761	3.97632	31.8	31.7998	0.101876	273.03	0	22.4407			8.4
264.911	3.98448	31.4	31.3999	0.0752001	275.273	0	22.4148			8.5
268.021	3.99033	31	31	0.0534216	277.512	0	22.3843			8.6
271.091	3.99435	30.6	30.6	0.0361849	279.748	0	22.3492			8.7
274.121	3.99696	30.2	30.2	0.0230654	281.98	0	22.3097			8.8
277.128	3.99855	30.0548	30.0548	0.0136842	284.207	0	22.2658			8.9
280.129	3.99942	30	30	0.00725914	286.43	0	22.2175			9
283.129	3.99983	30	30	0.00321331	288.648	0	22.1651			9.1
286.129	3.99997	30	30	0.00100946	290.86	0	22.1085			9.2
289.129	4	30	30	0.000124224	293.067	0	22.0479			9.3
292.129	4	30	30	2.13883e-06	295.267	0	21.9834			9.4
295.129	4	30	30	7.80984e-05	297.46	0	21.9151			9.5
298.129	4.00005	30	30	0.000567963	299.646	0	21.8432			9.6
301.129	4.00018	30	30	0.0017028	301.825	0	21.7678			9.7
304.129	4.00049	30	30	0.00366027	303.996	0	21.689			9.8
307.129	4.00045	30	30	0.000388419	306.158	0	21.607			9.9
310.129	4.00042	30	30	0.00036555	308.313	0	21.5219			10
313.129	4.00038	30	30	0.0003436	310.458	0	21.4339			10.1
316.129	4.00035	30	30	0.000322543	312.595	0	21.3432			10.2
319.129	4.00032	30	30	0.000302355	314.722	0	21.25			10.3
322.129	4.00029	30	30	0.00028301	316.84	0	21.1544			10.4
325.129	4.00026	30	30	0.000264485	318.948	0	21.0565			10.5
328.129	4.00024	30	30	0.000246754	321.046	0	20.9567			10.6
331.129	4.00021	30	30	0.000229794	323.135	0	20.8551			10.7
334.129	4.00019	30	30	0.000213583	325.212	0	20.7518			10.8
337.129	4.00017	30	30	0.000198098	327.28	0	20.647			10.9
340.129	4.00015	30	30	0.000183316	329.336	0	20.5411			11
343.129	4.00014	30	30	0.000169217	331.383	0	20.4341			11.1
346.129	4.00012	30	30	0.000155781	333.418	0	20.3263			11.2
349.129	4.00011	30	30	0.000142986	335.442	0	20.2179			11.3
352.129	4.00009	30	30	0.000130815	337.456	0	20.109			11.4
355.129	4.00008	30	30	0.000119248	339.459	0	20			11.5
358.129	4.00007	30	30	0.00010827	341.451	0	19.891			11.6
361.129	4.00006	30	30	9.78627e-05	343.431	0	19.7821			11.7
364.129	4.00005	30	30	8.80113e-05	345.402	0	19.6737			11.8
367.129	4.00004	30	30	7.87012e-05	347.361	0	19.5659			11.9
370.129	4.00004	30	30	6.99192e-05	349.309	0	19.4589			12
373.129	4.00003	30	30	6.16531e-05	351.247	0	19.353			12.1
376.129	4.00002	30	30	5.38923e-05	353.175	0	19.2482			12.2
379.129	4.00002	30	30	4.66273e-05	355.092	0	19.1449			12.3
382.129	4.00001	30	30	3.98505e-05	356.999	0	19.0433			12.4
385.129	4.00001	30	30	3.35564e-05	358.895	0	18.9435			12.5
388.129	4.00001	30	30	2.77414e-05	360.782	0	18.8456			12.6
391.129	4.00001	30	30	2.24052e-05	362.66	0	18.75			12.7
394.129	4	30	30	1.7551e-05	364.528	0	18.6568			12.8
397.129	4	30	30	1.31867e-05	366.387	0	18.5661			12.9
400.129	4	30	30	9.32769e-06	368.237	0	18.4781			13
403.129	4	30	30	5.99998e-06	370.078	0	18.393			13.1
406.129	4	30	30	3.24901e-06	371.911	0	18.311			13.2
409.129	4	30	30	1.16147e-06	373.736	0	18.2322			13.3
412.135	3.99725	30.125	30.1249	0.054997	375.554	0	18.1568			13.4
415.167	3.98342	30.375	30.3745	0.166189	377.364	0	18.0849			13.5
418.223	3.95835	30.625	30.6237	0.278972	379.168	0	18.0166			13.6
421.304	3.92189	30.875	30.8725	0.393333	380.964	0	17.9521			13.7
424.41	3.87387	31.125	31.1208	0.509276	382.755	0	17.8915			13.8
427.54	3.81414	31.375	31.3687	0.626793	384.54	0	17.8349			13.9
430.696	3.74254	31.625	31.6162	0.745873	386.319	0	17.7825			14
433.876	3.65891	31.875	31.8632	0.866512	388.094	0	17.7342			14.1
437.081	3.56311	32.125	32.1098	0.988711	389.864	0	17.6903			14.2
440.31	3.45496	32.375	32.3559	1.11246	391.63	0	17.6508			14.3
443.564	3.33433	32.625	32.6015	1.23775	393.393	0	17.6157			14.4
446.843	3.20105	32.875	32.8467	1.36457	395.152	0	17.5852			14.5
450.146	3.05498	33.125	33.0913	1.49293	396.908	0	17.5593			14.6
453.473	2.89595	33.375	33.3355	1.62282	398.663	0	17.538			14.7
456.825	2.72383	33.625	33.5792	1.75422	400.415	0	17.5214			14.8
460.201	2.53844	33.875	33.8224	1.88715	402.166	0	17.5095			14.9
463.595	2.34003	34	33.9403	2.01417	403.917	0	17.5024			15
466.989	2.13164	34	33.9355	2.09355	405.667	0	17.5			15.1
470.383	1.93001	34	33.9417	1.99057	407.417	0	17.5024			15.2
473.778	1.73866	34	33.9476	1.8878	409.168	0	17.5095			15.3
477.173	1.55758	34	33.9531	1.78526	410.92	0	17.5214			15.4
480.568	1.38672	34	33.9583	1.68294	412.673	0	17.538			15.5
483.965	1.22609	34	33.9632	1.58085	414.428	0	17.5593			15.6
487.361	1.07564	34	33.9678	1.479	416.186	0	17.5852			15.7
490.758	0.935364	34	33.9721	1.37743	417.947	0	17.6157			15.8
494.156	0.805218	34	33.976	1.27617	419.711	0	17.6508			15.9
497.554	0.68517	34	33.9797	1.17527	421.479	0	17.6903			16
500.952	0.575181	34	33.983	1.0748	423.251	0	17.7342			16.1
504.351	0.475201	34	33.986	0.974846	425.028	0	17.7825			16.2
507.749	0.385171	34	33.9887	0.875514	426.811	0	17.8349			16.3
511.148	0.305018	34	33.9911	0.776947	428.598	0	17.8915			16.4
514.548	0.234651	33.6	33.6	0.679327	430.392	0	17.9521			16.5
517.947	0.173959	33.2	33.2	0.582887	432.192	0	18.0166			16.6
521.347	0.122803	32.8	32.8	0.487935	433.999	0	18.0849			16.7
524.717	0.0813609	32.4	32.4	0.390289	435.813	0	18.1568			16.8
528.046	0.0493115	32	32	0.297697	437.634	0	18.2322			16.9
531.336	0.0260565	31.6	31.6	0.211425	439.463	0	18.311			17
534.586	0.0108333	31.2	31.2	0.133274	441.3	0	18.393			17.1
537.796	0.00262842	30.8	30.8	0.0660423	443.146	0	18.4781			17.2
540.966	-1.7827e-05	30.4	30.4	0.014964	445	0	18.5661			17.3
544.096	-6.71102e-05	30.2	30.2	0.00161099	446.864	0	18.6568			17.4
547.186	-0.000915307	30	30	0.0112209	448.736	0	18.75			17.5
550.236	-0.00308162	30	30	0.0254883	450.618	0	18.8456			17.6

## Sheet: dec
Pur x	Pur y	pur V	pur vx	pur vy	obsdx	obsdy	obsdv			time
0	0	30	30	0	100	0	20			0.1
3	0	30	30	0	102	0	20			0.2
6	0	30	30	0	104	0	20			0.3
9	0	30	30	0	106	0	20			0.4
12	0	30	30	0	108	0	20			0.5
15	0	30	30	0	110	0	20			0.6
18	0	30	30	0	112	0	20			0.7
21	0	30	30	0	114	0	20			0.8
24	0	30	30	0	116	0	20			0.9
27	0	30	30	0	118	0	20			1				pursuer x	puersuer y
30	0	30	30	0	120	0	20			1.1				-1	1
33	0	30	30	0	122	0	20			1.2				1	1
36	0	30	30	0	124	0	20			1.3				1	-1
39	0	30	30	0	126	0	20			1.4				-1	-1
42	0	30	30	0	128	0	20			1.5				-1	1
45	0	30	30	0	130	0	20			1.6
48	0	30	30	0	132	0	20			1.7
51	0	30	30	0	134	0	20			1.8				486	1
54	0	30	30	0	136	0	20			1.9				488	1
57	0	30	30	0	138	0	20			2				488	-1
60	0	30	30	0	140	0	20			2.1				486	-1
63	0	30	30	0	142	0	20			2.2				486	1
66	0	30	30	0	144	0	20			2.3
69	0	30	30	0	146	0	20			2.4
72	0	30	30	0	148	0	20			2.5				Target x	Target y
75	0	30	30	0	150	0	20			2.6				99	1
78	0	30	30	0	152	0	20			2.7				101	1
81	0	30	30	0	154	0	20			2.8				101	-1
84	0	30	30	0	156	0	20			2.9				99	-1
87	0	30	30	0	158	0	20			3				99	1
90	0	30	30	0	160	0	20			3.1
93	0	30	30	0	162	0	20			3.2				386	1
96	0	30	30	0	164	0	20			3.3				388	1
99	0	30	30	0	166	0	20			3.4				388	-1
102	0	30	30	0	168	0	20			3.5				386	-1
105	0	30	30	0	170	0	20			3.6				386	1
108	0	30	30	0	172	0	20			3.7
111	0	30	30	0	174	0	20			3.8				lane x	lane y
114	0	30	30	0	176	0	20			3.9				0	-2
117	0	30	30	0	178	0	20			4				550	-2
120	0	30	30	0	180	0	20			4.1
122.993	0	29.9199	29.9199	0	182	0	20			4.2
125.991	0.00274988	30.0365	30.0365	0.0549976	184	0	20			4.3
129.013	0.016561	30.2865	30.2861	0.165948	185.993	0	19.9			4.4
132.061	0.0415864	30.5365	30.5353	0.278491	187.975	0	19.8			4.5				0	6
135.133	0.0779853	30.7865	30.784	0.392619	189.947	0	19.7			4.6				550	6
138.23	0.125915	31.0365	31.0324	0.508326	191.91	0	19.6			4.7
141.352	0.185534	31.2865	31.2803	0.625604	193.863	0	19.5			4.8
144.498	0.256998	31.5365	31.5277	0.744452	195.805	0	19.4			4.9
147.67	0.340464	31.7865	31.7748	0.864861	197.738	0	19.3			5
150.865	0.436088	32.0365	32.0213	0.986826	199.66	0	19.2			5.1				0	2
154.086	0.544025	32.2865	32.2674	1.11035	201.572	0	19.1			5.2				550	2
157.331	0.664429	32.5365	32.5131	1.2354	203.475	0	19			5.3
160.601	0.797456	32.7865	32.7582	1.36201	205.368	0	18.9			5.4
163.895	0.943257	33.0365	33.0029	1.49014	207.25	0	18.8			5.5
167.214	1.10199	33.2865	33.2471	1.6198	209.123	0	18.7			5.6
170.557	1.2738	33.5365	33.4908	1.75099	210.985	0	18.6			5.7
173.924	1.45884	33.7865	33.734	1.88369	212.838	0	18.5			5.8
177.314	1.65715	34	33.9402	2.01574	214.68	0	18.4			5.9
180.707	1.86773	34	33.9329	2.13571	216.512	0	18.3			6
184.1	2.08527	34	33.9316	2.15526	218.335	0	18.2			6.1
187.494	2.2918	34	33.939	2.03529	220.148	0	18.1			6.2
190.888	2.48633	34	33.946	1.91529	221.95	0	18			6.3
194.284	2.66886	34	33.9526	1.79527	223.75	0	18			6.4
197.679	2.83938	34	33.9587	1.67523	225.55	0	18			6.5
201.076	2.9979	34	33.9644	1.55516	227.35	0	18			6.6
204.472	3.14441	34	33.9697	1.43508	229.15	0	18			6.7
207.87	3.27891	34	33.9746	1.31497	230.95	0	18			6.8
211.268	3.4014	34	33.979	1.19485	232.75	0	18			6.9
214.666	3.51187	34	33.983	1.07472	234.55	0	18			7
218.064	3.61034	34	33.9866	0.95457	236.35	0	18			7.1
221.463	3.69678	34	33.9898	0.83441	238.15	0	18			7.2
224.862	3.77121	34	33.9925	0.71424	239.95	0	18			7.3
228.262	3.83398	34	33.9947	0.601162	241.75	0	18			7.4
231.657	3.88617	33.9034	33.8998	0.495154	243.55	0	18			7.5
235.017	3.92767	33.5034	33.5012	0.38875	245.35	0	18			7.6
238.337	3.95896	33.1034	33.1022	0.288219	247.15	0	18			7.7
241.617	3.98073	32.7034	32.7029	0.194884	248.95	0	18			7.8
244.857	3.99385	32.3034	32.3033	0.110811	250.75	0	18			7.9
248.058	3.99951	31.9034	31.9034	0.0398635	252.55	0	18			8
251.218	3.99982	31.5034	31.5034	0.00576663	254.35	0	18			8.1
254.338	3.99082	31.1034	31.1032	0.00117956	256.15	0	18			8.2
257.419	3.97078	30.7034	30.7026	0	257.95	0	18			8.3
260.505	3.9451	30.3239	30.9231	0	259.75	0	18			8.4
263.616	3.93049	30	30	0	261.55	0	18			8.5
266.736	3.92711	30	30	0	263.35	0	18			8.6
269.864	3.93302	30	30	0	265.15	0	18			8.7
273.018	3.93951	30	30	0	266.95	0	18			8.8
276.18	3.94564	30	30	0	268.75	0	18			8.9
279.326	3.95137	30	30	0	270.55	0	18			9
282.455	3.95671	30	30	0	272.35	0	18			9.1
285.57	3.96168	30	30	0	274.15	0	18			9.2
288.671	3.96627	30	30	0	275.95	0	18			9.3
291.759	3.97052	30	30	0	277.75	0	18			9.4
294.836	3.97442	30	30	0	279.55	0	18			9.5
297.902	3.97798	30	30	0	281.35	0	18			9.6
300.96	3.98123	30	30	0	283.15	0	18			9.7
304.008	3.98417	30	30	0	284.95	0	18			9.8
307.048	3.98681	30	30	0	286.75	0	18			9.9
310.081	3.98917	30	30	0	288.55	0	18			10
313.107	3.99125	30	30	0	290.35	0	18			10.1
316.128	3.99307	30	30	0	292.15	0	18			10.2
319.144	3.99464	30	30	0	293.95	0	18			10.3
322.156	3.99597	30	30	0	295.75	0	18			10.4
325.166	3.99709	30	30	0	297.55	0	18			10.5
328.171	3.99799	30	30	0	299.35	0	18			10.6
331.176	3.9987	30	30	0	301.15	0	18			10.7
334.178	3.99923	30	30	0	302.95	0	18			10.8
337.178	3.99961	30	30	0	304.75	0	18			10.9
340.178	3.99985	30	30	0	306.55	0	18			11
343.178	3.99997	30	30	0	308.35	0	18			11.1
346.178	4	30	30	0	310.15	0	18			11.2
349.197	3.99175	30.25	30.2498	0.110212	311.95	0	18			11.3
352.241	3.97234	30.5	30.4992	0.222202	313.75	0	18			11.4
355.309	3.94161	30.75	30.7482	0.335773	315.55	0	18			11.5
358.403	3.89941	31	30.9967	0.450924	317.35	0	18			11.6
361.521	3.84557	31.25	31.2448	0.567654	319.15	0	18			11.7
364.664	3.77994	31.5	31.4925	0.685949	320.95	0	18			11.8
367.832	3.70237	31.75	31.7398	0.805808	322.75	0	18			11.9
371.024	3.61269	32	31.9866	0.92723	324.55	0	18			12
374.242	3.51075	32.25	32.2329	1.0502	326.35	0	18			12.1
377.483	3.3964	32.5	32.4788	1.17471	328.15	0	18			12.2
380.75	3.26949	32.75	32.7242	1.30077	329.95	0	18			12.3
384.04	3.12985	33	32.9691	1.42836	331.75	0	18			12.4
387.356	2.97734	33.25	33.2135	1.55748	333.55	0	18			12.5
390.695	2.8118	33.5	33.4574	1.68813	335.35	0	18			12.6
394.059	2.63309	33.75	33.7009	1.8203	337.15	0	18			12.7
397.448	2.44104	34	33.9438	1.95397	338.95	0	18			12.8
400.841	2.23664	34	33.9367	2.07396	340.75	0	18			12.9
404.235	2.03245	34	33.9402	2.01614	342.55	0	18			13
407.63	1.83855	34	33.9461	1.91328	344.35	0	18			13.1
411.025	1.6549	34	33.9517	1.811	346.15	0	18			13.2
414.42	1.48143	34	33.957	1.70933	347.95	0	18			13.3
417.816	1.31808	34	33.9619	1.60829	349.75	0	18			13.4
421.213	1.16478	34	33.9665	1.50793	351.55	0	18			13.5
424.61	1.02147	34	33.9708	1.40828	353.35	0	18			13.6
428.007	0.88806	34	33.9748	1.30938	355.15	0	18			13.7
431.405	0.764484	34	33.9784	1.21129	356.95	0	18			13.8
434.803	0.650654	34	33.9817	1.11405	358.75	0	18			13.9
438.202	0.546479	34	33.9848	1.01773	360.55	0	18			14
441.6	0.451862	34	33.9875	0.922396	362.35	0	18			14.1
444.999	0.366699	34	33.9899	0.828133	364.15	0	18			14.2
448.398	0.290876	34	33.9921	0.735037	365.95	0	18			14.3
451.798	0.224267	33.9883	33.9939	0.643224	367.75	0	18			14.4
455.197	0.166732	33.5883	33.9955	0.552839	369.55	0	18			14.5
458.596	0.118125	33.1883	33.9851	0.463904	371.35	0	18			14.6
461.965	0.0786071	32.7883	33.5862	0.372627	373.15	0	18			14.7
465.294	0.0478763	32.3883	33.1871	0.285951	374.95	0	18			14.8
468.582	0.0254064	31.9883	32.7877	0.204788	376.75	0	18			14.9
471.831	0.0105497	31.5883	32.388	0.130469	378.55	0	18			15
475.04	0.00246569	31.1883	31.9882	0.0651799	380.35	0	18			15.1
478.209	-6.7985e-05	30.7883	31.5883	0.013528	382.15	0	18			15.2
481.338	0	30.3883	31.1883	0.00329761	383.95	0	18			15.3
484.426	0	30.1883	30.788	0	385.75	0	18			15.4
487.475	0	30	30.3873	0	387.55	0	18			15.5

## Sheet: acc
Pur x	Pur y	pur V	pur vx	pur vy	obsdx	obsdy	obsdv			time
0	0	30	30	0	100	0	20			0.1
3	0	30	30	0	102	0	20			0.2
6	0	30	30	0	104	0	20			0.3
9	0	30	30	0	106	0	20			0.4
12	0	30	30	0	108	0	20			0.5
15	0	30	30	0	110	0	20			0.6
18	0	30	30	0	112	0	20			0.7
21	0	30	30	0	114	0	20			0.8
24	0	30	30	0	116	0	20			0.9
27	0	30	30	0	118	0	20			1				pursuer x	puersuer y
30	0	30	30	0	120	0	20			1.1				-1	1
33	0	30	30	0	122	0	20			1.2				1	1
36	0	30	30	0	124	0	20			1.3				1	-1
39	0	30	30	0	126	0	20			1.4				-1	-1
42	0	30	30	0	128	0	20			1.5				-1	1
45	0	30	30	0	130	0	20			1.6
48	0	30	30	0	132	0	20			1.7
51	0	30	30	0	134	0	20			1.8				632	1
54	0	30	30	0	136	0	20			1.9				634	1
57	0	30	30	0	138	0	20			2				634	-1
60	0	30	30	0	140	0	20			2.1				632	-1
63	0	30	30	0	142	0	20			2.2				632	1
66	0	30	30	0	144	0	20			2.3
69	0	30	30	0	146	0	20			2.4
72	0	30	30	0	148	0	20			2.5				Target x	Target y
75	0	30	30	0	150	0	20			2.6				99	1
78	0	30	30	0	152	0	20			2.7				101	1
81	0	30	30	0	154	0	20			2.8				101	-1
84	0	30	30	0	156	0	20			2.9				99	-1
87	0	30	30	0	158	0	20			3				99	1
90	0	30	30	0	160	0	20			3.1
93	0	30	30	0	162	0	20			3.2				532	1
96	0	30	30	0	164	0	20			3.3				534	1
99	0	30	30	0	166	0	20			3.4				534	-1
102	0	30	30	0	168	0	20			3.5				532	-1
105	0	30	30	0	170	0	20			3.6				532	1
108	0	30	30	0	172	0	20			3.7
111	0	30	30	0	174	0	20			3.8				lane x	lane y
114	0	30	30	0	176	0	20			3.9				0	-2
117	0	30	30	0	178	0	20			4				700	-2
120	0	30	30	0	180	0	20			4.1
123	0	30	30	0	182	0	20			4.2
126.006	0.00274983	30.125	30.1249	0.0549966	184	0	20			4.3
129.037	0.0165788	30.375	30.3745	0.166189	186.007	0	20.1			4.4
132.094	0.0416465	30.625	30.6237	0.278971	188.025	0	20.2			4.5				0	6
135.175	0.0781109	30.875	30.8725	0.393332	190.053	0	20.3			4.6				700	6
138.281	0.12613	31.125	31.1208	0.509275	192.09	0	20.4			4.7
141.411	0.185862	31.375	31.3687	0.626793	194.137	0	20.5			4.8
144.567	0.257462	31.625	31.6162	0.745872	196.195	0	20.6			4.9
147.747	0.341087	31.875	31.8632	0.866512	198.262	0	20.7			5
150.952	0.436894	32.125	32.1098	0.988711	200.34	0	20.8			5.1				0	2
154.181	0.545036	32.375	32.3559	1.11246	202.428	0	20.9			5.2				700	2
157.435	0.665669	32.625	32.6015	1.23774	204.525	0	21			5.3
160.714	0.798946	32.875	32.8467	1.36457	206.632	0	21.1			5.4
164.017	0.94502	33.125	33.0913	1.49293	208.75	0	21.2			5.5
167.344	1.10405	33.375	33.3355	1.62281	210.877	0	21.3			5.6
170.696	1.27617	33.625	33.5792	1.75422	213.015	0	21.4			5.7
174.072	1.46155	33.875	33.8224	1.88715	215.162	0	21.5			5.8
177.466	1.65997	34	33.9403	2.01417	217.32	0	21.6			5.9
180.86	1.8679	34	33.936	2.0844	219.488	0	21.7			6
184.254	2.06734	34	33.9432	1.96441	221.665	0	21.8			6.1
187.649	2.25478	34	33.9499	1.8444	223.852	0	21.9			6.2
191.044	2.43022	34	33.9562	1.72437	226.05	0	22			6.3
194.44	2.59365	34	33.9621	1.60431	228.25	0	22			6.4
197.837	2.74509	34	33.9676	1.48456	230.45	0	22			6.5
201.234	2.88539	34	33.9721	1.37613	232.65	0	22			6.6
204.632	3.01513	34	33.9762	1.27144	234.85	0	22			6.7
208.03	3.13468	34	33.9798	1.1705	237.05	0	22			6.8
211.428	3.24442	34	33.9831	1.07335	239.25	0	22			6.9
214.826	3.34473	34	33.9859	0.980026	241.45	0	22			7
218.225	3.436	34	33.9883	0.890565	243.65	0	22			7.1
221.624	3.51862	34	33.9905	0.805003	245.85	0	22			7.2
225.023	3.59297	34	33.9923	0.723378	248.05	0	22			7.3
228.423	3.65946	34	33.9939	0.645731	250.25	0	22			7.4
231.822	3.71849	34	33.9952	0.572105	252.45	0	22			7.5
235.222	3.77045	34	33.9963	0.502548	254.65	0	22			7.6
238.621	3.81577	34	33.9972	0.437107	256.85	0	22			7.7
242.021	3.85486	34	33.9979	0.375838	259.05	0	22			7.8
245.411	3.88805	33.8	33.7985	0.316924	261.25	0	22			7.9
248.761	3.91555	33.4	33.399	0.26144	263.45	0	22			8
252.071	3.93792	33	32.9993	0.211652	265.65	0	22			8.1
255.341	3.95574	32.6	32.5996	0.167581	267.85	0	22			8.2
258.571	3.96959	32.2	32.1997	0.129203	270.05	0	22			8.3
261.761	3.98002	31.8	31.7999	0.0964412	272.25	0	22			8.4
264.911	3.98758	31.4	31.3999	0.0691539	274.45	0	22			8.5
268.021	3.99281	31	31	0.0471215	276.65	0	22			8.6
271.091	3.99621	30.6	30.6	0.030034	278.85	0	22			8.7
274.121	3.99825	30.2	30.2	0.017477	281.05	0	22			8.8
277.123	3.99933	30.0274	30.0274	0.00898648	283.25	0	22			8.9
280.123	3.99982	30	30	0.00375065	285.45	0	22			9
283.123	3.99998	30	30	0.00102228	287.65	0	22			9.1
286.123	4	30	30	6.3356e-05	289.85	0	22			9.2
289.123	4	30	30	1.29166e-05	292.05	0	22			9.3
292.123	3.99997	30	30	0.00049904	294.25	0	22			9.4
295.123	3.99977	30	30	0.00266083	296.45	0	22			9.5
298.123	3.99917	30	30	0.00737591	298.65	0	22			9.6
301.125	3.99785	30.0274	30.0274	0.0154621	300.85	0	22			9.7
304.128	3.99802	30.0274	30.0274	0.00169552	303.05	0	22			9.8
307.13	3.99818	30.0274	30.0274	0.00159326	305.25	0	22			9.9
310.133	3.99834	30.0274	30.0274	0.00149501	307.45	0	22			10
313.136	3.99848	30.0274	30.0274	0.0014007	309.65	0	22			10.1
316.139	3.99861	30.0274	30.0274	0.00131026	311.85	0	22			10.2
319.141	3.99874	30.0274	30.0274	0.00122361	314.05	0	22			10.3
322.144	3.99885	30.0274	30.0274	0.0011407	316.25	0	22			10.4
325.147	3.99896	30.0274	30.0274	0.00106144	318.45	0	22			10.5
328.148	3.99906	30	30	0.000984877	320.65	0	22			10.6
331.148	3.99915	30	30	0.000912799	322.85	0	22			10.7
334.148	3.99924	30	30	0.000844171	325.05	0	22			10.8
337.148	3.99932	30	30	0.000778918	327.25	0	22			10.9
340.148	3.99939	30	30	0.000716969	329.45	0	22			11
343.148	3.99946	30	30	0.00065825	331.65	0	22			11.1
346.148	3.99952	30	30	0.000602685	333.85	0	22			11.2
349.148	3.99958	30	30	0.0005502	336.05	0	22			11.3
352.148	3.99963	30	30	0.00050072	338.25	0	22			11.4
355.148	3.99968	30	30	0.000454168	340.45	0	22			11.5
358.148	3.99972	30	30	0.000410468	342.65	0	22			11.6
361.148	3.99976	30	30	0.000369541	344.85	0	22			11.7
364.148	3.99979	30	30	0.000331309	347.05	0	22			11.8
367.148	3.99982	30	30	0.000295694	349.25	0	22			11.9
370.148	3.99985	30	30	0.000262615	351.45	0	22			12
373.148	3.99987	30	30	0.000231992	353.65	0	22			12.1
376.148	3.99989	30	30	0.000203744	355.85	0	22			12.2
379.148	3.99991	30	30	0.000177786	358.05	0	22			12.3
382.148	3.99993	30	30	0.000154037	360.25	0	22			12.4
385.148	3.99994	30	30	0.000132411	362.45	0	22			12.5
388.148	3.99995	30	30	0.000112822	364.65	0	22			12.6
391.148	3.99996	30	30	9.51836e-05	366.85	0	22			12.7
394.148	3.99997	30	30	7.94075e-05	369.05	0	22			12.8
397.148	3.99998	30	30	6.54038e-05	371.25	0	22			12.9
400.148	3.99998	30	30	5.30812e-05	373.45	0	22			13
403.148	3.99999	30	30	4.23467e-05	375.65	0	22			13.1
406.148	3.99999	30	30	3.31055e-05	377.85	0	22			13.2
409.148	3.99999	30	30	2.52607e-05	380.05	0	22			13.3
412.148	4	30	30	1.87131e-05	382.25	0	22			13.4
415.148	4	30	30	1.33609e-05	384.45	0	22			13.5
418.148	4	30	30	9.09937e-06	386.65	0	22			13.6
421.148	4	30	30	5.82027e-06	388.85	0	22			13.7
424.148	4	30	30	3.41118e-06	391.05	0	22			13.8
427.148	4	30	30	1.75461e-06	393.25	0	22			13.9
430.148	4	30	30	7.26546e-07	395.45	0	22			14
433.148	4	30	30	1.94053e-07	397.65	0	22			14.1
436.148	4	30	30	1.0643e-08	399.85	0	22			14.2
439.167	3.99173	30.25	30.2498	0.110391	402.05	0	22			14.3
442.211	3.9723	30.5	30.4992	0.222382	404.25	0	22			14.4
445.279	3.94156	30.75	30.7482	0.335955	406.45	0	22			14.5
448.373	3.89933	31	30.9967	0.451108	408.65	0	22			14.6
451.491	3.84548	31.25	31.2448	0.567839	410.85	0	22			14.7
454.634	3.77983	31.5	31.4925	0.686136	413.05	0	22			14.8
457.802	3.70224	31.75	31.7398	0.805996	415.25	0	22			14.9
460.994	3.61254	32	31.9866	0.927419	417.45	0	22			15
464.211	3.51059	32.25	32.2329	1.05039	419.65	0	22			15.1
467.453	3.39622	32.5	32.4788	1.17491	421.85	0	22			15.2
470.719	3.26928	32.75	32.7241	1.30097	424.05	0	22			15.3
474.01	3.12963	33	32.9691	1.42856	426.25	0	22			15.4
477.325	2.9771	33.25	33.2135	1.55768	428.45	0	22			15.5
480.665	2.81154	33.5	33.4574	1.68833	430.65	0	22			15.6
484.029	2.6328	33.75	33.7009	1.8205	432.85	0	22			15.7
487.418	2.4436	34	33.947	1.89683	435.05	0	22			15.8
490.813	2.26085	34	33.9521	1.80455	437.25	0	22			15.9
494.208	2.08718	34	33.9568	1.71434	439.45	0	22			16
497.604	1.92237	34	33.9611	1.62621	441.65	0	22			16.1
501.001	1.76621	34	33.9651	1.54019	443.85	0	22			16.2
504.397	1.6185	34	33.9688	1.45628	446.05	0	22			16.3
507.795	1.47902	34	33.9722	1.3745	448.25	0	22			16.4
511.192	1.34755	34	33.9753	1.29486	450.45	0	22			16.5
514.59	1.22389	34	33.9782	1.21737	452.65	0	22			16.6
517.988	1.10782	34	33.9808	1.14205	454.85	0	22			16.7
521.386	0.999113	34	33.9832	1.06892	457.05	0	22			16.8
524.784	0.897555	34	33.9854	0.997978	459.25	0	22			16.9
528.183	0.802926	34	33.9873	0.929255	461.45	0	22			17
531.582	0.715001	34	33.9891	0.86276	463.65	0	22			17.1
534.981	0.633558	34	33.9906	0.798512	465.85	0	22			17.2
538.38	0.55837	34	33.992	0.736526	468.05	0	22			17.3
541.78	0.48921	34	33.9933	0.676821	470.25	0	22			17.4
545.179	0.425847	34	33.9944	0.619415	472.45	0	22			17.5
548.578	0.368052	34	33.9953	0.564328	474.65	0	22			17.6
551.978	0.31559	34	33.9962	0.51158	476.85	0	22			17.7
555.378	0.268226	34	33.9969	0.461192	479.05	0	22			17.8
558.777	0.225722	34	33.9975	0.413188	481.25	0	22			17.9
562.177	0.187838	34	33.998	0.367593	483.45	0	22			18
565.577	0.154331	34	33.9985	0.324431	485.65	0	22			18.1
568.974	0.124984	33.9317	33.9305	0.283162	487.85	0	22			18.2
572.337	0.0997641	33.5317	33.5309	0.242168	490.05	0	22			18.3
575.66	0.0783837	33.1317	33.1311	0.204639	492.25	0	22			18.4
578.943	0.0604951	32.7317	32.7313	0.170591	494.45	0	22			18.5
582.186	0.0457505	32.3317	32.3314	0.14002	496.65	0	22			18.6
585.389	0.033804	31.9317	31.9315	0.112899	498.85	0	22			18.7
588.552	0.0243146	31.5317	31.5316	0.0891721	501.05	0	22			18.8
591.675	0.0169491	31.1317	31.1317	0.0687536	503.25	0	22			18.9
594.759	0.0113857	30.7317	30.7317	0.0515211	505.45	0	22			19
597.802	0.00731745	30.3317	30.3317	0.0373137	507.65	0	22			19.1
600.818	0.00444498	30.1371	30.1371	0.0261039	509.85	0	22			19.2
603.828	0.00250086	30.0822	30.0822	0.0174059	512.05	0	22			19.3
606.832	0.00126704	30.0274	30.0274	0.0108144	514.25	0	22			19.4
609.833	0.000550924	30	30	0.00608376	516.45	0	22			19.5
612.833	0.000187595	30	30	0.00293622	518.65	0	22			19.6
615.833	4.02504e-05	30	30	0.00108132	520.85	0	22			19.7
618.833	2.26863e-06	30	30	0.000214901	523.05	0	22			19.8
621.833	6.34111e-08	30	30	3.93612e-06	525.25	0	22			19.9
624.833	5.37866e-07	30	30	1.25738e-05	527.45	0	22			20
627.833	0	30	30	0	529.65	0	22			20.1
630.833	0	30	30	0	531.85	0	22			20.2
633.833	0	30	30	0	534.05	0	22			20.3

## Sheet: const 
Pur x	Pur y	pur V	pur vx	pur vy	obsdx	obsdy	obsdv		time
0	0	30	30	0	100	0	20		0.1
3	0	30	30	0	102	0	20		0.2
6	0	30	30	0	104	0	20		0.3
9	0	30	30	0	106	0	20		0.4
12	0	30	30	0	108	0	20		0.5
15	0	30	30	0	110	0	20		0.6
18	0	30	30	0	112	0	20		0.7
21	0	30	30	0	114	0	20		0.8
24	0	30	30	0	116	0	20		0.9
27	0	30	30	0	118	0	20		1				pursuer x	puersuer y
30	0	30	30	0	120	0	20		1.1				-1	1
33	0	30	30	0	122	0	20		1.2				1	1
36	0	30	30	0	124	0	20		1.3				1	-1
39	0	30	30	0	126	0	20		1.4				-1	-1
42	0	30	30	0	128	0	20		1.5				-1	1
45	0	30	30	0	130	0	20		1.6
48	0	30	30	0	132	0	20		1.7
51	0	30	30	0	134	0	20		1.8				546	1
54	0	30	30	0	136	0	20		1.9				548	1
57	0	30	30	0	138	0	20		2				548	-1
60	0	30	30	0	140	0	20		2.1				546	-1
63	0	30	30	0	142	0	20		2.2				546	1
66	0	30	30	0	144	0	20		2.3
69	0	30	30	0	146	0	20		2.4
72	0	30	30	0	148	0	20		2.5				Target x	Target y
75	0	30	30	0	150	0	20		2.6				99	1
78	0	30	30	0	152	0	20		2.7				101	1
81	0	30	30	0	154	0	20		2.8				101	-1
84	0	30	30	0	156	0	20		2.9				99	-1
87	0	30	30	0	158	0	20		3				99	1
90	0	30	30	0	160	0	20		3.1
93	0	30	30	0	162	0	20		3.2				446	1
96	0	30	30	0	164	0	20		3.3				448	1
99	0	30	30	0	166	0	20		3.4				448	-1
102	0	30	30	0	168	0	20		3.5				446	-1
105	0	30	30	0	170	0	20		3.6				446	1
108	0	30	30	0	172	0	20		3.7
111	0	30	30	0	174	0	20		3.8				lane x	lane y
114	0	30	30	0	176	0	20		3.9				0	-2
117	0	30	30	0	178	0	20		4				600	-2
120	0	30	30	0	180	0	20		4.1
123	0	30	30	0	182	0	20		4.2
126.006	0.00274983	30.125	30.1249	0.0549966	184	0	20		4.3
129.037	0.0165788	30.375	30.3745	0.166189	186	0	20		4.4
132.094	0.0416465	30.625	30.6237	0.278971	188	0	20		4.5				0	6
135.175	0.0781109	30.875	30.8725	0.393332	190	0	20		4.6				600	6
138.281	0.12613	31.125	31.1208	0.509275	192	0	20		4.7
141.411	0.185862	31.375	31.3687	0.626793	194	0	20		4.8
144.567	0.257462	31.625	31.6162	0.745872	196	0	20		4.9
147.747	0.341087	31.875	31.8632	0.866512	198	0	20		5
150.952	0.436894	32.125	32.1098	0.988711	200	0	20		5.1				0	2
154.181	0.545036	32.375	32.3559	1.11246	202	0	20		5.2				600	2
157.435	0.665669	32.625	32.6015	1.23774	204	0	20		5.3
160.714	0.798946	32.875	32.8467	1.36457	206	0	20		5.4				0	10
164.017	0.94502	33.125	33.0913	1.49293	208	0	20		5.5				600	10
167.344	1.10405	33.375	33.3355	1.62281	210	0	20		5.6
170.696	1.27617	33.625	33.5792	1.75422	212	0	20		5.7
174.072	1.46155	33.875	33.8224	1.88715	214	0	20		5.8
177.466	1.65997	34	33.9403	2.01417	216	0	20		5.9
180.86	1.87039	34	33.933	2.13415	218	0	20		6
184.253	2.07906	34	33.9377	2.05676	220	0	20		6.1
187.648	2.27574	34	33.9448	1.93677	222	0	20		6.2
191.043	2.46042	34	33.9514	1.81675	224	0	20		6.3
194.438	2.63309	34	33.9576	1.69671	226	0	20		6.4
197.834	2.79375	34	33.9634	1.57665	228	0	20		6.5
201.231	2.94241	34	33.9688	1.45656	230	0	20		6.6
204.628	3.07917	34	33.9736	1.33855	232	0	20		6.7
208.026	3.20483	34	33.9778	1.22956	234	0	20		6.8
211.424	3.3198	34	33.9814	1.12336	236	0	20		6.9
214.823	3.42437	34	33.9847	1.02008	238	0	20		7
218.221	3.51884	34	33.9876	0.919825	240	0	20		7.1
221.62	3.60352	34	33.99	0.822735	242	0	20		7.2
225.019	3.67874	34	33.9922	0.728956	244	0	20		7.3
228.419	3.74484	34	33.994	0.638657	246	0	20		7.4
231.818	3.80219	34	33.9955	0.55203	248	0	20		7.5
235.218	3.85116	34	33.9968	0.469298	250	0	20		7.6
238.608	3.89206	33.8	33.7978	0.388427	252	0	20		7.7
241.957	3.92506	33.4	33.3986	0.311187	254	0	20		7.8
245.267	3.95086	33	32.9991	0.24084	256	0	20		7.9
248.537	3.97018	32.6	32.5995	0.177948	258	0	20		8
251.767	3.98381	32.2	32.1998	0.123141	260	0	20		8.1
254.957	3.99262	31.8	31.7999	0.0771373	262	0	20		8.2
258.107	3.99754	31.4	31.4	0.0407715	264	0	20		8.3
261.217	3.99962	31	31	0.0150471	266	0	20		8.4
264.287	4.00001	30.6	30.6	0.00127385	268	0	20		8.5
267.317	4.00009	30.2	30.2	0.00212199	270	0	20		8.6
270.317	4.0015	30	30	0.0194618	272	0	20		8.7
273.317	4.00587	30	30	0.0130759	274	0	20		8.8
276.317	4.01482	30	29.9998	0.010295	276	0	20		8.9
279.317	4.0169	30	30	0.00658661	278	0	20		9
282.317	4.01549	30	30	0.0138007	280	0	20		9.1
285.317	4.01417	30	30	0.0130107	282	0	20		9.2
288.317	4.01293	30	30	0.012244	284	0	20		9.3
291.317	4.01176	30	30	0.0115006	286	0	20		9.4
294.317	4.01067	30	30	0.0107804	288	0	20		9.5
297.317	4.00964	30	30	0.0100835	290	0	20		9.6
300.317	4.00868	30	30	0.00940992	292	0	20		9.7
303.317	4.00779	30	30	0.0087596	294	0	20		9.8
306.317	4.00696	30	30	0.00813257	296	0	20		9.9
309.317	4.00619	30	30	0.00752881	298	0	20		10
312.317	4.00549	30	30	0.00694834	300	0	20		10.1
315.317	4.00483	30	30	0.00639115	302	0	20		10.2
318.317	4.00423	30	30	0.00585724	304	0	20		10.3
321.317	4.00369	30	30	0.00534661	306	0	20		10.4
324.317	4.00319	30	30	0.00485927	308	0	20		10.5
327.317	4.00274	30	30	0.0043952	310	0	20		10.6
330.317	4.00233	30	30	0.00395442	312	0	20		10.7
333.317	4.00197	30	30	0.00353692	314	0	20		10.8
336.317	4.00164	30	30	0.00314269	316	0	20		10.9
339.317	4.00136	30	30	0.00277176	318	0	20		11
342.317	4.00111	30	30	0.0024241	320	0	20		11.1
345.317	4.00089	30	30	0.00209972	322	0	20		11.2
348.317	4.0007	30	30	0.00179863	324	0	20		11.3
351.317	4.00054	30	30	0.00152082	326	0	20		11.4
354.317	4.00041	30	30	0.00126628	328	0	20		11.5
357.317	4.0003	30	30	0.00103503	330	0	20		11.6
360.317	4.00021	30	30	0.000827066	332	0	20		11.7
363.317	4.00014	30	30	0.000642379	334	0	20		11.8
366.317	4.00009	30	30	0.000480973	336	0	20		11.9
369.317	4.00005	30	30	0.000342849	338	0	20		12
372.317	4.00003	30	30	0.000228007	340	0	20		12.1
375.317	4.00001	30	30	0.000136446	342	0	20		12.2
378.317	4	30	30	6.81668e-05	344	0	20		12.3
381.317	4	30	30	2.3169e-05	346	0	20		12.4
384.317	4	30	30	1.45266e-06	348	0	20		12.5
387.336	3.99173	30.25	30.2498	0.110393	350	0	20		12.6
390.38	3.9723	30.5	30.4992	0.222384	352	0	20		12.7
393.448	3.94156	30.75	30.7482	0.335957	354	0	20		12.8
396.542	3.89933	31	30.9967	0.451109	356	0	20		12.9
399.66	3.84548	31.25	31.2448	0.56784	358	0	20		13
402.803	3.77983	31.5	31.4925	0.686137	360	0	20		13.1
405.971	3.70224	31.75	31.7398	0.805998	362	0	20		13.2
409.163	3.61254	32	31.9866	0.927421	364	0	20		13.3
412.38	3.51059	32.25	32.2329	1.05039	366	0	20		13.4
415.622	3.39622	32.5	32.4788	1.17491	368	0	20		13.5
418.888	3.26928	32.75	32.7241	1.30097	370	0	20		13.6
422.179	3.12962	33	32.9691	1.42856	372	0	20		13.7
425.495	2.97709	33.25	33.2135	1.55768	374	0	20		13.8
428.834	2.81154	33.5	33.4574	1.68833	376	0	20		13.9
432.198	2.6328	33.75	33.7009	1.8205	378	0	20		14
435.586	2.44073	34	33.9438	1.95417	380	0	20		14.1
438.981	2.24315	34	33.944	1.95138	382	0	20		14.2
442.376	2.05528	34	33.9494	1.85453	384	0	20		14.3
445.771	1.87699	34	33.9545	1.75914	386	0	20		14.4
449.167	1.70813	34	33.9592	1.66526	388	0	20		14.5
452.563	1.54854	34	33.9636	1.57292	390	0	20		14.6
455.96	1.39806	34	33.9677	1.48216	392	0	20		14.7
459.357	1.25654	34	33.9715	1.39301	394	0	20		14.8
462.754	1.12381	34	33.9749	1.30553	396	0	20		14.9
466.152	0.999705	34	33.9781	1.21976	398	0	20		15
469.55	0.884041	34	33.981	1.13574	400	0	20		15.1
472.948	0.776644	34	33.9837	1.05354	402	0	20		15.2
476.347	0.677326	34	33.9861	0.97321	404	0	20		15.3
479.745	0.585898	34	33.9882	0.89481	406	0	20		15.4
483.144	0.502159	34	33.9901	0.818411	408	0	20		15.5
486.544	0.425906	34	33.9919	0.744088	410	0	20		15.6
489.943	0.356923	34	33.9934	0.671922	412	0	20		15.7
493.342	0.294989	34	33.9947	0.602006	414	0	20		15.8
496.742	0.239871	34	33.9958	0.534441	416	0	20		15.9
500.141	0.191325	34	33.9968	0.469344	418	0	20		16
503.541	0.149094	34	33.9976	0.406848	420	0	20		16.1
506.931	0.11301	33.8	33.7982	0.345066	422	0	20		16.2
510.281	0.0830156	33.4	33.3988	0.285275	424	0	20		16.3
513.591	0.0586519	33	32.9992	0.23016	426	0	20		16.4
516.861	0.0394274	32.6	32.5995	0.180035	428	0	20		16.5
520.091	0.0248183	32.2	32.1997	0.135235	430	0	20		16.6
523.281	0.0142651	31.8	31.7999	0.0961215	432	0	20		16.7
526.431	0.00717031	31.4	31.3999	0.0630786	434	0	20		16.8
529.541	0.00289667	31	31	0.0365129	436	0	20		16.9
532.611	0.000764848	30.6	30.6	0.0168459	438	0	20		17
535.641	5.34903e-05	30.2	30.2	0.00449577	440	0	20		17.1
538.641	4.12747e-06	30	30	0.000193269	442	0	20		17.2
541.641	0	30	30	0.00279416	444	0	20		17.3
544.641	0	30	30	0	446	0	20		17.4
547.641	0	30	30	0	448	0	20		17.5
