# Supplementary material for: A novel approach of overtaking maneuvering using modified RG method
Source: PLoS One. 2022 Jan 20;17(1):e0260455. doi: 10.1371/journal.pone.0260455 (PMC8776333; doi:10.1371/journal.pone.0260455)
Supplement: S2 File — (ZIP) [file pone.0260455.s002.zip › Off_line_method.xlsx]

## Sheet: s_s
Pur x	Pur y	pur V	pur vx	pur vy	obsdx	obsdy	obsdv	opx	opy	opv		time
1.5	0	30	30	0	101	0	20	21.25	4	25		0.1
4.5	0	30	30	0	103	0	20	23.75	4	25		0.2
7.5	0	30	30	0	105	0	20	26.25	4	25		0.3
10.5	0	30	30	0	107	0	20	28.75	4	25		0.4
13.5	0	30	30	0	109	0	20	31.25	4	25		0.5
16.5	0	30	30	0	111	0	20	33.75	4	25		0.6
19.5	0	30	30	0	113	0	20	36.25	4	25		0.7
22.5	0	30	30	0	115	0	20	38.75	4	25		0.8
25.5	0	30	30	0	117	0	20	41.25	4	25		0.9
28.5	0	30	30	0	119	0	20	43.75	4	25		1				pursuer x	puersuer y
31.5	0	30	30	0	121	0	20	46.25	4	25		1.1				-1	1
34.5	0	30	30	0	123	0	20	48.75	4	25		1.2				1	1
37.5	0	30	30	0	125	0	20	51.25	4	25		1.3				1	-1
40.5	0	30	30	0	127	0	20	53.75	4	25		1.4				-1	-1
43.5	0	30	30	0	129	0	20	56.25	4	25		1.5				-1	1
46.5	0	30	30	0	131	0	20	58.75	4	25		1.6
49.5	0	30	30	0	133	0	20	61.25	4	25		1.7
52.5	0	30	30	0	135	0	20	63.75	4	25		1.8				1062	1
55.5	0	30	30	0	137	0	20	66.25	4	25		1.9				1064	1
58.5	0	30	30	0	139	0	20	68.75	4	25		2				1064	-1
61.5	0	30	30	0	141	0	20	71.25	4	25		2.1				1062	-1
64.5	0	30	30	0	143	0	20	73.75	4	25		2.2				1062	1
67.5	0	30	30	0	145	0	20	76.25	4	25		2.3
70.5	0	30	30	0	147	0	20	78.75	4	25		2.4
73.5	0	30	30	0	149	0	20	81.25	4	25		2.5				Target x	Target y
76.5	0	29.8	30	0	151	0	20	83.75	4	25		2.6				99	1
79.47	0	29.4	30	0	153	0	20	86.25	4	25		2.7				101	1
82.4	0	29	30	0	155	0	20	88.75	4	25		2.8				101	-1
85.29	0	28.6	30	0	157	0	20	91.25	4	25		2.9				99	-1
88.14	0	28.2	30	0	159	0	20	93.75	4	25		3				99	1
90.95	0	27.8	30	0	161	0	20	96.25	4	25		3.1
93.72	0	27.4	30	0	163	0	20	98.75	4	25		3.2				968	1
96.45	0	27	30	0	165	0	20	101.25	4	25		3.3				970	1
99.14	0	26.6	30	0	167	0	20	103.75	4	25		3.4				970	-1
101.79	0	26.2	30	0	169	0	20	106.25	4	25		3.5				968	-1
104.4	0	25.8	30	0	171	0	20	108.75	4	25		3.6				968	1
106.97	0	25.4	30	0	173	0	20	111.25	4	25		3.7
109.5	0	25	30	0	175	0	20	113.75	4	25		3.8				lane x	lane y
111.99	0	24.6	30	0	177	0	20	116.25	4	25		3.9				0	-2
114.44	0	24.2	30	0	179	0	20	118.75	4	25		4				1000	-2
116.85	0	23.8	30	0	181	0	20	121.25	4	25		4.1
119.22	0	23.4	30	0	183	0	20	123.75	4	25		4.2
121.55	0	23	30	0	185	0	20	126.25	4	25		4.3
123.84	0	22.6	30	0	187	0	20	128.75	4	25		4.4
126.09	0	22.2	30	0	189	0	20	131.25	4	25		4.5				0	6
128.3	0	21.8	30	0	191	0	20	133.75	4	25		4.6				1000	6
130.47	0	21.4	30	0	193	0	20	136.25	4	25		4.7
132.6	0	21	30	0	195	0	20	138.75	4	25		4.8
134.69	0	20.6	30	0	197	0	20	141.25	4	25		4.9
136.74	0	20.2	30	0	199	0	20	143.75	4	25		5
138.75	0	20	30	0	201	0	20	146.25	4	25		5.1				0	2
140.75	0	20	30	0	203	0	20	148.75	4	25		5.2				1000	2
142.75	0	20	30	0	205	0	20	151.25	4	25		5.3
144.75	0	20	30	0	207	0	20	153.75	4	25		5.4
146.75	0	20	30	0	209	0	20	156.25	4	25		5.5
148.75	0	20	30	0	211	0	20	158.75	4	25		5.6
150.75	0	20	30	0	213	0	20	161.25	4	25		5.7
152.75	0	20	30	0	215	0	20	163.75	4	25		5.8				op x	op y
154.75	0	20	30	0	217	0	20	166.25	4	25		5.9				19	5
156.75	0	20	30	0	219	0	20	168.75	4	25		6				21	5
158.75	0	20	30	0	221	0	20	171.25	4	25		6.1				21	3
160.75	0	20	30	0	223	0	20	173.75	4	25		6.2				19	3
162.75	0	20	30	0	225	0	20	176.25	4	25		6.3				19	5
164.75	0	20	30	0	227	0	20	178.75	4	25		6.4
166.75	0	20	30	0	229	0	20	181.25	4	25		6.5				1105	5
168.75	0	20	30	0	231	0	20	183.75	4	25		6.6				1107	5
170.75	0	20	30	0	233	0	20	186.25	4	25		6.7				1107	3
172.75	0	20	30	0	235	0	20	188.75	4	25		6.8				1105	3
174.75	0	20	30	0	237	0	20	191.25	4	25		6.9				1105	5
176.75	0	20	30	0	239	0	20	193.75	4	25		7
178.75	0	20	30	0	241	0	20	196.25	4	25		7.1
180.75	0	20	30	0	243	0	20	198.75	4	25		7.2
182.75	0	20	30	0	245	0	20	201.25	4	25		7.3
184.75	0	20	30	0	247	0	20	203.75	4	25		7.4
186.75	0	20	30	0	249	0	20	206.25	4	25		7.5
188.75	0	20	30	0	251	0	20	208.75	4	25		7.6
190.75	0	20	30	0	253	0	20	211.25	4	25		7.7
192.75	0	20	30	0	255	0	20	213.75	4	25		7.8
194.75	0	20	30	0	257	0	20	216.25	4	25		7.9
196.75	0	20	30	0	259	0	20	218.75	4	25		8
198.75	0	20	30	0	261	0	20	221.25	4	25		8.1
200.75	0	20	30	0	263	0	20	223.75	4	25		8.2
202.75	0	20	30	0	265	0	20	226.25	4	25		8.3
204.75	0	20	30	0	267	0	20	228.75	4	25		8.4
206.75	0	20	30	0	269	0	20	231.25	4	25		8.5
208.75	0	20	30	0	271	0	20	233.75	4	25		8.6
210.75	0	20	30	0	273	0	20	236.25	4	25		8.7
212.75	0	20	30	0	275	0	20	238.75	4	25		8.8
214.75	0	20	30	0	277	0	20	241.25	4	25		8.9
216.75	0	20	30	0	279	0	20	243.75	4	25		9
218.75	0	20	30	0	281	0	20	246.25	4	25		9.1
220.75	0	20	30	0	283	0	20	248.75	4	25		9.2
222.75	0	20	30	0	285	0	20	251.25	4	25		9.3
224.75	0	20	30	0	287	0	20	253.75	4	25		9.4
226.75	0	20	30	0	289	0	20	256.25	4	25		9.5
228.75	0	20	30	0	291	0	20	258.75	4	25		9.6
230.75	0	20	30	0	293	0	20	261.25	4	25		9.7
232.75	0	20	30	0	295	0	20	263.75	4	25		9.8
234.75	0	20	30	0	297	0	20	266.25	4	25		9.9
236.75	0	20	30	0	299	0	20	268.75	4	25		10
238.75	0	20	30	0	301	0	20	271.25	4	25		10.1
240.75	0	20	30	0	303	0	20	273.75	4	25		10.2
242.75	0	20	30	0	305	0	20	276.25	4	25		10.3
244.75	0	20	30	0	307	0	20	278.75	4	25		10.4
246.75	0	20	30	0	309	0	20	281.25	4	25		10.5
248.75	0	20	30	0	311	0	20	283.75	4	25		10.6
250.75	0	20	30	0	313	0	20	286.25	4	25		10.7
252.75	0	20	30	0	315	0	20	288.75	4	25		10.8
254.75	0	20	30	0	317	0	20	291.25	4	25		10.9
256.75	0	20	30	0	319	0	20	293.75	4	25		11
258.75	0	20	30	0	321	0	20	296.25	4	25		11.1
260.75	0	20	30	0	323	0	20	298.75	4	25		11.2
262.75	0	20	30	0	325	0	20	301.25	4	25		11.3
264.75	0	20	30	0	327	0	20	303.75	4	25		11.4
266.75	0	20	30	0	329	0	20	306.25	4	25		11.5
268.75	0	20	30	0	331	0	20	308.75	4	25		11.6
270.75	0	20	30	0	333	0	20	311.25	4	25		11.7
272.75	0	20	30	0	335	0	20	313.75	4	25		11.8
274.75	0	20	30	0	337	0	20	316.25	4	25		11.9
276.75	0	20	30	0	339	0	20	318.75	4	25		12
278.75	0	20	30	0	341	0	20	321.25	4	25		12.1
280.75	0	20	30	0	343	0	20	323.75	4	25		12.2
282.75	0	20	30	0	345	0	20	326.25	4	25		12.3
284.75	0	20	30	0	347	0	20	328.75	4	25		12.4
286.75	0	20	30	0	349	0	20	331.25	4	25		12.5
288.75	0	20	30	0	351	0	20	333.75	4	25		12.6
290.75	0	20	30	0	353	0	20	336.25	4	25		12.7
292.75	0	20	30	0	355	0	20	338.75	4	25		12.8
294.75	0	20	30	0	357	0	20	341.25	4	25		12.9
296.75	0	20	30	0	359	0	20	343.75	4	25		13
298.75	0	20	30	0	361	0	20	346.25	4	25		13.1
300.75	0	20	30	0	363	0	20	348.75	4	25		13.2
302.75	0	20	30	0	365	0	20	351.25	4	25		13.3
304.75	0	20	30	0	367	0	20	353.75	4	25		13.4
306.75	0	20	30	0	369	0	20	356.25	4	25		13.5
308.75	0	20	30	0	371	0	20	358.75	4	25		13.6
310.75	0	20	30	0	373	0	20	361.25	4	25		13.7
312.75	0	20	30	0	375	0	20	363.75	4	25		13.8
314.75	0	20	30	0	377	0	20	366.25	4	25		13.9
316.75	0	20	30	0	379	0	20	368.75	4	25		14
318.75	0	20	30	0	381	0	20	371.25	4	25		14.1
320.75	0	20	30	0	383	0	20	373.75	4	25		14.2
322.75	0	20	30	0	385	0	20	376.25	4	25		14.3
324.75	0	20	30	0	387	0	20	378.75	4	25		14.4
326.75	0	20	30	0	389	0	20	381.25	4	25		14.5
328.75	0	20	30	0	391	0	20	383.75	4	25		14.6
330.75	0	20	30	0	393	0	20	386.25	4	25		14.7
332.75	0	20	30	0	395	0	20	388.75	4	25		14.8
334.75	0	20	30	0	397	0	20	391.25	4	25		14.9
336.75	0	20	30	0	399	0	20	393.75	4	25		15
338.75	0	20	30	0	401	0	20	396.25	4	25		15.1
340.75	0	20	30	0	403	0	20	398.75	4	25		15.2
342.75	0	20	30	0	405	0	20	401.25	4	25		15.3
344.75	0	20	30	0	407	0	20	403.75	4	25		15.4
346.75	0	20	30	0	409	0	20	406.25	4	25		15.5
348.75	0	20	30	0	411	0	20	408.75	4	25		15.6
350.75	0	20	30	0	413	0	20	411.25	4	25		15.7
352.75	0	20	30	0	415	0	20	413.75	4	25		15.8
354.75	0	20	30	0	417	0	20	416.25	4	25		15.9
356.75	0	20	30	0	419	0	20	418.75	4	25		16
358.75	0	20	30	0	421	0	20	421.25	4	25		16.1
360.75	0	20	30	0	423	0	20	423.75	4	25		16.2
362.75	0	20	30	0	425	0	20	426.25	4	25		16.3
364.75	0	20	30	0	427	0	20	428.75	4	25		16.4
366.75	0	20	30	0	429	0	20	431.25	4	25		16.5
368.75	0	20	30	0	431	0	20	433.75	4	25		16.6
370.75	0	20	30	0	433	0	20	436.25	4	25		16.7
372.75	0	20	30	0	435	0	20	438.75	4	25		16.8
374.75	0	20	30	0	437	0	20	441.25	4	25		16.9
376.75	0	20	30	0	439	0	20	443.75	4	25		17
378.75	0	20.125	30	0	441	0	20	446.25	4	25		17.1
380.769	0.00122929	20.375	20.25	0.0184299	443	0	20	448.75	4	25		17.2
382.812	0.00611621	20.625	20.4999	0.0609921	445	0	20	451.25	4	25		17.3
384.881	0.0169991	20.875	20.7496	0.12664	447	0	20	453.75	4	25		17.4
386.975	0.0360689	21.125	20.9989	0.213758	449	0	20	456.25	4	25		17.5
389.093	0.065315	21.375	21.2476	0.320204	451	0	20	458.75	4	25		17.6
391.237	0.106477	21.625	21.4954	0.44336	453	0	20	461.25	4	25		17.7
393.405	0.161	21.875	21.7423	0.580195	455	0	20	463.75	4	25		17.8
395.597	0.230002	22.125	21.988	0.727344	457	0	20	466.25	4	25		17.9
397.815	0.314245	22.375	22.2325	0.881187	459	0	20	468.75	4	25		18
400.056	0.414114	22.625	22.476	1.03794	461	0	20	471.25	4	25		18.1
402.322	0.529611	22.875	22.7187	1.19375	463	0	20	473.75	4	25		18.2
404.612	0.660355	23.125	22.9607	1.34478	465	0	20	476.25	4	25		18.3
406.926	0.805587	23.375	23.2024	1.48731	467	0	20	478.75	4	25		18.4
409.265	0.964194	23.625	23.4442	1.61785	469	0	20	481.25	4	25		18.5
411.627	1.13473	23.875	23.6867	1.73317	471	0	20	483.75	4	25		18.6
414.014	1.31547	24.125	23.9301	1.83045	473	0	20	486.25	4	25		18.7
416.425	1.50441	24.375	24.1749	1.90729	475	0	20	488.75	4	25		18.8
418.861	1.69937	24.625	24.4213	1.96179	477	0	20	491.25	4	25		18.9
421.322	1.89801	24.875	24.6697	1.99263	479	0	20	493.75	4	25		19
423.808	2.09791	25	24.9199	1.99903	481	0	20	496.25	4	25		19.1
426.3	2.2966	25	24.9214	1.98085	483	0	20	498.75	4	25		19.2
428.792	2.49166	25	24.9247	1.93853	485	0	20	501.25	4	25		19.3
431.285	2.68075	25	24.9297	1.87311	487	0	20	503.75	4	25		19.4
433.779	2.86167	25	24.9361	1.7862	489	0	20	506.25	4	25		19.5
436.273	3.03243	25	24.9435	1.67994	491	0	20	508.75	4	25		19.6
438.768	3.1913	25	24.9515	1.55694	493	0	20	511.25	4	25		19.7
441.263	3.33681	25	24.9596	1.42022	495	0	20	513.75	4	25		19.8
443.76	3.46786	25	24.9676	1.27316	497	0	20	516.25	4	25		19.9
446.257	3.58367	25	24.9749	1.11937	499	0	20	518.75	4	25		20
448.755	3.68386	25	24.9815	0.962624	501	0	20	521.25	4	25		20.1
451.254	3.76842	25	24.987	0.806788	503	0	20	523.75	4	25		20.2
453.753	3.83772	25	24.9914	0.655692	505	0	20	526.25	4	25		20.3
456.252	3.89253	25	24.9947	0.513052	507	0	20	528.75	4	25		20.4
458.752	3.93395	25	24.9971	0.382378	509	0	20	531.25	4	25		20.5
461.252	3.96342	25	24.9986	0.266884	511	0	20	533.75	4	25		20.6
463.752	3.98268	25	24.9994	0.169411	513	0	20	536.25	4	25		20.7
466.252	3.9937	25	24.9998	0.0923562	515	0	20	538.75	4	25		20.8
468.752	3.99869	25	25	0.0376155	517	0	20	541.25	4	25		20.9
471.252	3.99997	25	25	0.00653526	519	0	20	543.75	4	25		21
473.752	3.99997	25	25	-0.000119953	521	0	20	546.25	4	25		21.1
476.252	4	25	25	0	523	0	20	548.75	4	25		21.2
478.752	4	25	25	0	525	0	20	551.25	4	25		21.3
481.252	4	25	25	0	527	0	20	553.75	4	25		21.4
483.752	4	25	25	0	529	0	20	556.25	4	25		21.5
486.252	4	25	25	0	531	0	20	558.75	4	25		21.6
488.752	4	25	25	0	533	0	20	561.25	4	25		21.7
491.252	4	25	25	0	535	0	20	563.75	4	25		21.8
493.752	4	25	25	0	537	0	20	566.25	4	25		21.9
496.252	4	25	25	0	539	0	20	568.75	4	25		22
498.752	4	25	25	0	541	0	20	571.25	4	25		22.1
501.252	4	25	25	0	543	0	20	573.75	4	25		22.2
503.752	4	25	25	0	545	0	20	576.25	4	25		22.3
506.252	4	25	25	0	547	0	20	578.75	4	25		22.4
508.752	4	25	25	0	549	0	20	581.25	4	25		22.5
511.252	4	25	25	0	551	0	20	583.75	4	25		22.6
513.752	4	25	25	0	553	0	20	586.25	4	25		22.7
516.252	4	25	25	0	555	0	20	588.75	4	25		22.8
518.752	4	25	25	0	557	0	20	591.25	4	25		22.9
521.252	4	25	25	0	559	0	20	593.75	4	25		23
523.752	4	25	25	0	561	0	20	596.25	4	25		23.1
526.252	4	25	25	0	563	0	20	598.75	4	25		23.2
528.752	4	25	25	0	565	0	20	601.25	4	25		23.3
531.252	4	25	25	0	567	0	20	603.75	4	25		23.4
533.752	4	25	25	0	569	0	20	606.25	4	25		23.5
536.252	4	25	25	0	571	0	20	608.75	4	25		23.6
538.752	4	25	25	0	573	0	20	611.25	4	25		23.7
541.252	4	25	25	0	575	0	20	613.75	4	25		23.8
543.752	4	25	25	0	577	0	20	616.25	4	25		23.9
546.252	4	25	25	0	579	0	20	618.75	4	25		24
548.752	4	25	25	0	581	0	20	621.25	4	25		24.1
551.252	4	25	25	0	583	0	20	623.75	4	25		24.2
553.752	4	25	25	0	585	0	20	626.25	4	25		24.3
556.252	4	25	25	0	587	0	20	628.75	4	25		24.4
558.752	4	25	25	0	589	0	20	631.25	4	25		24.5
561.252	4	25	25	0	591	0	20	633.75	4	25		24.6
563.752	4	25	25	0	593	0	20	636.25	4	25		24.7
566.252	4	25	25	0	595	0	20	638.75	4	25		24.8
568.752	4	25	25	0	597	0	20	641.25	4	25		24.9
571.252	4	25	25	0	599	0	20	643.75	4	25		25
573.752	4	25	25	0	601	0	20	646.25	4	25		25.1
576.252	4	25	25	0	603	0	20	648.75	4	25		25.2
578.752	4	25	25	0	605	0	20	651.25	4	25		25.3
581.252	4	25	25	0	607	0	20	653.75	4	25		25.4
583.752	4	25	25	0	609	0	20	656.25	4	25		25.5
586.252	4	25	25	0	611	0	20	658.75	4	25		25.6
588.752	4	25	25	0	613	0	20	661.25	4	25		25.7
591.252	4	25	25	0	615	0	20	663.75	4	25		25.8
593.752	4	25	25	0	617	0	20	666.25	4	25		25.9
596.252	4	25	25	0	619	0	20	668.75	4	25		26
598.752	4	25	25	0	621	0	20	671.25	4	25		26.1
601.252	4	25	25	0	623	0	20	673.75	4	25		26.2
603.752	4	25	25	0	625	0	20	676.25	4	25		26.3
606.252	4	25	25	0	627	0	20	678.75	4	25		26.4
608.752	4	25	25	0	629	0	20	681.25	4	25		26.5
611.252	4	25	25	0	631	0	20	683.75	4	25		26.6
613.752	4	25	25	0	633	0	20	686.25	4	25		26.7
616.252	4	25	25	0	635	0	20	688.75	4	25		26.8
618.752	4	25	25	0	637	0	20	691.25	4	25		26.9
621.252	4	25	25	0	639	0	20	693.75	4	25		27
623.752	4	25	25	0	641	0	20	696.25	4	25		27.1
626.252	4	25	25	0	643	0	20	698.75	4	25		27.2
628.752	4	25	25	0	645	0	20	701.25	4	25		27.3
631.252	4	25	25	0	647	0	20	703.75	4	25		27.4
633.752	4	25	25	0	649	0	20	706.25	4	25		27.5
636.252	4	25	25	0	651	0	20	708.75	4	25		27.6
638.752	4	25	25	0	653	0	20	711.25	4	25		27.7
641.252	4	25	25	0	655	0	20	713.75	4	25		27.8
643.752	4	25	25	0	657	0	20	716.25	4	25		27.9
646.252	4	25	25	0	659	0	20	718.75	4	25		28
648.752	4	25	25	0	661	0	20	721.25	4	25		28.1
651.252	4	25	25	0	663	0	20	723.75	4	25		28.2
653.752	4	25	25	0	665	0	20	726.25	4	25		28.3
656.252	4	25	25	0	667	0	20	728.75	4	25		28.4
658.752	4	25	25	0	669	0	20	731.25	4	25		28.5
661.252	4	25	25	0	671	0	20	733.75	4	25		28.6
663.752	4	25	25	0	673	0	20	736.25	4	25		28.7
666.252	4	25	25	0	675	0	20	738.75	4	25		28.8
668.752	4	25	25	0	677	0	20	741.25	4	25		28.9
671.252	4	25	25	0	679	0	20	743.75	4	25		29
673.752	4	25	25	0	681	0	20	746.25	4	25		29.1
676.252	4	25	25	0	683	0	20	748.75	4	25		29.2
678.752	4	25	25	0	685	0	20	751.25	4	25		29.3
681.252	4	25	25	0	687	0	20	753.75	4	25		29.4
683.752	4	25	25	0	689	0	20	756.25	4	25		29.5
686.252	4	25	25	0	691	0	20	758.75	4	25		29.6
688.752	4	25	25	0	693	0	20	761.25	4	25		29.7
691.252	4	25	25	0	695	0	20	763.75	4	25		29.8
693.752	4	25	25	0	697	0	20	766.25	4	25		29.9
696.252	4	25	25	0	699	0	20	768.75	4	25		30
698.752	4	25	25	0	701	0	20	771.25	4	25		30.1
701.252	4	25	25	0	703	0	20	773.75	4	25		30.2
703.752	4	25	25	0	705	0	20	776.25	4	25		30.3
706.252	4	25	25	0	707	0	20	778.75	4	25		30.4
708.752	4	25	25	0	709	0	20	781.25	4	25		30.5
711.252	4	25	25	0	711	0	20	783.75	4	25		30.6
713.752	4	25	25	0	713	0	20	786.25	4	25		30.7
716.252	4	25	25	0	715	0	20	788.75	4	25		30.8
718.752	4	25	25	0	717	0	20	791.25	4	25		30.9
721.252	4	25	25	0	719	0	20	793.75	4	25		31
723.752	4	25	25	0	721	0	20	796.25	4	25		31.1
726.252	4	25	25	0	723	0	20	798.75	4	25		31.2
728.752	4	25	25	0	725	0	20	801.25	4	25		31.3
731.252	4	25	25	0	727	0	20	803.75	4	25		31.4
733.752	4	25	25	0	729	0	20	806.25	4	25		31.5
736.252	4	25	25	0	731	0	20	808.75	4	25		31.6
738.752	4	25	25	0	733	0	20	811.25	4	25		31.7
741.252	4	25	25	0	735	0	20	813.75	4	25		31.8
743.752	4	25	25	0	737	0	20	816.25	4	25		31.9
746.252	4	25	25	0	739	0	20	818.75	4	25		32
748.752	4	25	25	0	741	0	20	821.25	4	25		32.1
751.252	4	25	25	0	743	0	20	823.75	4	25		32.2
753.752	4	25	25	0	745	0	20	826.25	4	25		32.3
756.252	4	25	25	0	747	0	20	828.75	4	25		32.4
758.752	4	25	25	0	749	0	20	831.25	4	25		32.5
761.252	4	25	25	0	751	0	20	833.75	4	25		32.6
763.752	4	25	25	0	753	0	20	836.25	4	25		32.7
766.252	4	25	25	0	755	0	20	838.75	4	25		32.8
768.752	4	25	25	0	757	0	20	841.25	4	25		32.9
771.252	4	25	25	0	759	0	20	843.75	4	25		33
773.752	4	25	25	0	761	0	20	846.25	4	25		33.1
776.252	4	25	25	0	763	0	20	848.75	4	25		33.2
778.752	4	25	25	0	765	0	20	851.25	4	25		33.3
781.252	4	25	25	0	767	0	20	853.75	4	25		33.4
783.752	4	25	25	0	769	0	20	856.25	4	25		33.5
786.252	4	25	25	0	771	0	20	858.75	4	25		33.6
788.752	4	25	25	0	773	0	20	861.25	4	25		33.7
791.252	4	25	25	0	775	0	20	863.75	4	25		33.8
793.752	4	25	25	0	777	0	20	866.25	4	25		33.9
796.252	4	25	25	0	779	0	20	868.75	4	25		34
798.752	4	25	25	0	781	0	20	871.25	4	25		34.1
801.252	4	25	25	0	783	0	20	873.75	4	25		34.2
803.752	4	25	25	0	785	0	20	876.25	4	25		34.3
806.252	4	25	25	0	787	0	20	878.75	4	25		34.4
808.752	4	25	25	0	789	0	20	881.25	4	25		34.5
811.252	4	25	25	0	791	0	20	883.75	4	25		34.6
813.752	4	25	25	0	793	0	20	886.25	4	25		34.7
816.252	4	25	25	0	795	0	20	888.75	4	25		34.8
818.752	4	25	25	0	797	0	20	891.25	4	25		34.9
821.252	4	25	25	0	799	0	20	893.75	4	25		35
823.752	4	25	25	0	801	0	20	896.25	4	25		35.1
826.252	4	25	25	0	803	0	20	898.75	4	25		35.2
828.752	4	25	25	0	805	0	20	901.25	4	25		35.3
831.252	4	25	25	0	807	0	20	903.75	4	25		35.4
833.752	4	25	25	0	809	0	20	906.25	4	25		35.5
836.252	4	25	25	0	811	0	20	908.75	4	25		35.6
838.752	4	25	25	0	813	0	20	911.25	4	25		35.7
841.252	4	25	25	0	815	0	20	913.75	4	25		35.8
843.752	4	25	25	0	817	0	20	916.25	4	25		35.9
846.252	4	25	25	0	819	0	20	918.75	4	25		36
848.752	4	25	25	0	821	0	20	921.25	4	25		36.1
851.252	4	25	25	0	823	0	20	923.75	4	25		36.2
853.752	4	25	25	0	825	0	20	926.25	4	25		36.3
856.252	4	25	25	0	827	0	20	928.75	4	25		36.4
858.752	4	25	25	0	829	0	20	931.25	4	25		36.5
861.258	3.99994	25.25	25.125	0.00114942	831	0	20	933.75	4	25		36.6
863.789	3.99943	25.5	25.375	0.00688497	833	0	20	936.25	4	25		36.7
866.345	3.99799	25.75	25.625	0.0171605	835	0	20	938.75	4	25		36.8
868.927	3.9952	26	25.875	0.0318934	837	0	20	941.25	4	25		36.9
871.533	3.99061	26.25	26.125	0.0509652	839	0	20	943.75	4	25		37
874.164	3.98379	26.5	26.3749	0.0742224	841	0	20	946.25	4	25		37.1
876.82	3.97435	26.75	26.6248	0.101478	843	0	20	948.75	4	25		37.2
879.502	3.9619	27	26.8747	0.132513	845	0	20	951.25	4	25		37.3
882.208	3.94608	27.25	27.1245	0.167077	847	0	20	953.75	4	25		37.4
884.939	3.92655	27.5	27.3742	0.204893	849	0	20	956.25	4	25		37.5
887.695	3.90302	27.75	27.6239	0.245656	851	0	20	958.75	4	25		37.6
890.476	3.87522	28	27.8735	0.289039	853	0	20	961.25	4	25		37.7
893.282	3.8429	28.25	28.123	0.334692	855	0	20	963.75	4	25		37.8
896.113	3.80588	28.5	28.3724	0.382249	857	0	20	966.25	4	25		37.9
898.969	3.76398	28.75	28.6218	0.431326	859	0	20	968.75	4	25		38
901.85	3.71709	29	28.871	0.48153	861	0	20	971.25	4	25		38.1
904.756	3.66512	29.25	29.1201	0.532456	863	0	20	973.75	4	25		38.2
907.687	3.60803	29.5	29.3692	0.583694	865	0	20	976.25	4	25		38.3
910.642	3.54583	29.75	29.6182	0.634833	867	0	20	978.75	4	25		38.4
913.623	3.47854	30	29.8671	0.685462	869	0	20	981.25	4	25		38.5
916.622	3.40626	30	29.991	0.735172	871	0	20	983.75	4	25		38.6
919.621	3.3291	30	29.9898	0.783565	873	0	20	986.25	4	25		38.7
922.62	3.24723	30	29.9885	0.83025	875	0	20	988.75	4	25		38.8
925.619	3.16085	30	29.9872	0.874853	877	0	20	991.25	4	25		38.9
928.617	3.07018	30	29.986	0.917015	879	0	20	993.75	4	25		39
931.616	2.97551	30	29.9848	0.956397	881	0	20	996.25	4	25		39.1
934.614	2.87713	30	29.9836	0.992681	883	0	20	998.75	4	25		39.2
937.612	2.77537	30	29.9825	1.02558	885	0	20	1001.25	4	25		39.3
940.61	2.6706	30	29.9815	1.05482	887	0	20	1003.75	4	25		39.4
943.609	2.56319	30	29.9805	1.08017	889	0	20	1006.25	4	25		39.5
946.607	2.45355	30	29.9798	1.10143	891	0	20	1008.75	4	25		39.6
949.604	2.34211	30	29.9791	1.11843	893	0	20	1011.25	4	25		39.7
952.602	2.22929	30	29.9787	1.13102	895	0	20	1013.75	4	25		39.8
955.6	2.11555	30	29.9784	1.13912	897	0	20	1016.25	4	25		39.9
958.598	2.00135	30	29.9782	1.14264	899	0	20	1018.75	4	25		40
961.596	1.88714	30	29.9783	1.14158	901	0	20	1021.25	4	25		40.1
964.594	1.77337	30	29.9785	1.13592	903	0	20	1023.75	4	25		40.2
967.592	1.66052	30	29.9789	1.12573	905	0	20	1026.25	4	25		40.3
970.59	1.54902	30	29.9794	1.11107	907	0	20	1028.75	4	25		40.4
973.588	1.43931	30	29.9801	1.09208	909	0	20	1031.25	4	25		40.5
976.586	1.33181	30	29.981	1.06889	911	0	20	1033.75	4	25		40.6
979.584	1.22694	30	29.9819	1.04171	913	0	20	1036.25	4	25		40.7
982.582	1.12507	30	29.983	1.01074	915	0	20	1038.75	4	25		40.8
985.58	1.02656	30	29.9841	0.976231	917	0	20	1041.25	4	25		40.9
988.579	0.931752	30	29.9853	0.938471	919	0	20	1043.75	4	25		41
991.578	0.840941	30	29.9866	0.897757	921	0	20	1046.25	4	25		41.1
994.576	0.7544	30	29.9878	0.854418	923	0	20	1048.75	4	25		41.2
997.575	0.672366	30	29.9891	0.808802	925	0	20	1051.25	4	25		41.3
1000.57	0.59504	30	29.9903	0.761276	927	0	20	1053.75	4	25		41.4
1003.57	0.522583	30	29.9915	0.712222	929	0	20	1056.25	4	25		41.5
1006.57	0.455119	30	29.9927	0.662035	931	0	20	1058.75	4	25		41.6
1009.57	0.392731	30	29.9938	0.611118	933	0	20	1061.25	4	25		41.7
1012.57	0.335461	30	29.9948	0.559881	935	0	20	1063.75	4	25		41.8
1015.57	0.283311	30	29.9957	0.508737	937	0	20	1066.25	4	25		41.9
1018.57	0.23624	30	29.9965	0.458096	939	0	20	1068.75	4	25		42
1021.57	0.194167	30	29.9972	0.408366	941	0	20	1071.25	4	25		42.1
1024.57	0.156971	30	29.9978	0.359946	943	0	20	1073.75	4	25		42.2
1027.57	0.124492	30	29.9984	0.313227	945	0	20	1076.25	4	25		42.3
1030.57	0.096532	30	29.9988	0.268584	947	0	20	1078.75	4	25		42.4
1033.57	0.0728556	30	29.9991	0.226375	949	0	20	1081.25	4	25		42.5
1036.57	0.0531939	30	29.9994	0.186942	951	0	20	1083.75	4	25		42.6
1039.57	0.0372456	30	29.9996	0.1506	953	0	20	1086.25	4	25		42.7
1042.57	0.0246794	30	29.9998	0.117642	955	0	20	1088.75	4	25		42.8
1045.57	0.0151369	30	29.9999	0.0883338	957	0	20	1091.25	4	25		42.9
1048.57	0.00823526	30	29.9999	0.0629101	959	0	20	1093.75	4	25		43
1051.57	0.00357046	30	30	0.0415758	961	0	20	1096.25	4	25		43.1
1054.57	0.000720483	30	30	0.0245024	963	0	20	1098.75	4	25		43.2
1057.57	0	30	30	0.0118274	965	0	20	1101.25	4	25		43.3
1060.57	0	30	30	0.00365254	967	0	20	1103.75	4	25		43.4
1063.57	0	30	30	4.37223e-05	969	0	20	1106.25	4	25		43.5

## Sheet: const 
Pur x	Pur y	pur V	pur vx	pur vy	obsdx	obsdy	obsdv		time
1.5	0	30	30	0	101	0	20		0.1
4.5	0	30	30	0	103	0	20		0.2
7.5	0	30	30	0	105	0	20		0.3
10.5	0	30	30	0	107	0	20		0.4
13.5	0	30	30	0	109	0	20		0.5
16.5	0	30	30	0	111	0	20		0.6
19.5	0	30	30	0	113	0	20		0.7
22.5	0	30	30	0	115	0	20		0.8
25.5	0	30	30	0	117	0	20		0.9
28.5	0	30	30	0	119	0	20		1				pursuer x	puersuer y
31.5	0	30	30	0	121	0	20		1.1				-1	1
34.5	0	30	30	0	123	0	20		1.2				1	1
37.5	0	30	30	0	125	0	20		1.3				1	-1
40.5	0	30	30	0	127	0	20		1.4				-1	-1
43.5	0	30	30	0	129	0	20		1.5				-1	1
46.5	0	30	30	0	131	0	20		1.6
49.5	0	30	30	0	133	0	20		1.7
52.5	0	30	30	0	135	0	20		1.8				582	1
55.5	0	30	30	0	137	0	20		1.9				584	1
58.5	0	30	30	0	139	0	20		2				584	-1
61.5	0	30	30	0	141	0	20		2.1				582	-1
64.5	0	30	30	0	143	0	20		2.2				582	1
67.5	0	30	30	0	145	0	20		2.3
70.5	0	30	30	0	147	0	20		2.4
73.5	0	30	30	0	149	0	20		2.5				Target x	Target y
76.5	0	30	30	0	151	0	20		2.6				99	1
79.5	0	30	30	0	153	0	20		2.7				101	1
82.5	0	30	30	0	155	0	20		2.8				101	-1
85.5	0	30	30	0	157	0	20		2.9				99	-1
88.5	0	30	30	0	159	0	20		3				99	1
91.5	0	30	30	0	161	0	20		3.1
94.5	0	30	30	0	163	0	20		3.2				488	1
97.5	0	30	30	0	165	0	20		3.3				490	1
100.5	0	30	30	0	167	0	20		3.4				490	-1
103.5	0	30	30	0	169	0	20		3.5				488	-1
106.5	0	30	30	0	171	0	20		3.6				488	1
109.5	0	30	30	0	173	0	20		3.7
112.5	0	30	30	0	175	0	20		3.8				lane x	lane y
115.5	0	30	30	0	177	0	20		3.9				0	-2
118.5	0	30	30	0	179	0	20		4				600	-2
121.5	0	30	30	0	181	0	20		4.1
124.5	0.00122929	30	30	0.0184299	183	0	20		4.2
127.5	0.00611621	30	29.9999	0.0609921	185	0	20		4.3
130.5	0.0169991	30	29.9997	0.12664	187	0	20		4.4
133.5	0.0360689	30	29.9992	0.213758	189	0	20		4.5				0	6
136.5	0.065315	30	29.9983	0.320204	191	0	20		4.6				600	6
139.499	0.106477	30	29.9967	0.44336	193	0	20		4.7
142.499	0.161	30	29.9944	0.580195	195	0	20		4.8
145.498	0.230002	30	29.9912	0.727344	197	0	20		4.9
148.497	0.314245	30	29.9871	0.881187	199	0	20		5
151.495	0.414114	30	29.982	1.03794	201	0	20		5.1				0	2
154.493	0.529611	30	29.9762	1.19375	203	0	20		5.2				600	2
157.49	0.660355	30	29.9698	1.34478	205	0	20		5.3
160.487	0.805587	30	29.9631	1.48731	207	0	20		5.4				0	10
163.483	0.964194	30	29.9563	1.61785	209	0	20		5.5				600	10
166.478	1.13473	30	29.9499	1.73317	211	0	20		5.6
169.472	1.31547	30	29.9441	1.83045	213	0	20		5.7
172.466	1.50441	30	29.9393	1.90729	215	0	20		5.8
175.46	1.69937	30	29.9358	1.96179	217	0	20		5.9
178.453	1.89801	30	29.9338	1.99263	219	0	20		6
181.447	2.09791	30	29.9333	1.99903	221	0	20		6.1
184.44	2.2966	30	29.9345	1.98085	223	0	20		6.2
187.434	2.49166	30	29.9373	1.93853	225	0	20		6.3
190.428	2.68075	30	29.9415	1.87311	227	0	20		6.4
193.422	2.86167	30	29.9468	1.7862	229	0	20		6.5
196.417	3.03243	30	29.9529	1.67994	231	0	20		6.6
199.413	3.1913	30	29.9596	1.55694	233	0	20		6.7
202.41	3.33681	30	29.9664	1.42022	235	0	20		6.8
205.407	3.46786	30	29.973	1.27316	237	0	20		6.9
208.405	3.58367	30	29.9791	1.11937	239	0	20		7
211.403	3.68386	30	29.9846	0.962624	241	0	20		7.1
214.402	3.76842	30	29.9891	0.806788	243	0	20		7.2
217.401	3.83772	30	29.9928	0.655692	245	0	20		7.3
220.4	3.89253	30	29.9956	0.513052	247	0	20		7.4
223.4	3.93395	30	29.9976	0.382378	249	0	20		7.5
226.4	3.96342	30	29.9988	0.266884	251	0	20		7.6
229.4	3.98268	30	29.9995	0.169411	253	0	20		7.7
232.4	3.9937	30	29.9999	0.0923562	255	0	20		7.8
235.4	3.99869	30	30	0.0376155	257	0	20		7.9
238.4	3.99997	30	30	0.00653526	259	0	20		8
241.4	3.99997	30	30	-0.000119953	261	0	20		8.1
244.4	4	30	30	0	263	0	20		8.2
247.4	4	30	30	0	265	0	20		8.3
250.4	4	30	30	0	267	0	20		8.4
253.4	4	30	30	0	269	0	20		8.5
256.4	4	30	30	0	271	0	20		8.6
259.4	4	30	30	0	273	0	20		8.7
262.4	4	30	30	0	275	0	20		8.8
265.4	4	30	30	0	277	0	20		8.9
268.4	4	30	30	0	279	0	20		9
271.4	4	30	30	0	281	0	20		9.1
274.4	4	30	30	0	283	0	20		9.2
277.4	4	30	30	0	285	0	20		9.3
280.4	4	30	30	0	287	0	20		9.4
283.4	4	30	30	0	289	0	20		9.5
286.4	4	30	30	0	291	0	20		9.6
289.4	4	30	30	0	293	0	20		9.7
292.4	4	30	30	0	295	0	20		9.8
295.4	4	30	30	0	297	0	20		9.9
298.4	4	30	30	0	299	0	20		10
301.4	4	30	30	0	301	0	20		10.1
304.4	4	30	30	0	303	0	20		10.2
307.4	4	30	30	0	305	0	20		10.3
310.4	4	30	30	0	307	0	20		10.4
313.4	4	30	30	0	309	0	20		10.5
316.4	4	30	30	0	311	0	20		10.6
319.4	4	30	30	0	313	0	20		10.7
322.4	4	30	30	0	315	0	20		10.8
325.4	4	30	30	0	317	0	20		10.9
328.4	4	30	30	0	319	0	20		11
331.4	4	30	30	0	321	0	20		11.1
334.4	4	30	30	0	323	0	20		11.2
337.4	4	30	30	0	325	0	20		11.3
340.4	4	30	30	0	327	0	20		11.4
343.4	4	30	30	0	329	0	20		11.5
346.4	4	30	30	0	331	0	20		11.6
349.4	4	30	30	0	333	0	20		11.7
352.4	4	30	30	0	335	0	20		11.8
355.4	4	30	30	0	337	0	20		11.9
358.4	4	30	30	0	339	0	20		12
361.4	4	30	30	0	341	0	20		12.1
364.4	4	30	30	0	343	0	20		12.2
367.4	4	30	30	0	345	0	20		12.3
370.4	4	30	30	0	347	0	20		12.4
373.4	4	30	30	0	349	0	20		12.5
376.4	4	30	30	0	351	0	20		12.6
379.4	4	30	30	0	353	0	20		12.7
382.4	4	30	30	0	355	0	20		12.8
385.4	4	30	30	0	357	0	20		12.9
388.4	4	30	30	0	359	0	20		13
391.4	4	30	30	0	361	0	20		13.1
394.4	4	30	30	0	363	0	20		13.2
397.4	4	30	30	0	365	0	20		13.3
400.4	4	30	30	0	367	0	20		13.4
403.4	4	30	30	0	369	0	20		13.5
406.4	4	30	30	0	371	0	20		13.6
409.4	3.99977	30	30	0.00344595	373	0	20		13.7
412.4	3.99885	30	30	0.0114596	375	0	20		13.8
415.4	3.9968	30	30	0.0239764	377	0	20		13.9
418.4	3.99316	30	30	0.0408957	379	0	20		14
421.4	3.9875	30	29.9999	0.0620815	381	0	20		14.1
424.4	3.97943	30	29.9999	0.0873633	383	0	20		14.2
427.4	3.96852	30	29.9998	0.116538	385	0	20		14.3
430.4	3.95443	30	29.9996	0.14937	387	0	20		14.4
433.4	3.9368	30	29.9994	0.185597	389	0	20		14.5
436.4	3.91531	30	29.9992	0.224926	391	0	20		14.6
439.4	3.88967	30	29.9988	0.267041	393	0	20		14.7
442.399	3.85964	30	29.9984	0.311604	395	0	20		14.8
445.399	3.82499	30	29.9979	0.358256	397	0	20		14.9
448.399	3.78555	30	29.9972	0.406622	399	0	20		15
451.399	3.74117	30	29.9965	0.456312	401	0	20		15.1
454.398	3.69174	30	29.9957	0.506928	403	0	20		15.2
457.398	3.63722	30	29.9948	0.558061	405	0	20		15.3
460.397	3.57757	30	29.9938	0.609302	407	0	20		15.4
463.396	3.51281	30	29.9927	0.660237	409	0	20		15.5
466.396	3.44302	30	29.9916	0.710457	411	0	20		15.6
469.395	3.36828	30	29.9904	0.759558	413	0	20		15.7
472.394	3.28875	30	29.9891	0.807145	415	0	20		15.8
475.392	3.20459	30	29.9879	0.852835	417	0	20		15.9
478.391	3.11604	30	29.9866	0.896261	419	0	20		16
481.39	3.02333	30	29.9854	0.937074	421	0	20		16.1
484.388	2.92676	30	29.9842	0.974945	423	0	20		16.2
487.387	2.82665	30	29.983	1.00957	425	0	20		16.3
490.385	2.72334	30	29.9819	1.04067	427	0	20		16.4
493.383	2.6172	30	29.981	1.06799	429	0	20		16.5
496.381	2.50862	30	29.9801	1.09132	431	0	20		16.6
499.379	2.39803	30	29.9794	1.11047	433	0	20		16.7
502.377	2.28584	30	29.9789	1.12528	435	0	20		16.8
505.375	2.17251	30	29.9785	1.13564	437	0	20		16.9
508.372	2.05848	30	29.9783	1.14145	439	0	20		17
511.37	1.94422	30	29.9782	1.14269	441	0	20		17.1
514.368	1.83017	30	29.9784	1.13932	443	0	20		17.2
517.366	1.71681	30	29.9787	1.13139	445	0	20		17.3
520.364	1.60457	30	29.9791	1.11895	447	0	20		17.4
523.362	1.49391	30	29.9797	1.10211	449	0	20		17.5
526.36	1.38526	30	29.9805	1.081	451	0	20		17.6
529.358	1.27903	30	29.9814	1.05579	453	0	20		17.7
532.356	1.17561	30	29.9824	1.02668	455	0	20		17.8
535.355	1.07537	30	29.9835	0.993908	457	0	20		17.9
538.353	0.978675	30	29.9847	0.95774	459	0	20		18
541.352	0.885829	30	29.9859	0.918463	461	0	20		18.1
544.35	0.797121	30	29.9872	0.876394	463	0	20		18.2
547.349	0.712806	30	29.9885	0.831872	465	0	20		18.3
550.348	0.633104	30	29.9897	0.785254	467	0	20		18.4
553.347	0.558194	30	29.9909	0.736915	469	0	20		18.5
556.346	0.488221	30	29.9921	0.687245	471	0	20		18.6
559.346	0.423287	30	29.9932	0.636642	473	0	20		18.7
562.345	0.363455	30	29.9943	0.585514	475	0	20		18.8
565.344	0.308748	30	29.9952	0.534272	477	0	20		18.9
568.344	0.259144	30	29.9961	0.483328	479	0	20		19
571.344	0.214585	30	29.9969	0.433092	481	0	20		19.1
574.343	0.174968	30	29.9975	0.383967	483	0	20		19.2
577.343	0.140154	30	29.9981	0.33635	485	0	20		19.3
580.343	0.109961	30	29.9986	0.290623	487	0	20		19.4
583.343	0	30	29.999	0.247153	489	0	20		19.5
