# Supplementary material for: A novel approach of overtaking maneuvering using modified RG method
Source: PLoS One. 2022 Jan 20;17(1):e0260455. doi: 10.1371/journal.pone.0260455 (PMC8776333; doi:10.1371/journal.pone.0260455)
Supplement: S2 File — (ZIP) [file pone.0260455.s002.zip › Overtaking_multi_vehicles.xlsx]

## Sheet: c_c
Pur x	Pur y	pur V	pur vx	pur vy	obsdx	obsdy	obsdv	opx	opy	opv		time
0	0	30	30	0	100	0	20	140	0	40		0.1
3	0	30	30	0	102	0	20	142	0	40		0.2
6	0	30	30	0	104	0	20	144	0	40		0.3
9	0	30	30	0	106	0	20	146	0	40		0.4
12	0	30	30	0	108	0	20	148	0	40		0.5
15	0	30	30	0	110	0	20	150	0	40		0.6
18	0	30	30	0	112	0	20	152	0	40		0.7
21	0	30	30	0	114	0	20	154	0	40		0.8
24	0	30	30	0	116	0	20	156	0	40		0.9
27	0	30	30	0	118	0	20	158	0	40		1				pursuer x	puersuer y
30	0	30	30	0	120	0	20	160	0	40		1.1				-1	1
33	0	30	30	0	122	0	20	162	0	40		1.2				1	1
36	0	30	30	0	124	0	20	164	0	40		1.3				1	-1
39	0	30	30	0	126	0	20	166	0	40		1.4				-1	-1
42	0	30	30	0	128	0	20	168	0	40		1.5				-1	1
45	0	30	30	0	130	0	20	170	0	40		1.6
48	0	30	30	0	132	0	20	172	0	40		1.7
51	0	30	30	0	134	0	20	174	0	40		1.8				666	1
54	0	30	30	0	136	0	20	176	0	40		1.9				668	1
57	0	30	30	0	138	0	20	178	0	40		2				668	-1
60	0	30	30	0	140	0	20	180	0	40		2.1				666	-1
63	0	30	30	0	142	0	20	182	0	40		2.2				666	1
66	0	30	30	0	144	0	20	184	0	40		2.3
69	0	30	30	0	146	0	20	186	0	40		2.4
72	0	30	30	0	148	0	20	188	0	40		2.5				Target x	Target y
75	0	30	30	0	150	0	20	190	0	40		2.6				99	1
78	0	30	30	0	152	0	20	192	0	40		2.7				101	1
81	0	30	30	0	154	0	20	194	0	40		2.8				101	-1
84	0	30	30	0	156	0	20	196	0	40		2.9				99	-1
87	0	30	30	0	158	0	20	198	0	40		3				99	1
90	0	30	30	0	160	0	20	200	0	40		3.1
93	0	30	30	0	162	0	20	202	0	40		3.2				527	1
96	0	30	30	0	164	0	20	204	0	40		3.3				529	1
99	0	30	30	0	166	0	20	206	0	40		3.4				529	-1
102	0	30	30	0	168	0	20	208	0	40		3.5				527	-1
105	0	30	30	0	170	0	20	210	0	40		3.6				527	1
108	0	30	30	0	172	0	20	212	0	40		3.7
111	0	30	30	0	174	0	20	214	0	40		3.8				lane x	lane y
114	0	30	30	0	176	0	20	216	0	40		3.9				0	-2
117	0	30	30	0	178	0	20	218	0	40		4				700	-2
120	0	30	30	0	180	0	20	220	0	40		4.1
122.993	0	29.9199	29.9199	0	182	0	20	222	0	40		4.2
125.991	0.00274988	30.0365	30.0365	0.0549976	184	0	20	224	0	40		4.3
129.013	0.016561	30.2865	30.2861	0.165948	186	0	20	226	0	30		4.4
132.061	0.0415864	30.5365	30.5353	0.278491	188	0	20	228	0	30		4.5				0	6
135.133	0.0779853	30.7865	30.784	0.392619	190	0	20	230	0	30		4.6				700	6
138.23	0.125915	31.0365	31.0324	0.508326	192	0	20	232	0	30		4.7
141.352	0.185534	31.2865	31.2803	0.625604	194	0	20	234	0	30		4.8
144.498	0.256998	31.5365	31.5277	0.744452	196	0	20	236	0	30		4.9
147.67	0.340464	31.7865	31.7748	0.864861	198	0	20	238	0	30		5
150.865	0.436088	32.0365	32.0213	0.986826	200	0	20	240	0	30		5.1				0	2
154.086	0.544025	32.2865	32.2674	1.11035	202	0	20	242	0	30		5.2				700	2
157.331	0.664429	32.5365	32.5131	1.2354	204	0	20	244	0	30		5.3
160.601	0.797456	32.7865	32.7582	1.36201	206	0	20	246	0	30		5.4
163.895	0.943257	33.0365	33.0029	1.49014	208	0	20	248	0	30		5.5
167.214	1.10199	33.2865	33.2471	1.6198	210	0	20	250	0	30		5.6
170.557	1.2738	33.5365	33.4908	1.75099	212	0	20	252	0	30		5.7
173.924	1.45884	33.7865	33.734	1.88369	214	0	20	254	0	30		5.8				op x	op y
177.314	1.65715	34	33.9402	2.01574	216	0	20	256	0	30		5.9				139	1
180.707	1.86773	34	33.9329	2.13571	218	0	20	258	0	30		6				141	1
184.101	2.07573	34	33.9381	2.05001	220	0	20	260	0	30		6.1				141	-1
187.495	2.27173	34	33.9452	1.93002	222	0	20	262	0	30		6.2				139	-1
190.89	2.45573	34	33.9518	1.81	224	0	20	264	0	30		6.3				139	1
194.286	2.62773	34	33.958	1.68995	226	0	20	266	0	30		6.4
197.682	2.78772	34	33.9637	1.56989	228	0	20	268	0	30		6.5				566	1
201.079	2.93574	34	33.969	1.45065	230	0	20	270	0	30		6.6				568	1
204.476	3.07246	34	33.9736	1.33957	232	0	20	272	0	30		6.7				568	-1
207.874	3.19827	34	33.9777	1.23117	234	0	20	274	0	30		6.8				566	-1
211.272	3.31345	34	33.9814	1.12553	236	0	20	276	0	30		6.9				566	1
214.67	3.41827	34	33.9846	1.02277	238	0	20	278	0	30		7
218.069	3.51305	34	33.9875	0.922997	240	0	20	280	0	30		7.1
221.468	3.59808	34	33.99	0.826349	242	0	20	282	0	30		7.2
224.867	3.67369	34	33.9921	0.73297	244	0	20	284	0	30		7.3
228.266	3.74022	34	33.9939	0.643022	246	0	20	286	0	30		7.4
231.666	3.79802	34	33.9954	0.556694	248	0	20	288	0	30		7.5
235.066	3.84748	34	33.9967	0.474204	250	0	20	290	0	30		7.6
238.455	3.88888	33.8	33.7977	0.393481	252	0	20	292	0	30		7.7
241.805	3.9224	33.4	33.3985	0.31628	254	0	20	294	0	30		7.8
245.115	3.9487	33	32.9991	0.24588	256	0	20	296	0	30		7.9
248.385	3.96851	32.6	32.5995	0.182822	258	0	20	298	0	30		8
251.615	3.98261	32.2	32.1997	0.127713	260	0	20	300	0	30		8.1
254.805	3.99184	31.8	31.7999	0.081242	262	0	20	302	0	30		8.2
257.955	3.99712	31.4	31.4	0.044197	264	0	20	304	0	30		8.3
261.065	3.99947	31	31	0.0175124	266	0	20	306	0	30		8.4
264.135	4.00001	30.6	30.6	0.0023656	268	0	20	308	0	30		8.5
267.165	4.00003	30.2	30.2	0.000691056	270	0	20	310	0	30		8.6
270.165	4.00088	30	30	0.0121416	272	0	20	312	0	30		8.7
273.165	4.00381	30	30	0.036117	274	0	20	314	0	30		8.8
276.165	4.01008	30	29.9999	0.0726127	276	0	20	316	0	30		8.9
279.165	4.01052	30	30	0.00905992	278	0	20	318	0	30		9
282.165	4.00965	30	30	0.00855785	280	0	20	320	0	30		9.1
285.165	4.00883	30	30	0.00807009	282	0	20	322	0	30		9.2
288.165	4.00806	30	30	0.00759664	284	0	20	324	0	30		9.3
291.165	4.00734	30	30	0.00713751	286	0	20	326	0	30		9.4
294.165	4.00666	30	30	0.00669268	288	0	20	328	0	30		9.5
297.165	4.00602	30	30	0.00626216	290	0	20	330	0	30		9.6
300.165	4.00542	30	30	0.00584595	292	0	20	332	0	30		9.7
303.165	4.00487	30	30	0.00544406	294	0	20	334	0	30		9.8
306.165	4.00435	30	30	0.00505647	296	0	20	336	0	30		9.9
309.165	4.00388	30	30	0.00468319	298	0	20	338	0	30		10
312.165	4.00344	30	30	0.00432422	300	0	20	340	0	30		10.1
315.165	4.00303	30	30	0.00397957	302	0	20	342	0	30		10.2
318.165	4.00266	30	30	0.00364922	304	0	20	344	0	30		10.3
321.165	4.00231	30	30	0.00333318	306	0	20	346	0	30		10.4
324.165	4.002	30	30	0.00303145	308	0	20	348	0	30		10.5
327.165	4.00172	30	30	0.00274404	310	0	20	350	0	30		10.6
330.165	4.00147	30	30	0.00247093	312	0	20	352	0	30		10.7
333.165	4.00124	30	30	0.00221213	314	0	20	354	0	30		10.8
336.165	4.00104	30	30	0.00196764	316	0	20	356	0	30		10.9
339.165	4.00086	30	30	0.00173747	318	0	20	358	0	30		11
342.165	4.0007	30	30	0.0015216	320	0	20	360	0	30		11.1
345.165	4.00056	30	30	0.00132004	322	0	20	362	0	30		11.2
348.165	4.00045	30	30	0.00113279	324	0	20	364	0	30		11.3
351.165	4.00035	30	30	0.000959856	326	0	20	366	0	30		11.4
354.165	4.00026	30	30	0.000801228	328	0	20	368	0	30		11.5
357.165	4.00019	30	30	0.000656911	330	0	20	370	0	30		11.6
360.165	4.00014	30	30	0.000526903	332	0	20	372	0	30		11.7
363.165	4.00009	30	30	0.000411206	334	0	20	374	0	30		11.8
366.165	4.00006	30	30	0.000309818	336	0	20	376	0	30		11.9
369.165	4.00004	30	30	0.00022274	338	0	20	378	0	30		12
372.165	4.00002	30	30	0.000149973	340	0	20	380	0	30		12.1
375.165	4.00001	30	30	9.15151e-05	342	0	20	382	0	30		12.2
378.165	4	30	30	4.73675e-05	344	0	20	384	0	30		12.3
381.165	4	30	30	1.75298e-05	346	0	20	386	0	30		12.4
384.165	4	30	30	2.00219e-06	348	0	20	388	0	30		12.5
387.165	4	30	30	6.51775e-09	350	0	20	390	0	30		12.6
390.165	4	30	30	6.19259e-09	352	0	20	392	0	30		12.7
393.165	4	30	30	5.87574e-09	354	0	20	394	0	30		12.8
396.165	4	30	30	5.56723e-09	356	0	20	396	0	30		12.9
399.165	4	30	30	5.26702e-09	358	0	20	398	0	30		13
402.165	4	30	30	4.97515e-09	360	0	20	400	0	30		13.1
405.165	4	30	30	4.69158e-09	362	0	20	402	0	30		13.2
408.165	4	30	30	4.41634e-09	364	0	20	404	0	30		13.3
411.165	4	30	30	4.14941e-09	366	0	20	406	0	30		13.4
414.165	4	30	30	3.89082e-09	368	0	20	408	0	30		13.5
417.165	4	30	30	3.64054e-09	370	0	20	410	0	30		13.6
420.165	4	30	30	3.39856e-09	372	0	20	412	0	30		13.7
423.165	4	30	30	3.16491e-09	374	0	20	414	0	30		13.8
426.165	4	30	30	2.93958e-09	376	0	20	416	0	30		13.9
429.165	4	30	30	2.72258e-09	378	0	20	418	0	30		14
432.165	4	30	30	2.51389e-09	380	0	20	420	0	30		14.1
435.165	4	30	30	2.31354e-09	382	0	20	422	0	30		14.2
438.165	4	30	30	2.12149e-09	384	0	20	424	0	30		14.3
441.165	4	30	30	1.93776e-09	386	0	20	426	0	30		14.4
444.165	4	30	30	1.76235e-09	388	0	20	428	0	30		14.5
447.165	4	30	30	1.59525e-09	390	0	20	430	0	30		14.6
450.165	4	30	30	1.43649e-09	392	0	20	432	0	30		14.7
453.165	4	30	30	1.28604e-09	394	0	20	434	0	30		14.8
456.165	4	30	30	1.14391e-09	396	0	20	436	0	30		14.9
459.165	4	30	30	1.0101e-09	398	0	20	438	0	30		15
462.165	4	30	30	8.84599e-10	400	0	20	440	0	30		15.1
465.165	4	30	30	7.67418e-10	402	0	20	442	0	30		15.2
468.165	4	30	30	6.58556e-10	404	0	20	444	0	30		15.3
471.165	4	30	30	5.58018e-10	406	0	20	446	0	30		15.4
474.165	4	30	30	4.6581e-10	408	0	20	448	0	30		15.5
477.165	4	30	30	3.81912e-10	410	0	20	450	0	30		15.6
480.165	4	30	30	3.06328e-10	412	0	20	452	0	30		15.7
483.165	4	30	30	2.39062e-10	414	0	20	454	0	30		15.8
486.165	4	30	30	1.8012e-10	416	0	20	456	0	30		15.9
489.165	4	30	30	1.29469e-10	418	0	20	458	0	30		16
492.165	4	30	30	8.7215e-11	420	0	20	460	0	30		16.1
495.165	4	30	30	5.32169e-11	422	0	20	462	0	30		16.2
498.165	4	30	30	2.75255e-11	424	0	20	464	0	30		16.3
501.165	4	30	30	1.01495e-11	426	0	20	466	0	30		16.4
504.165	4	30	30	1.12352e-12	428	0	20	468	0	30		16.5
507.184	3.99173	30.25	30.2498	0.110391	430	0	20	470	0	30		16.6
510.227	3.9723	30.5	30.4992	0.222382	432	0	20	472	0	30		16.7
513.296	3.94156	30.75	30.7482	0.335955	434	0	20	474	0	30		16.8
516.389	3.89933	31	30.9967	0.451108	436	0	20	476	0	30		16.9
519.508	3.84548	31.25	31.2448	0.567839	438	0	20	478	0	30		17
522.651	3.77983	31.5	31.4925	0.686136	440	0	20	480	0	30		17.1
525.819	3.70224	31.75	31.7398	0.805996	442	0	20	482	0	30		17.2
529.011	3.61254	32	31.9866	0.927419	444	0	20	484	0	30		17.3
532.228	3.51059	32.25	32.2329	1.05039	446	0	20	486	0	30		17.4
535.47	3.39622	32.5	32.4788	1.17491	448	0	20	488	0	30		17.5
538.736	3.26928	32.75	32.7241	1.30097	450	0	20	490	0	30		17.6
542.027	3.12963	33	32.9691	1.42856	452	0	20	492	0	30		17.7
545.342	2.9771	33.25	33.2135	1.55768	454	0	20	494	0	30		17.8
548.682	2.81154	33.5	33.4574	1.68833	456	0	20	496	0	30		17.9
552.046	2.6328	33.75	33.7009	1.8205	458	0	20	498	0	30		18
555.434	2.44074	34	33.9438	1.95417	460	0	20	500	0	30		18.1
558.828	2.24386	34	33.9444	1.94443	462	0	20	502	0	30		18.2
562.223	2.05664	34	33.9497	1.84829	464	0	20	504	0	30		18.3
565.619	1.87892	34	33.9547	1.7536	466	0	20	506	0	30		18.4
569.014	1.71056	34	33.9594	1.66039	468	0	20	508	0	30		18.5
572.411	1.55141	34	33.9638	1.56871	470	0	20	510	0	30		18.6
575.807	1.40131	34	33.9678	1.47858	472	0	20	512	0	30		18.7
579.204	1.2601	34	33.9716	1.39006	474	0	20	514	0	30		18.8
582.602	1.12762	34	33.975	1.30318	476	0	20	516	0	30		18.9
586	1.0037	34	33.9782	1.21798	478	0	20	518	0	30		19
589.398	0.888173	34	33.9811	1.13453	480	0	20	520	0	30		19.1
592.796	0.780856	34	33.9837	1.05286	482	0	20	522	0	30		19.2
596.195	0.681568	34	33.9861	0.973047	484	0	20	524	0	30		19.3
599.593	0.590119	34	33.9882	0.895138	486	0	20	526	0	30		19.4
602.992	0.506312	34	33.9901	0.819205	488	0	20	528	0	30		19.5
606.391	0.429946	34	33.9918	0.74532	490	0	20	530	0	30		19.6
609.791	0.36081	34	33.9933	0.673564	492	0	20	532	0	30		19.7
613.19	0.298683	34	33.9946	0.604027	494	0	20	534	0	30		19.8
616.59	0.243336	34	33.9958	0.53681	496	0	20	536	0	30		19.9
619.989	0.19453	34	33.9967	0.472024	498	0	20	538	0	30		20
623.389	0.15201	34	33.9975	0.409802	500	0	20	540	0	30		20.1
626.779	0.115614	33.8	33.7982	0.348231	502	0	20	542	0	30		20.2
630.129	0.0852924	33.4	33.3988	0.288582	504	0	20	544	0	30		20.3
633.439	0.0605916	33	32.9992	0.233547	506	0	20	546	0	30		20.4
636.709	0.0410274	32.6	32.5995	0.183431	508	0	20	548	0	30		20.5
639.939	0.0260834	32.2	32.1997	0.138561	510	0	20	550	0	30		20.6
643.129	0.0152092	31.8	31.7998	0.0992827	512	0	20	552	0	30		20.7
646.279	0.00781816	31.4	31.3999	0.0659659	514	0	20	554	0	30		20.8
649.389	0.00328514	31	31	0.038997	516	0	20	556	0	30		20.9
652.459	0.000945664	30.6	30.6	0.0187726	518	0	20	558	0	30		21
655.489	9.61673e-05	30.2	30.2	0.00567829	520	0	20	560	0	30		21.1
658.489	-3.52364e-07	30	30	2.16381e-05	522	0	20	562	0	30		21.2
661.489	-8.84108e-05	30	30	0.00178184	524	0	20	564	0	30		21.3
664.489	-0.000905932	30	30	0.0109213	526	0	20	566	0	30		21.4
667.489	-0.00319084	30	30	0.0274399	528	0	20	568	0	30		21.5
