# Supplementary material for: A novel approach of overtaking maneuvering using modified RG method
Source: PLoS One. 2022 Jan 20;17(1):e0260455. doi: 10.1371/journal.pone.0260455 (PMC8776333; doi:10.1371/journal.pone.0260455)
Supplement: S2 File — (ZIP) [file pone.0260455.s002.zip › RG_method_with_obstacle.xlsx]

## Sheet: s_d
Pur x	Pur y	pur V	pur vx	pur vy		obsdx	obsdy	obsdv		opx	opy	opv		time
0	0	30	30	0		100	0	20		20	4	25		0.1
3	0	30	30	0		102	0	20		22.5	4	25		0.2
6	0	30	30	0		104	0	20		25	4	25		0.3
9	0	30	30	0		106	0	20		27.5	4	25		0.4
12	0	30	30	0		108	0	20		30	4	25		0.5
15	0	30	30	0		110	0	20		32.5	4	25		0.6
18	0	30	30	0		112	0	20		35	4	25		0.7
21	0	30	30	0		114	0	20		37.5	4	25		0.8
24	0	30	30	0		116	0	20		40	4	25		0.9
27	0	30	30	0		118	0	20		42.5	4	25		1				pursuer x	puersuer y
30	0	30	30	0		120	0	20		45	4	25		1.1				-1	1
33	0	30	30	0		122	0	20		47.5	4	25		1.2				1	1
36	0	30	30	0		124	0	20		50	4	25		1.3				1	-1
39	0	30	30	0		126	0	20		52.5	4	25		1.4				-1	-1
42	0	30	30	0		128	0	20		55	4	25		1.5				-1	1
45	0	30	30	0		130	0	20		57.5	4	25		1.6
48	0	30	30	0		132	0	20		60	4	25		1.7
51	0	30	30	0		134	0	20		62.5	4	25		1.8				1172	1
54	0	30	30	0		136	0	20		65	4	25		1.9				1174	1
57	0	30	30	0		138	0	20		67.5	4	25		2				1174	-1
60	0	30	30	0		140	0	20		70	4	25		2.1				1172	-1
63	0	30	30	0		142	0	20		72.5	4	25		2.2				1172	1
66	0	30	30	0		144	0	20		75	4	25		2.3
69	0	30	30	0		146	0	20		77.5	4	25		2.4
72	0	30	30	0		148	0	20		80	4	25		2.5				Target x	Target y
75	0	30	30	0		150	0	20		82.5	4	25		2.6				99	1
78	0	30	30	0		152	0	20		85	4	25		2.7				101	1
81	0	30	30	0		154	0	20		87.5	4	25		2.8				101	-1
84	0	30	30	0		156	0	20		90	4	25		2.9				99	-1
87	0	30	30	0		158	0	20		92.5	4	25		3				99	1
90	0	30	30	0		160	0	20		95	4	25		3.1
93	0	30	30	0		162	0	20		97.5	4	25		3.2				1072	1
96	0	30	30	0		164	0	20		100	4	25		3.3				1074	1
99	0	30	30	0		166	0	20		102.5	4	25		3.4				1074	-1
102	0	30	30	0		168	0	20		105	4	25		3.5				1072	-1
105	0	30	30	0		170	0	20		107.5	4	25		3.6				1072	1
108	0	30	30	0		172	0	20		110	4	25		3.7
110.99	0	29.8	29.8	0		174	0	20		112.5	4	25		3.8				lane x	lane y
113.94	0	29.4	29.4	0		176	0	20		115	4	25		3.9				0	-2
116.85	0	29	29	0		178	0	20		117.5	4	25		4				1200	-2
119.72	0	28.6	28.6	0		180	0	20		120	4	25		4.1
122.55	0	28.2	28.2	0		182	0	20		122.5	4	25		4.2
125.34	0	27.8	27.8	0		184	0	20		125	4	25		4.3
128.09	0	27.4	27.4	0		186	0	20		127.5	4	25		4.4
130.8	0	27	27	0		188	0	20		130	4	25		4.5				0	6
133.47	0	26.6	26.6	0		190	0	20		132.5	4	25		4.6				1200	6
136.1	0	26.2	26.2	0		192	0	20		135	4	25		4.7
138.69	0	25.8	25.8	0		194	0	20		137.5	4	25		4.8
141.24	0	25.4	25.4	0		196	0	20		140	4	25		4.9
143.76	0	25.2	25.2	0		198	0	20		142.5	4	25		5
146.25	0	24.8	24.8	0		200	0	20		145	4	25		5.1				0	2
148.72	0	24.6	24.6	0		202	0	20		147.5	4	25		5.2				1200	2
151.17	0	24.4	24.4	0		204	0	20		150	4	25		5.3
153.6	0	24.2	24.2	0		206	0	20		152.5	4	25		5.4
156.01	0	24	24	0		208	0	20		155	4	25		5.5
158.39	0	23.8	23.8	0		210	0	20		157.5	4	25		5.6
160.76	0	23.6	23.6	0		212	0	20		160	4	25		5.7
163.11	0	23.4	23.4	0		214	0	20		162.5	4	25		5.8				op x	op y
165.44	0	23.2	23.2	0		216	0	20		165	4	25		5.9				19	5
167.76	0	23.2	23.2	0		218	0	20		167.5	4	25		6				21	5
170.06	0	23	23	0		220	0	20		170	4	25		6.1				21	3
172.34	0	22.8	22.8	0		222	0	20		172.5	4	25		6.2				19	3
174.61	0	22.6	22.6	0		224	0	20		175	4	25		6.3				19	5
176.87	0	22.6	22.6	0		226	0	20		177.5	4	25		6.4
179.11	0	22.4	22.4	0		228	0	20		180	4	25		6.5				1170	5
181.34	0	22.2	22.2	0		230	0	20		182.5	4	25		6.6				1172	5
183.56	0	22.2	22.2	0		232	0	20		185	4	25		6.7				1172	3
185.77	0	22	22	0		234	0	20		187.5	4	25		6.8				1170	3
187.97	0	22	22	0		236	0	20		190	4	25		6.9				1170	5
190.16	0	21.8	21.8	0		238	0	20		192.5	4	25		7
192.34	0	21.8	21.8	0		240	0	20		195	4	25		7.1
194.51	0	21.6	21.6	0		242	0	20		197.5	4	25		7.2
196.67	0	21.6	21.6	0		244	0	20		200	4	25		7.3
198.83	0	21.6	21.6	0		246	0	20		202.5	4	25		7.4
200.97	0	21.4	21.4	0		248	0	20		205	4	25		7.5
203.11	0	21.4	21.4	0		250	0	20		207.5	4	25		7.6
205.25	0	21.4	21.4	0		252	0	20		210	4	25		7.7
207.37	0	21.2	21.2	0		254	0	20		212.5	4	25		7.8
209.49	0	21.2	21.2	0		256	0	20		215	4	25		7.9
211.61	0	21.2	21.2	0		258	0	20		217.5	4	25		8
213.71	0	21	21	0		260	0	20		220	4	25		8.1
215.81	0	21	21	0		262	0	20		222.5	4	25		8.2
217.91	0	21	21	0		264	0	20		225	4	25		8.3
220.01	0	21	21	0		266	0	20		227.5	4	25		8.4
222.09	0	20.8	20.8	0		268	0	20		230	4	25		8.5
224.17	0	20.8	20.8	0		270	0	20		232.5	4	25		8.6
226.25	0	20.8	20.8	0		272	0	20		235	4	25		8.7
228.33	0	20.8	20.8	0		274	0	20		237.5	4	25		8.8
230.41	0	20.8	20.8	0		276	0	20		240	4	25		8.9
232.47	0	20.6	20.6	0		278	0	20		242.5	4	25		9
234.53	0	20.6	20.6	0		280	0	20		245	4	25		9.1
236.59	0	20.6	20.6	0		282	0	20		247.5	4	25		9.2
238.65	0	20.6	20.6	0		284	0	20		250	4	25		9.3
240.71	0	20.6	20.6	0		286	0	20		252.5	4	25		9.4
242.77	0	20.6	20.6	0		288	0	20		255	4	25		9.5
244.83	0	20.6	20.6	0		290	0	20		257.5	4	25		9.6
246.87	0	20.4	20.4	0		292	0	20		260	4	25		9.7
248.91	0	20.4	20.4	0		294	0	20		262.5	4	25		9.8
250.95	0	20.4	20.4	0		296	0	20		265	4	25		9.9
252.99	0	20.4	20.4	0		298	0	20		267.5	4	25		10
255.03	0	20.4	20.4	0		300	0	20		270	4	25		10.1
257.07	0	20.4	20.4	0		302	0	20		272.5	4	25		10.2
259.11	0	20.4	20.4	0		304	0	20		275	4	25		10.3
261.15	0	20.4	20.4	0		306	0	20		277.5	4	25		10.4
263.19	0	20.4	20.4	0		308	0	20		280	4	25		10.5
265.22	0	20.2	20.2	0		310	0	20		282.5	4	25		10.6
267.24	0	20.2	20.2	0		312	0	20		285	4	25		10.7
269.26	0	20.2	20.2	0		314	0	20		287.5	4	25		10.8
271.28	0	20.2	20.2	0		316	0	20		290	4	25		10.9
273.3	0	20.2	20.2	0		318	0	20		292.5	4	25		11
275.32	0	20.2	20.2	0		320	0	20		295	4	25		11.1
277.34	0	20.2	20.2	0		322	0	20		297.5	4	25		11.2
279.36	0	20.2	20.2	0		324	0	20		300	4	25		11.3
281.38	0	20.2	20.2	0		326	0	20		302.5	4	25		11.4
283.4	0	20.2	20.2	0		328	0	20		305	4	25		11.5
285.42	0	20.2	20.2	0		330	0	20		307.5	4	25		11.6
287.44	0	20.2	20.2	0		332	0	20		310	4	25		11.7
289.46	0	20.2	20.2	0		334	0	20		312.5	4	25		11.8
291.48	0	20.2	20.2	0		336	0	20		315	4	25		11.9
293.5	0	20.2	20.2	0		338	0	20		317.5	4	25		12
295.52	0	20.2	20.2	0		340	0	20		320	4	25		12.1
297.54	0	20.2	20.2	0		342	0	20		322.5	4	25		12.2
299.56	0	20.2	20.2	0		344	0	20		325	4	25		12.3
301.58	0	20.2	20.2	0		346	0	20		327.5	4	25		12.4
303.6	0	20.2	20.2	0		348	0	20		330	4	25		12.5
305.61	0	20	20	0		350	0	20		332.5	4	25		12.6
307.61	0	20	20	0		352	0	20		335	4	25		12.7
309.61	0	20	20	0		354	0	20		337.5	4	25		12.8
311.61	0	20	20	0		356	0	20		340	4	25		12.9
313.61	0	20	20	0		358	0	20		342.5	4	25		13
315.61	0	20	20	0		360	0	20		345	4	25		13.1
317.61	0	20	20	0		362	0	20		347.5	4	25		13.2
319.61	0	20	20	0		364	0	20		350	4	25		13.3
321.61	0	20	20	0		366	0	20		352.5	4	25		13.4
323.61	0	20	20	0		368	0	20		355	4	25		13.5
325.61	0	20	20	0		370	0	20		357.5	4	25		13.6
327.61	0	20	20	0		372	0	20		360	4	25		13.7
329.61	0	20	20	0		374	0	20		362.5	4	25		13.8
331.61	0	20	20	0		376	0	20		365	4	25		13.9
333.61	0	20	20	0		378	0	20		367.5	4	25		14
335.61	0	20	20	0		380	0	20		370	4	25		14.1
337.61	0	20	20	0		382	0	20		372.5	4	25		14.2
339.61	0	20	20	0		384	0	20		375	4	25		14.3
341.61	0	20	20	0		386	0	20		377.5	4	25		14.4
343.61	0	20	20	0		388	0	20		380	4	25		14.5
345.61	0	20	20	0		390	0	20		382.5	4	25		14.6
347.61	0	20	20	0		392	0	20		385	4	25		14.7
349.61	0	20	20	0		394	0	20		387.5	4	25		14.8
351.61	0	20	20	0		396	0	20		390	4	25		14.9
353.61	0	20	20	0		398	0	20		392.5	4	25		15
355.61	0	20	20	0		400	0	20		395	4	25		15.1
357.61	0	20	20	0		402	0	20		397.5	4	25		15.2
359.61	0	20	20	0		404	0	20		400	4	25		15.3
361.61	0	20	20	0		406	0	20		402.5	4	25		15.4
363.61	0	20	20	0		408	0	20		405	4	25		15.5
365.61	0	20	20	0		410	0	20		407.5	4	25		15.6
367.61	0	20	20	0		412	0	20		410	4	25		15.7
369.61	0	20	20	0		414	0	20		412.5	4	25		15.8
371.61	0	20	20	0		416	0	20		415	4	25		15.9
373.61	0	20	20	0		418	0	20		417.5	4	25		16
375.61	0	20	20	0		420	0	20		420	4	25		16.1
377.61	0	20	20	0		422	0	20		422.5	4	25		16.2
379.61	0	20	20	0		424	0	20		425	4	25		16.3
381.61	0	20	20	0		426	0	20		427.5	4	25		16.4
383.61	0	20	20	0		428	0	20		430	4	25		16.5
385.61	0	20	20	0		430	0	20		432.5	4	25		16.6
387.61	0	20	20	0		432	0	20		435	4	25		16.7
389.61	0	20	20	0		434	0	20		437.5	4	25		16.8
391.61	0	20	20	0		436	0	20		440	4	25		16.9
393.61	0	20	20	0		438	0	20		442.5	4	25		17
395.61	0	20	20	0		440	0	20		445	4	25		17.1
397.629	0.00849736	20.25	20.2497	0.110418		442.003	0	20.0545		447.498	4	24.95		17.2
399.672	0.0272986	20.5	20.4989	0.214088		444.016	0	20.1635		449.985	4	24.85		17.3
401.741	0.0566567	20.75	20.7475	0.320289		446.041	0	20.2722		452.462	4	24.75		17.4
403.834	0.0968242	21	20.9956	0.429014		448.076	0	20.3803		454.93	4	24.65		17.5
405.952	0.148054	21.25	21.2431	0.540266		450.122	0	20.4877		457.387	4	24.55		17.6
408.095	0.210598	21.5	21.49	0.654046		452.179	0	20.5942		459.835	4	24.45		17.7
410.263	0.28471	21.75	21.7364	0.770354		454.246	0	20.6996		462.272	4	24.35		17.8
412.455	0.370642	22	21.982	0.889188		456.324	0	20.8036		464.7	4	24.25		17.9
414.671	0.468647	22.25	22.227	1.01054		458.412	0	20.9061		467.118	4	24.15		18
416.912	0.578977	22.5	22.4714	1.13443		460.51	0	21.0069		469.525	4	24.05		18.1
419.178	0.701884	22.75	22.715	1.26084		462.618	0	21.1057		471.923	4	23.95		18.2
421.468	0.837622	23	22.958	1.38977		464.736	0	21.2025		474.31	4	23.85		18.3
423.782	0.986442	23.25	23.2002	1.52123		466.864	0	21.2969		476.688	4	23.75		18.4
426.12	1.1486	23.5	23.4416	1.65521		469	0	21.3889		479.055	4	23.65		18.5
428.483	1.31466	23.75	23.6931	1.64245		471.146	0	21.4783		481.413	4	23.55		18.6
430.871	1.47355	24	23.9485	1.57125		473.3	0	21.5648		483.76	4	23.45		18.7
433.285	1.62548	24.25	24.2034	1.50211		475.463	0	21.6484		486.098	4	23.35		18.8
435.724	1.77065	24.5	24.4579	1.43503		477.634	0	21.7288		488.425	4	23.25		18.9
438.189	1.90926	24.75	24.7121	1.36997		479.813	0	21.8059		490.743	4	23.15		19
440.676	2.04132	24.9258	24.8917	1.30302		481.999	0	21.8796		493.05	4	23.05		19.1
443.159	2.16581	24.8616	24.8313	1.22664		484.192	0	21.9497		495.35	4	23		19.2
445.642	2.28318	24.8475	24.8206	1.15634		486.392	0	22.0161		497.65	4	23		19.3
448.123	2.39377	24.8338	24.8099	1.08942		488.598	0	22.0787		499.95	4	23		19.4
450.603	2.49792	24.8208	24.7996	1.02579		490.811	0	22.1373		502.25	4	23		19.5
453.082	2.59595	24.8079	24.7891	0.965318		493.028	0	22.1918		504.55	4	23		19.6
455.56	2.68815	24.7953	24.7787	0.907906		495.251	0	22.2422		506.85	4	23		19.7
458.037	2.77484	24.7821	24.7674	0.853413		497.479	0	22.2883		509.15	4	23		19.8
460.513	2.85629	24.7699	24.7569	0.801794		499.711	0	22.33		511.45	4	23		19.9
462.988	2.93279	24.7579	24.7464	0.752906		501.947	0	22.3673		513.75	4	23		20
465.462	3.0046	24.7463	24.7362	0.706652		504.186	0	22.4001		516.05	4	23		20.1
467.935	3.07197	24.7357	24.7268	0.662938		506.428	0	22.4284		518.35	4	23		20.2
470.407	3.13515	24.7229	24.7151	0.621573		508.673	0	22.452		520.65	4	23		20.3
472.878	3.19436	24.7119	24.7051	0.582559		510.92	0	22.4709		522.95	4	23		20.4
475.348	3.24985	24.7015	24.6955	0.545757		513.168	0	22.4851		525.25	4	23		20.5
477.816	3.3018	24.6897	24.6845	0.511027		515.417	0	22.4946		527.55	4	23		20.6
480.284	3.35044	24.6794	24.6748	0.478328		517.667	0	22.4994		529.85	4	23		20.7
482.751	3.39595	24.6686	24.6646	0.447525		519.917	0	22.4994		532.15	4	23		20.8
485.217	3.43852	24.6578	24.6543	0.418533		522.166	0	22.4946		534.45	4	23		20.9
487.681	3.47832	24.6474	24.6443	0.39127		524.415	0	22.4851		536.75	4	23		21
490.145	3.51551	24.6348	24.6321	0.365607		526.663	0	22.4709		539.05	4	23		21.1
492.607	3.55026	24.6237	24.6213	0.341516		528.908	0	22.452		541.35	4	23		21.2
495.069	3.5827	24.6147	24.6126	0.318921		531.152	0	22.4284		543.65	4	23		21.3
497.529	3.61299	24.601	24.5992	0.297654		533.393	0	22.4001		545.95	4	23		21.4
499.988	3.64126	24.5908	24.5892	0.277742		535.63	0	22.3673		548.25	4	23		21.5
502.446	3.66762	24.5808	24.5794	0.25907		537.864	0	22.33		550.55	4	23		21.6
504.903	3.69221	24.5666	24.5655	0.241526		540.094	0	22.2883		552.85	4	23		21.7
507.359	3.71513	24.5587	24.5576	0.225146		542.319	0	22.2422		555.15	4	23		21.8
509.814	3.73648	24.5476	24.5467	0.209775		544.54	0	22.1918		557.45	4	23		21.9
512.267	3.75637	24.5333	24.5325	0.195358		546.755	0	22.1373		559.75	4	23		22
514.72	3.77489	24.5222	24.5215	0.181889		548.964	0	22.0787		562.05	4	23		22.1
517.171	3.79213	24.5087	24.5081	0.16927		551.168	0	22.0161		564.35	4	23		22.2
519.62	3.80816	24.4931	24.4926	0.157454		553.364	0	21.9497		566.65	4	23		22.3
522.069	3.82308	24.4835	24.483	0.146443		555.554	0	21.8796		568.95	4	23		22.4
524.516	3.83694	24.4647	24.4643	0.136098		557.736	0	21.8059		571.25	4	23		22.5
526.962	3.84982	24.4539	24.4536	0.126475		559.911	0	21.7288		573.55	4	23		22.6
529.406	3.86179	24.4439	24.4436	0.117487		562.078	0	21.6484		575.85	4	23		22.7
531.849	3.87291	24.4245	24.4243	0.109049		564.237	0	21.5648		578.15	4	23		22.8
534.291	3.88322	24.4061	24.4058	0.101176		566.387	0	21.4783		580.45	4	23		22.9
536.73	3.89278	24.3895	24.3893	0.0938355		568.528	0	21.3889		582.75	4	23		23
539.168	3.90165	24.3761	24.3759	0.0869968		570.66	0	21.2969		585.05	4	23		23.1
541.605	3.90987	24.3675	24.3673	0.0806313		572.782	0	21.2025		587.35	4	23		23.2
544.041	3.91748	24.3497	24.3496	0.0746638		574.895	0	21.1057		589.65	4	23		23.3
546.474	3.92453	24.3214	24.3213	0.0690692		576.999	0	21.0069		591.95	4	23		23.4
548.906	3.93105	24.3174	24.3173	0.06392		579.092	0	20.9061		594.25	4	23		23.5
551.334	3.93707	24.2853	24.2852	0.0590495		581.175	0	20.8036		596.55	4	23		23.6
553.762	3.94264	24.283	24.283	0.0545811		583.247	0	20.6996		598.85	4	23		23.7
556.188	3.94778	24.2496	24.2495	0.0503508		585.309	0	20.5942		601.15	4	23		23.8
558.612	3.95252	24.2279	24.2278	0.0464364		587.361	0	20.4877		603.45	4	23		23.9
561.035	3.95689	24.2221	24.222	0.0428206		589.402	0	20.3803		605.75	4	23		24
563.456	3.96092	24.2077	24.2076	0.0394391		591.431	0	20.2722		608.05	4	23		24.1
565.875	3.96462	24.1831	24.1831	0.0362767		593.451	0	20.1635		610.35	4	23		24.2
568.29	3.96803	24.1466	24.1465	0.0333194		595.459	0	20.0545		612.65	4	23		24.3
570.703	3.97115	24.1337	24.1337	0.0306021		597.456	0	19.9455		614.95	4	23		24.4
573.114	3.97402	24.1109	24.1109	0.0280643		599.442	0	19.8365		617.25	4	23		24.5
575.521	3.97665	24.0764	24.0764	0.0256945		601.418	0	19.7278		619.55	4	23		24.6
577.929	3.97905	24.0768	24.0768	0.0235298		603.383	0	19.6197		621.85	4	23		24.7
580.331	3.98125	24.0162	24.0162	0.0214641		605.336	0	19.5123		624.15	4	23		24.8
582.731	3.98325	23.9949	23.9949	0.019584		607.28	0	19.4058		626.45	4	23		24.9
585.128	3.98508	23.962	23.962	0.0178326		609.212	0	19.3004		628.75	4	23		25
587.525	3.98674	23.9855	23.9855	0.0162495		611.135	0	19.1964		631.05	4	23		25.1
589.919	3.98825	23.9287	23.9287	0.0147312		613.046	0	19.0939		633.35	4	23		25.2
592.311	3.98962	23.9377	23.9377	0.0133661		614.948	0	18.9931		635.65	4	23		25.3
594.698	3.99086	23.8468	23.8468	0.012052		616.84	0	18.8943		637.95	4	23		25.4
597.084	3.99198	23.8325	23.8325	0.010878		618.722	0	18.7975		640.25	4	23		25.5
599.468	3.99298	23.8075	23.8075	0.0097904		620.595	0	18.7031		642.55	4	23		25.6
601.849	3.99389	23.7692	23.7692	0.0087838		622.458	0	18.6111		644.85	4	23		25.7
604.225	3.9947	23.7143	23.7143	0.00785308		624.313	0	18.5217		647.15	4	23		25.8
606.595	3.99542	23.6386	23.6386	0.00699357		626.158	0	18.4352		649.45	4	23		25.9
608.965	3.99606	23.716	23.716	0.0062481		627.996	0	18.3516		651.75	4	23		26
611.323	3.99663	23.6041	23.6041	0.00551793		629.825	0	18.2712		654.05	4	23		26.1
613.689	3.99713	23.6821	23.6821	0.00489344		631.646	0	18.1941		656.35	4	23		26.2
616.039	3.99758	23.5155	23.5155	0.00427665		633.46	0	18.1204		658.65	4	23		26.3
618.396	3.99796	23.587	23.587	0.00375821		635.267	0	18.0503		660.95	4	23		26.4
620.749	3.9983	23.4275	23.4275	0.00325352		637.067	0	17.9839		663.25	4	23		26.5
623.086	3.9986	23.3864	23.3864	0.00281507		638.86	0	17.9213		665.55	4	23		26.6
625.429	3.99885	23.4471	23.4471	0.00243143		640.648	0	17.8627		667.85	4	23		26.7
627.78	3.99906	23.5207	23.5207	0.00208679		642.43	0	17.8082		670.15	4	23		26.8
630.102	3.99925	23.1207	23.1207	0.00174149		644.207	0	17.7578		672.45	4	23		26.9
632.402	3.9994	23	23	0.00145877		645.98	0	17.7117		674.75	4	23		27
634.702	3.99953	23	23	0.0012174		647.748	0	17.67		677.05	4	23		27.1
637.002	3.99963	23	23	0.00100574		649.512	0	17.6327		679.35	4	23		27.2
639.302	3.99972	23	23	0.000821373		651.273	0	17.5999		681.65	4	23		27.3
641.602	3.99979	23	23	0.00066203		653.03	0	17.5716		683.95	4	23		27.4
643.902	3.99985	23	23	0.000525556		654.786	0	17.548		686.25	4	23		27.5
646.202	3.99989	23	23	0.000409906		656.539	0	17.5291		688.55	4	23		27.6
648.502	3.99992	23	23	0.000313126		658.291	0	17.5149		690.85	4	23		27.7
650.802	3.99995	23	23	0.000233342		660.042	0	17.5054		693.15	4	23		27.8
653.102	3.99997	23	23	0.000168754		661.792	0	17.5006		695.45	4	23		27.9
655.402	3.99998	23	23	0.000117622		663.542	0	17.5006		697.75	4	23		28
657.702	3.99999	23	23	7.82566e-05		665.292	0	17.5054		700.05	4	23		28.1
660.002	3.99999	23	23	4.9018e-05		667.043	0	17.5149		702.35	4	23		28.2
662.302	4	23	23	2.83071e-05		668.796	0	17.5291		704.65	4	23		28.3
664.602	4	23	23	1.45663e-05		670.55	0	17.548		706.95	4	23		28.4
666.902	4	23	23	6.28193e-06		672.307	0	17.5716		709.25	4	23		28.5
669.202	4	23	23	1.9944e-06		674.066	0	17.5999		711.55	4	23		28.6
671.502	4	23	23	3.19942e-07		675.829	0	17.6327		713.85	4	23		28.7
673.802	4	23	23	4.29251e-09		677.595	0	17.67		716.15	4	23		28.8
676.102	4	23	23	4.86915e-09		679.365	0	17.7117		718.45	4	23		28.9
678.402	4	23	23	5.64658e-07		681.139	0	17.7578		720.75	4	23		29
680.702	4	23	23	3.52832e-06		682.919	0	17.8082		723.05	4	23		29.1
683.002	4	23	23	1.14442e-05		684.704	0	17.8627		725.35	4	23		29.2
685.302	4	23	23	2.75356e-05		686.494	0	17.9213		727.65	4	23		29.3
687.602	4.00001	23	23	5.57102e-05		688.291	0	17.9839		729.95	4	23		29.4
689.902	4.00002	23	23	0.000100614		690.094	0	18.0503		732.25	4	23		29.5
692.202	4	23	23	1.82643e-05		691.905	0	18.1204		734.55	4	23		29.6
694.502	4	23	23	2.79463e-08		693.722	0	18.1941		736.85	4	23		29.7
696.802	4	23	23	4.41728e-11		695.547	0	18.2712		739.15	4	23		29.8
699.102	4	23	23	7.30249e-14		697.381	0	18.3516		741.45	4	23		29.9
701.402	4	23	23	0		699.222	0	18.4352		743.75	4	23		30
703.702	4	23	23	0		701.072	0	18.5217		746.05	4	23		30.1
706.002	4	23	23	0		702.931	0	18.6111		748.35	4	23		30.2
708.302	4	23	23	0		704.799	0	18.7031		750.65	4	23		30.3
710.602	4	23	23	0		706.676	0	18.7975		752.95	4	23		30.4
712.902	4	23	23	0		708.563	0	18.8943		755.25	4	23		30.5
715.202	4	23	23	0		710.46	0	18.9931		757.55	4	23		30.6
717.502	4	23	23	0		712.367	0	19.0939		759.85	4	23		30.7
719.802	4	23	23	0		714.284	0	19.1964		762.15	4	23		30.8
722.102	4	23	23	0		716.211	0	19.3004		764.45	4	23		30.9
724.402	4	23	23	0		718.149	0	19.4058		766.75	4	23		31
726.702	4	23	23	0		720.098	0	19.5123		769.05	4	23		31.1
729.002	4	23	23	0		722.057	0	19.6197		771.35	4	23		31.2
731.302	4	23	23	0		724.027	0	19.7278		773.65	4	23		31.3
733.602	4	23	23	0		726.008	0	19.8365		775.95	4	23		31.4
735.902	4	23	23	0		728	0	19.9455		778.25	4	23		31.5
738.202	4	23	23	0		730.003	0	20.0545		780.55	4	23		31.6
740.502	4	23	23	0		732.016	0	20.1635		782.85	4	23		31.7
742.802	4	23	23	0		734.041	0	20.2722		785.15	4	23		31.8
745.102	4	23	23	0		736.076	0	20.3803		787.45	4	23		31.9
747.402	4	23	23	0		738.122	0	20.4877		789.75	4	23		32
749.702	4	23	23	0		740.179	0	20.5942		792.05	4	23		32.1
752.002	4	23	23	0		742.246	0	20.6996		794.35	4	23		32.2
754.302	4	23	23	0		744.324	0	20.8036		796.65	4	23		32.3
756.602	4	23	23	0		746.412	0	20.9061		798.95	4	23		32.4
758.902	4	23	23	0		748.51	0	21.0069		801.25	4	23		32.5
761.202	4	23	23	0		750.618	0	21.1057		803.55	4	23		32.6
763.502	4	23	23	0		752.736	0	21.2025		805.85	4	23		32.7
765.802	4	23	23	0		754.864	0	21.2969		808.15	4	23		32.8
768.102	4	23	23	0		757	0	21.3889		810.45	4	23		32.9
770.402	4	23	23	0		759.146	0	21.4783		812.75	4	23		33
772.702	4	23	23	0		761.3	0	21.5648		815.05	4	23		33.1
775.002	4	23	23	0		763.463	0	21.6484		817.35	4	23		33.2
777.302	4	23	23	0		765.634	0	21.7288		819.65	4	23		33.3
779.602	4	23	23	0		767.813	0	21.8059		821.95	4	23		33.4
781.902	4	23	23	0		769.999	0	21.8796		824.25	4	23		33.5
784.202	4	23	23	0		772.192	0	21.9497		826.55	4	23		33.6
786.502	4	23	23	0		774.392	0	22.0161		828.85	4	23		33.7
788.802	4	23	23	0		776.598	0	22.0787		831.15	4	23		33.8
791.102	4	23	23	0		778.811	0	22.1373		833.45	4	23		33.9
793.402	4	23	23	0		781.028	0	22.1918		835.75	4	23		34
795.702	4	23	23	0		783.251	0	22.2422		838.05	4	23		34.1
798.002	4	23	23	0		785.479	0	22.2883		840.35	4	23		34.2
800.302	4	23	23	0		787.711	0	22.33		842.65	4	23		34.3
802.602	4	23	23	0		789.947	0	22.3673		844.95	4	23		34.4
804.902	4	23	23	0		792.186	0	22.4001		847.25	4	23		34.5
807.202	4	23	23	0		794.428	0	22.4284		849.55	4	23		34.6
809.502	4	23	23	0		796.673	0	22.452		851.85	4	23		34.7
811.802	4	23	23	0		798.92	0	22.4709		854.15	4	23		34.8
814.102	4	23	23	0		801.168	0	22.4851		856.45	4	23		34.9
816.402	4	23	23	0		803.417	0	22.4946		858.75	4	23		35
818.702	4	23	23	0		805.667	0	22.4994		861.05	4	23		35.1
821.002	4	23	23	0		807.917	0	22.4994		863.35	4	23		35.2
823.302	4	23	23	0		810.166	0	22.4946		865.65	4	23		35.3
825.602	4	23	23	0		812.415	0	22.4851		867.95	4	23		35.4
827.902	4	23	23	0		814.663	0	22.4709		870.25	4	23		35.5
830.202	4	23	23	0		816.908	0	22.452		872.55	4	23		35.6
832.502	4	23	23	0		819.152	0	22.4284		874.85	4	23		35.7
834.802	4	23	23	0		821.393	0	22.4001		877.15	4	23		35.8
837.102	4	23	23	0		823.63	0	22.3673		879.45	4	23		35.9
839.402	4	23	23	0		825.864	0	22.33		881.75	4	23		36
841.702	4	23	23	0		828.094	0	22.2883		884.05	4	23		36.1
844.002	4	23	23	0		830.319	0	22.2422		886.35	4	23		36.2
846.302	4	23	23	0		832.54	0	22.1918		888.65	4	23		36.3
848.602	4	23	23	0		834.755	0	22.1373		890.95	4	23		36.4
850.902	4	23	23	0		836.964	0	22.0787		893.25	4	23		36.5
853.202	4	23	23	0		839.168	0	22.0161		895.55	4	23		36.6
855.502	4	23	23	0		841.364	0	21.9497		897.85	4	23		36.7
857.802	4	23	23	0		843.554	0	21.8796		900.15	4	23		36.8
860.102	4	23	23	0		845.736	0	21.8059		902.45	4	23		36.9
862.402	4	23	23	0		847.911	0	21.7288		904.75	4	23		37
864.702	4	23	23	0		850.078	0	21.6484		907.05	4	23		37.1
867.002	4	23	23	0		852.237	0	21.5648		909.35	4	23		37.2
869.302	4	23	23	0		854.387	0	21.4783		911.65	4	23		37.3
871.602	4	23	23	0		856.528	0	21.3889		913.95	4	23		37.4
873.902	4	23	23	0		858.66	0	21.2969		916.25	4	23		37.5
876.202	4	23	23	0		860.782	0	21.2025		918.55	4	23		37.6
878.502	4	23	23	0		862.895	0	21.1057		920.85	4	23		37.7
880.802	4	23	23	0		864.999	0	21.0069		923.15	4	23		37.8
883.102	4	23	23	0		867.092	0	20.9061		925.45	4	23		37.9
885.402	4	23	23	0		869.175	0	20.8036		927.75	4	23		38
887.702	4	23	23	0		871.247	0	20.6996		930.05	4	23		38.1
890.002	4	23	23	0		873.309	0	20.5942		932.35	4	23		38.2
892.302	4	23	23	0		875.361	0	20.4877		934.65	4	23		38.3
894.602	4	23	23	0		877.402	0	20.3803		936.95	4	23		38.4
896.902	4	23	23	0		879.431	0	20.2722		939.25	4	23		38.5
899.202	4	23	23	0		881.451	0	20.1635		941.55	4	23		38.6
901.502	4	23	23	0		883.459	0	20.0545		943.85	4	23		38.7
903.802	4	23	23	0		885.456	0	19.9455		946.15	4	23		38.8
906.102	4	23	23	0		887.442	0	19.8365		948.45	4	23		38.9
908.402	4	23	23	0		889.418	0	19.7278		950.75	4	23		39
910.702	4	23	23	0		891.383	0	19.6197		953.05	4	23		39.1
913.002	4	23	23	0		893.336	0	19.5123		955.35	4	23		39.2
915.302	4	23	23	0		895.28	0	19.4058		957.65	4	23		39.3
917.602	4	23	23	0		897.212	0	19.3004		959.95	4	23		39.4
919.902	4	23	23	0		899.135	0	19.1964		962.25	4	23		39.5
922.202	4	23	23	0		901.046	0	19.0939		964.55	4	23		39.6
924.502	4	23	23	0		902.948	0	18.9931		966.85	4	23		39.7
926.802	4	23	23	0		904.84	0	18.8943		969.15	4	23		39.8
929.102	4	23	23	0		906.722	0	18.7975		971.45	4	23		39.9
931.402	4	23	23	0		908.595	0	18.7031		973.75	4	23		40
933.702	4	23	23	0		910.458	0	18.6111		976.05	4	23		40.1
936.002	4	23	23	0		912.313	0	18.5217		978.35	4	23		40.2
938.302	4	23	23	0		914.158	0	18.4352		980.65	4	23		40.3
940.602	4	23	23	0		915.996	0	18.3516		982.95	4	23		40.4
942.902	4	23	23	0		917.825	0	18.2712		985.25	4	23		40.5
945.202	4	23	23	0		919.646	0	18.1941		987.55	4	23		40.6
947.502	4	23	23	0		921.46	0	18.1204		989.85	4	23		40.7
949.802	4	23	23	0		923.267	0	18.0503		992.15	4	23		40.8
952.102	4	23	23	0		925.067	0	17.9839		994.45	4	23		40.9
954.402	4	23	23	0		926.86	0	17.9213		996.75	4	23		41
956.702	4	23	23	0		928.648	0	17.8627		999.05	4	23		41.1
959.002	4	23	23	0		930.43	0	17.8082		1001.35	4	23		41.2
961.302	4	23	23	0		932.207	0	17.7578		1003.65	4	23		41.3
963.607	3.99164	23.1184	23.1182	0.10797		933.98	0	17.7117		1005.95	4	23		41.4
965.938	3.97343	23.3684	23.3675	0.207029		935.748	0	17.67		1008.25	4	23		41.5
968.293	3.94517	23.6184	23.6164	0.307948		937.512	0	17.6327		1010.55	4	23		41.6
970.673	3.90668	23.8684	23.8649	0.410717		939.273	0	17.5999		1012.85	4	23		41.7
973.079	3.85777	24.1184	24.1129	0.515329		941.03	0	17.5716		1015.15	4	23		41.8
975.508	3.79827	24.3684	24.3605	0.621781		942.786	0	17.548		1017.45	4	23		41.9
977.963	3.72798	24.6184	24.6076	0.730061		944.539	0	17.5291		1019.75	4	23		42
980.442	3.64673	24.8684	24.8542	0.840159		946.291	0	17.5149		1022.05	4	23		42.1
982.946	3.55433	25.1184	25.1004	0.952075		948.042	0	17.5054		1024.35	4	23		42.2
985.475	3.4506	25.3684	25.346	1.0658		949.792	0	17.5006		1026.65	4	23		42.3
988.028	3.33537	25.6184	25.5912	1.18131		951.542	0	17.5006		1028.95	4	23		42.4
990.605	3.20845	25.8684	25.8358	1.29862		953.292	0	17.5054		1031.25	4	23		42.5
993.207	3.07116	26.1184	26.0815	1.38793		955.043	0	17.5149		1033.55	4	23		42.6
995.834	2.93449	26.3684	26.3333	1.35956		956.796	0	17.5291		1035.85	4	23		42.7
998.486	2.80068	26.6184	26.5851	1.33097		958.55	0	17.548		1038.15	4	23		42.8
1001.16	2.66974	26.8684	26.8368	1.30217		960.307	0	17.5716		1040.45	4	23		42.9
1003.87	2.5417	27.1184	27.0885	1.27313		962.066	0	17.5999		1042.75	4	23		43
1006.59	2.41658	27.3684	27.3401	1.24387		963.829	0	17.6327		1045.05	4	23		43.1
1009.35	2.29441	27.6184	27.5917	1.21437		965.595	0	17.67		1047.35	4	23		43.2
1012.12	2.1752	27.8684	27.8432	1.18463		967.365	0	17.7117		1049.65	4	23		43.3
1014.93	2.05898	28.1184	28.0947	1.15464		969.139	0	17.7578		1051.95	4	23		43.4
1017.76	1.94578	28.3684	28.3461	1.12441		970.919	0	17.8082		1054.25	4	23		43.5
1020.61	1.83563	28.6184	28.5975	1.09393		972.704	0	17.8627		1056.55	4	23		43.6
1023.49	1.72854	28.8684	28.8488	1.0632		974.494	0	17.9213		1058.85	4	23		43.7
1026.39	1.62454	29.1184	29.1001	1.03223		976.291	0	17.9839		1061.15	4	23		43.8
1029.32	1.52366	29.3684	29.3513	1.00102		978.094	0	18.0503		1063.45	4	23		43.9
1032.28	1.42591	29.6184	29.6025	0.969562		979.905	0	18.1204		1065.75	4	23		44
1035.25	1.33133	29.8684	29.8537	0.937874		981.722	0	18.1941		1068.05	4	23		44.1
1038.26	1.23993	30.1184	30.1048	0.905959		983.547	0	18.2712		1070.35	4	23		44.2
1041.29	1.15175	30.3684	30.3558	0.873826		985.381	0	18.3516		1072.65	4	23		44.3
1044.34	1.06679	30.6184	30.6068	0.841485		987.222	0	18.4352		1074.95	4	23		44.4
1047.42	0.98508	30.8684	30.8578	0.808947		989.072	0	18.5217		1077.25	4	23		44.5
1050.53	0.906638	31.1184	31.1087	0.776226		990.931	0	18.6111		1079.55	4	23		44.6
1053.66	0.831481	31.3684	31.3596	0.743338		992.799	0	18.7031		1081.85	4	23		44.7
1056.81	0.759624	31.6184	31.6104	0.710301		994.676	0	18.7975		1084.15	4	23		44.8
1059.98	0.691367	31.6559	31.6487	0.67262		996.563	0	18.8943		1086.45	4	23		44.9
1063.14	0.627053	31.5931	31.5868	0.633358		998.46	0	18.9931		1088.75	4	23		45
1066.29	0.56661	31.5315	31.5259	0.594833		1000.37	0	19.0939		1091.05	4	23		45.1
1069.44	0.509966	31.4685	31.4636	0.557045		1002.28	0	19.1964		1093.35	4	23		45.2
1072.58	0.457035	31.4098	31.4054	0.520144		1004.21	0	19.3004		1095.65	4	23		45.3
1075.72	0.407734	31.3469	31.3432	0.484036		1006.15	0	19.4058		1097.95	4	23		45.4
1078.85	0.36197	31.2893	31.286	0.448922		1008.1	0	19.5123		1100.25	4	23		45.5
1081.97	0.319647	31.2309	31.2281	0.414763		1010.06	0	19.6197		1102.55	4	23		45.6
1085.09	0.280663	31.1718	31.1695	0.381618		1012.03	0	19.7278		1104.85	4	23		45.7
1088.2	0.24491	31.1163	31.1144	0.349595		1014.01	0	19.8365		1107.15	4	23		45.8
1091.31	0.212276	31.0611	31.0595	0.318705		1016	0	19.9455		1109.45	4	23		45.9
1094.41	0.182641	31.0066	31.0052	0.289011		1018	0	20.0545		1111.75	4	23		46
1097.51	0.155885	30.9476	30.9465	0.260525		1020.02	0	20.1635		1114.05	4	23		46.1
1100.6	0.131875	30.8959	30.895	0.233403		1022.04	0	20.2722		1116.35	4	23		46.2
1103.68	0.110478	30.8407	30.84	0.207609		1024.08	0	20.3803		1118.65	4	23		46.3
1106.76	0.0915528	30.7892	30.7887	0.183246		1026.12	0	20.4877		1120.95	4	23		46.4
1109.84	0.0749562	30.7351	30.7347	0.16032		1028.18	0	20.5942		1123.25	4	23		46.5
1112.91	0.0605386	30.6886	30.6883	0.138929		1030.25	0	20.6996		1125.55	4	23		46.6
1115.97	0.0481454	30.6429	30.6427	0.11907		1032.32	0	20.8036		1127.85	4	23		46.7
1119.03	0.0376227	30.5862	30.586	0.100736		1034.41	0	20.9061		1130.15	4	23		46.8
1122.09	0.0288112	30.5472	30.5471	0.0840511		1036.51	0	21.0069		1132.45	4	23		46.9
1125.14	0.0215531	30.4802	30.4801	0.068901		1038.62	0	21.1057		1134.75	4	23		47
1128.18	0.0156825	30.4425	30.4425	0.0554367		1040.74	0	21.2025		1137.05	4	23		47.1
1131.23	0.0110398	30.4012	30.4012	0.0435685		1042.86	0	21.2969		1139.35	4	23		47.2
1134.26	0.00746378	30.3577	30.3577	0.0332846		1045	0	21.3889		1141.65	4	23		47.3
1137.29	0.00480021	30.3169	30.3169	0.0245586		1047.15	0	21.4783		1143.95	4	23		47.4
1140.32	0.00289841	30.219	30.2189	0.017306		1049.3	0	21.5648		1146.25	4	23		47.5
1143.34	0.00160908	30.2121	30.2121	0.0115508		1051.46	0	21.6484		1148.55	4	23		47.6
1146.35	0.000795243	30.1646	30.1646	0.00712066		1053.63	0	21.7288		1150.85	4	23		47.7
1149.35	0.000332343	30	30	0.00390783		1055.81	0	21.8059		1153.15	4	23		47.8
1152.35	0.000105073	30	30	0.00181036		1058	0	21.8796		1155.45	4	23		47.9
1155.35	1.90637e-05	30	30	0.000609756		1060.19	0	21.9497		1157.75	4	23		48
1158.35	4.33513e-07	30	30	9.2088e-05		1062.39	0	22.0161		1160.05	4	23		48.1
1161.35	6.77064e-08	30	30	3.1282e-06		1064.6	0	22.0787		1162.35	4	23		48.2
1164.35	3.35633e-06	30	30	7.02112e-05		1066.81	0	22.1373		1164.65	4	23		48.3
1167.35	5.85485e-05	30	30	0.00079351		1069.03	0	22.1918		1166.95	4	23		48.4
1170.35	0	30	30	0		1071.25	0	22.2422		1169.25	4	23		48.5
1173.35	0	30	30	0		1073.48	0	22.2883		1171.55	4	23		48.6

## Sheet: s_s
Pur x	Pur y	pur V	pur vx	pur vy		obsdx	obsdy	obsdv		opx	opy	opv		time
0	0	30	30	0		100	0	20		20	4	27.5		0.1
3	0	30	30	0		102	0	20		22.75	4	27.5		0.2
6	0	30	30	0		104	0	20		25.5	4	27.5		0.3
9	0	30	30	0		106	0	20		28.25	4	27.5		0.4
12	0	30	30	0		108	0	20		31	4	27.5		0.5
15	0	30	30	0		110	0	20		33.75	4	27.5		0.6
18	0	30	30	0		112	0	20		36.5	4	27.5		0.7
21	0	30	30	0		114	0	20		39.25	4	27.5		0.8
24	0	30	30	0		116	0	20		42	4	27.5		0.9
27	0	30	30	0		118	0	20		44.75	4	27.5		1				pursuer x	puersuer y
30	0	30	30	0		120	0	20		47.5	4	27.5		1.1				-1	1
33	0	30	30	0		122	0	20		50.25	4	27.5		1.2				1	1
36	0	30	30	0		124	0	20		53	4	27.5		1.3				1	-1
39	0	30	30	0		126	0	20		55.75	4	27.5		1.4				-1	-1
42	0	30	30	0		128	0	20		58.5	4	27.5		1.5				-1	1
45	0	30	30	0		130	0	20		61.25	4	27.5		1.6
48	0	30	30	0		132	0	20		64	4	27.5		1.7
51	0	30	30	0		134	0	20		66.75	4	27.5		1.8				830	1
54	0	30	30	0		136	0	20		69.5	4	27.5		1.9				832	1
57	0	30	30	0		138	0	20		72.25	4	27.5		2				832	-1
60	0	30	30	0		140	0	20		75	4	27.5		2.1				830	-1
63	0	30	30	0		142	0	20		77.75	4	27.5		2.2				830	1
66	0	30	30	0		144	0	20		80.5	4	27.5		2.3
69	0	30	30	0		146	0	20		83.25	4	27.5		2.4
72	0	30	30	0		148	0	20		86	4	27.5		2.5				Target x	Target y
75	0	30	30	0		150	0	20		88.75	4	27.5		2.6				99	1
78	0	30	30	0		152	0	20		91.5	4	27.5		2.7				101	1
81	0	30	30	0		154	0	20		94.25	4	27.5		2.8				101	-1
84	0	30	30	0		156	0	20		97	4	27.5		2.9				99	-1
87	0	30	30	0		158	0	20		99.75	4	27.5		3				99	1
90	0	30	30	0		160	0	20		102.5	4	27.5		3.1
93	0	30	30	0		162	0	20		105.25	4	27.5		3.2				730	1
96	0	30	30	0		164	0	20		108	4	27.5		3.3				732	1
99	0	30	30	0		166	0	20		110.75	4	27.5		3.4				732	-1
102	0	30	30	0		168	0	20		113.5	4	27.5		3.5				730	-1
104.97	0	29.6	29.6	0		170	0	20		116.25	4	27.5		3.6				730	1
107.9	0	29.2	29.2	0		172	0	20		119	4	27.5		3.7
110.79	0	28.8	28.8	0		174	0	20		121.75	4	27.5		3.8				lane x	lane y
113.64	0	28.4	28.4	0		176	0	20		124.5	4	27.5		3.9				0	-2
116.45	0	28	28	0		178	0	20		127.25	4	27.5		4				900	-2
119.22	0	27.6	27.6	0		180	0	20		130	4	27.5		4.1
121.95	0	27.2	27.2	0		182	0	20		132.75	4	27.5		4.2
124.64	0	26.8	26.8	0		184	0	20		135.5	4	27.5		4.3
127.29	0	26.4	26.4	0		186	0	20		138.25	4	27.5		4.4
129.9	0	26	26	0		188	0	20		141	4	27.5		4.5				0	6
132.47	0	25.6	25.6	0		190	0	20		143.75	4	27.5		4.6				900	6
135	0	25.2	25.2	0		192	0	20		146.5	4	27.5		4.7
137.51	0	25	25	0		194	0	20		149.25	4	27.5		4.8
139.99	0	24.8	24.8	0		196	0	20		152	4	27.5		4.9
142.45	0	24.6	24.6	0		198	0	20		154.75	4	27.5		5
144.89	0	24.4	24.4	0		200	0	20		157.5	4	27.5		5.1				0	2
147.31	0	24.2	24.2	0		202	0	20		160.25	4	27.5		5.2				900	2
149.7	0	23.8	23.8	0		204	0	20		163	4	27.5		5.3
152.08	0	23.8	23.8	0		206	0	20		165.75	4	27.5		5.4
154.44	0	23.6	23.6	0		208	0	20		168.5	4	27.5		5.5
156.78	0	23.4	23.4	0		210	0	20		171.25	4	27.5		5.6
159.1	0	23.2	23.2	0		212	0	20		174	4	27.5		5.7
161.41	0	23	23	0		214	0	20		176.75	4	27.5		5.8				op x	op y
163.7	0	22.8	22.8	0		216	0	20		179.5	4	27.5		5.9				19	5
165.98	0	22.8	22.8	0		218	0	20		182.25	4	27.5		6				21	5
168.24	0	22.6	22.6	0		220	0	20		185	4	27.5		6.1				21	3
170.49	0	22.4	22.4	0		222	0	20		187.75	4	27.5		6.2				19	3
172.73	0	22.4	22.4	0		224	0	20		190.5	4	27.5		6.3				19	5
174.95	0	22.2	22.2	0		226	0	20		193.25	4	27.5		6.4
177.17	0	22.2	22.2	0		228	0	20		196	4	27.5		6.5				883	5
179.37	0	22	22	0		230	0	20		198.75	4	27.5		6.6				885	5
181.57	0	22	22	0		232	0	20		201.5	4	27.5		6.7				885	3
183.75	0	21.8	21.8	0		234	0	20		204.25	4	27.5		6.8				883	3
185.93	0	21.8	21.8	0		236	0	20		207	4	27.5		6.9				883	5
188.09	0	21.6	21.6	0		238	0	20		209.75	4	27.5		7
190.25	0	21.6	21.6	0		240	0	20		212.5	4	27.5		7.1
192.4	0	21.4	21.4	0		242	0	20		215.25	4	27.5		7.2
194.54	0	21.4	21.4	0		244	0	20		218	4	27.5		7.3
196.68	0	21.4	21.4	0		246	0	20		220.75	4	27.5		7.4
198.81	0	21.2	21.2	0		248	0	20		223.5	4	27.5		7.5
200.93	0	21.2	21.2	0		250	0	20		226.25	4	27.5		7.6
203.05	0	21.2	21.2	0		252	0	20		229	4	27.5		7.7
205.16	0	21	21	0		254	0	20		231.75	4	27.5		7.8
207.26	0	21	21	0		256	0	20		234.5	4	27.5		7.9
209.36	0	21	21	0		258	0	20		237.25	4	27.5		8
211.46	0	21	21	0		260	0	20		240	4	27.5		8.1
213.55	0	20.8	20.8	0		262	0	20		242.75	4	27.5		8.2
215.63	0	20.8	20.8	0		264	0	20		245.5	4	27.5		8.3
217.71	0	20.8	20.8	0		266	0	20		248.25	4	27.5		8.4
219.79	0	20.8	20.8	0		268	0	20		251	4	27.5		8.5
221.87	0	20.8	20.8	0		270	0	20		253.75	4	27.5		8.6
223.94	0	20.6	20.6	0		272	0	20		256.5	4	27.5		8.7
226	0	20.6	20.6	0		274	0	20		259.25	4	27.5		8.8
228.06	0	20.6	20.6	0		276	0	20		262	4	27.5		8.9
230.12	0	20.6	20.6	0		278	0	20		264.75	4	27.5		9
232.18	0	20.6	20.6	0		280	0	20		267.5	4	27.5		9.1
234.24	0	20.6	20.6	0		282	0	20		270.25	4	27.5		9.2
236.3	0	20.6	20.6	0		284	0	20		273	4	27.5		9.3
238.35	0	20.4	20.4	0		286	0	20		275.75	4	27.5		9.4
240.39	0	20.4	20.4	0		288	0	20		278.5	4	27.5		9.5
242.43	0	20.4	20.4	0		290	0	20		281.25	4	27.5		9.6
244.47	0	20.4	20.4	0		292	0	20		284	4	27.5		9.7
246.51	0	20.4	20.4	0		294	0	20		286.75	4	27.5		9.8
248.55	0	20.4	20.4	0		296	0	20		289.5	4	27.5		9.9
250.59	0	20.4	20.4	0		298	0	20		292.25	4	27.5		10
252.63	0	20.4	20.4	0		300	0	20		295	4	27.5		10.1
254.67	0	20.4	20.4	0		302	0	20		297.75	4	27.5		10.2
256.71	0	20.4	20.4	0		304	0	20		300.5	4	27.5		10.3
258.73	0	20.2	20.2	0		306	0	20		303.25	4	27.5		10.4
260.75	0	20.2	20.2	0		308	0	20		306	4	27.5		10.5
262.77	0	20.2	20.2	0		310	0	20		308.75	4	27.5		10.6
264.79	0	20.2	20.2	0		312	0	20		311.5	4	27.5		10.7
266.81	0	20.2	20.2	0		314	0	20		314.25	4	27.5		10.8
268.83	0	20.2	20.2	0		316	0	20		317	4	27.5		10.9
270.85	0	20.2	20.2	0		318	0	20		319.75	4	27.5		11
272.87	0	20.2	20.2	0		320	0	20		322.5	4	27.5		11.1
274.89	0	20.2	20.2	0		322	0	20		325.25	4	27.5		11.2
276.91	0	20.2	20.2	0		324	0	20		328	4	27.5		11.3
278.93	0	20.2	20.2	0		326	0	20		330.75	4	27.5		11.4
280.969	0.00837075	20.45	20.4497	0.107443		328.003	0	20.0545		333.503	4	27.5545		11.5
283.032	0.0263239	20.7	20.699	0.203706		330.016	0	20.1635		336.266	4	27.6635		11.6
285.121	0.0540342	20.95	20.9478	0.301714		332.041	0	20.2722		339.041	4	27.7722		11.7
287.234	0.0916751	21.2	21.1962	0.401451		334.076	0	20.3803		341.826	4	27.8803		11.8
289.373	0.139419	21.45	21.4441	0.502909		336.122	0	20.4877		344.622	4	27.9877		11.9
291.536	0.197436	21.7	21.6915	0.60607		338.179	0	20.5942		347.429	4	28.0942		12
293.723	0.265897	21.95	21.9385	0.710928		340.246	0	20.6996		350.246	4	28.1996		12.1
295.936	0.34497	22.2	22.1849	0.817467		342.324	0	20.8036		353.074	4	28.3036		12.2
298.173	0.434822	22.45	22.4309	0.925682		344.412	0	20.9061		355.912	4	28.4061		12.3
300.434	0.535621	22.7	22.6764	1.03556		346.51	0	21.0069		358.76	4	28.5069		12.4
302.72	0.647532	22.95	22.9213	1.14709		348.618	0	21.1057		361.618	4	28.6057		12.5
305.031	0.77072	23.2	23.1657	1.26028		350.736	0	21.2025		364.486	4	28.7025		12.6
307.365	0.905349	23.45	23.4096	1.3751		352.864	0	21.2969		367.364	4	28.7969		12.7
309.725	1.05158	23.7	23.653	1.49156		355	0	21.3889		370.25	4	28.8889		12.8
312.108	1.20958	23.95	23.8958	1.60964		357.146	0	21.4783		373.146	4	28.9783		12.9
314.517	1.36684	24.2	24.1499	1.55624		359.3	0	21.5648		376.05	4	29.0648		13
316.951	1.51766	24.45	24.4044	1.49232		361.463	0	21.6484		378.963	4	29.1484		13.1
319.41	1.66221	24.7	24.6586	1.43008		363.634	0	21.7288		381.884	4	29.2288		13.2
321.895	1.80067	24.95	24.9124	1.3695		365.813	0	21.8059		384.813	4	29.3059		13.3
324.405	1.93319	25.2	25.1659	1.31058		367.999	0	21.8796		387.749	4	29.3796		13.4
326.941	2.05994	25.45	25.4191	1.25328		370.192	0	21.9497		390.692	4	29.4497		13.5
329.502	2.18108	25.7	25.6721	1.1976		372.392	0	22.0161		393.642	4	29.5161		13.6
332.088	2.29677	25.95	25.9248	1.14352		374.598	0	22.0787		396.598	4	29.5787		13.7
334.7	2.40718	26.2	26.1773	1.091		376.811	0	22.1373		399.561	4	29.6373		13.8
337.336	2.51244	26.45	26.4295	1.04004		379.028	0	22.1918		402.528	4	29.6918		13.9
339.998	2.61273	26.7	26.6816	0.990609		381.251	0	22.2422		405.501	4	29.7422		14
342.685	2.70819	26.95	26.9335	0.942685		383.479	0	22.2883		408.479	4	29.7883		14.1
345.397	2.79897	27.2	27.1852	0.896244		385.711	0	22.33		411.461	4	29.83		14.2
348.135	2.88521	27.45	27.4368	0.851263		387.947	0	22.3673		414.447	4	29.8673		14.3
350.897	2.96706	27.7	27.6882	0.807716		390.186	0	22.4001		417.436	4	29.9001		14.4
353.685	3.04466	27.95	27.9395	0.765578		392.428	0	22.4284		420.428	4	29.9284		14.5
356.498	3.11815	28.2	28.1907	0.724823		394.673	0	22.452		423.423	4	29.952		14.6
359.336	3.18767	28.45	28.4417	0.685426		396.92	0	22.4709		426.42	4	29.9709		14.7
362.199	3.25335	28.7	28.6927	0.64736		399.168	0	22.4851		429.418	4	29.9851		14.8
365.087	3.31532	28.95	28.9436	0.610598		401.417	0	22.4946		432.417	4	29.9946		14.9
368	3.37371	29.2	29.1943	0.575114		403.667	0	22.4994		435.417	4	29.9994		15
370.938	3.42865	29.45	29.445	0.540882		405.917	0	22.4994		438.417	4	29.9994		15.1
373.901	3.48025	29.7	29.6957	0.507874		408.166	0	22.4946		441.416	4	29.9946		15.2
376.89	3.52865	29.95	29.9462	0.476064		410.415	0	22.4851		444.415	4	29.9851		15.3
379.903	3.57395	30.2	30.1967	0.445427		412.663	0	22.4709		447.413	4	29.9709		15.4
382.942	3.61627	30.45	30.4472	0.415935		414.908	0	22.452		450.408	4	29.952		15.5
386.005	3.65573	30.7	30.6976	0.387564		417.152	0	22.4284		453.402	4	29.9284		15.6
389.094	3.69244	30.95	30.9479	0.360288		419.393	0	22.4001		456.393	4	29.9001		15.7
392.205	3.72648	31.1655	31.1637	0.333713		421.63	0	22.3673		459.38	4	29.8673		15.8
395.316	3.75771	31.0824	31.0809	0.305319		423.864	0	22.33		462.364	4	29.83		15.9
398.417	3.78622	30.9958	30.9946	0.27851		426.094	0	22.2883		465.344	4	29.7883		16
401.51	3.81217	30.907	30.906	0.253264		428.319	0	22.2422		468.319	4	29.7422		16.1
404.594	3.8357	30.8112	30.8103	0.229511		430.54	0	22.1918		471.29	4	29.6918		16.2
407.668	3.85698	30.7157	30.715	0.207271		432.755	0	22.1373		474.255	4	29.6373		16.3
410.732	3.87613	30.6154	30.6148	0.186467		434.964	0	22.0787		477.214	4	29.5787		16.4
413.785	3.89332	30.5112	30.5107	0.167066		437.168	0	22.0161		480.168	4	29.5161		16.5
416.827	3.90866	30.3949	30.3945	0.148988		439.364	0	21.9497		483.114	4	29.4497		16.6
419.859	3.9223	30.2866	30.2863	0.132291		441.554	0	21.8796		486.054	4	29.3796		16.7
422.878	3.93436	30.1684	30.1681	0.116842		443.736	0	21.8059		488.986	4	29.3059		16.8
425.886	3.94497	30.0529	30.0527	0.102649		445.911	0	21.7288		491.911	4	29.2288		16.9
428.882	3.95425	29.9294	29.9292	0.0896214		448.078	0	21.6484		494.828	4	29.1484		17
431.865	3.96231	29.7976	29.7975	0.0777179		450.237	0	21.5648		497.737	4	29.0648		17.1
434.836	3.96927	29.6784	29.6783	0.0669409		452.387	0	21.4783		500.637	4	28.9783		17.2
437.792	3.97522	29.5343	29.5343	0.057152		454.528	0	21.3889		503.528	4	28.8889		17.3
440.736	3.98027	29.4125	29.4125	0.0483982		456.66	0	21.2969		506.41	4	28.7969		17.4
443.666	3.98452	29.2646	29.2646	0.0405401		458.782	0	21.2025		509.282	4	28.7025		17.5
446.582	3.98804	29.1191	29.1191	0.0335768		460.895	0	21.1057		512.145	4	28.6057		17.6
449.482	3.99094	28.9843	28.9843	0.0274605		462.999	0	21.0069		514.999	4	28.5069		17.7
452.37	3.99328	28.8158	28.8158	0.0220975		465.092	0	20.9061		517.842	4	28.4061		17.8
455.24	3.99514	28.6682	28.6682	0.0174851		467.175	0	20.8036		520.675	4	28.3036		17.9
458.098	3.99659	28.5699	28.5699	0.0135747		469.247	0	20.6996		523.497	4	28.1996		18
460.938	3.99769	28.3348	28.3347	0.0102283		471.309	0	20.5942		526.309	4	28.0942		18.1
463.761	3.9985	28.1483	28.1483	0.00748646		473.361	0	20.4877		529.111	4	27.9877		18.2
466.572	3.99909	28.1023	28.1023	0.00529928		475.402	0	20.3803		531.902	4	27.8803		18.3
469.356	3.99948	27.7722	27.7722	0.00353208		477.431	0	20.2722		534.681	4	27.7722		18.4
472.125	3.99973	27.6635	27.6635	0.00222074		479.451	0	20.1635		537.451	4	27.6635		18.5
474.883	3.99988	27.5545	27.5545	0.00127062		481.459	0	20.0545		540.209	4	27.5545		18.6
477.631	3.99996	27.4455	27.4455	0.000628505		483.456	0	19.9455		542.956	4	27.4455		18.7
480.367	3.99999	27.3365	27.3365	0.000240663		485.442	0	19.8365		545.692	4	27.3365		18.8
483.092	4	27.2278	27.2278	5.13341e-05		487.418	0	19.7278		548.418	4	27.2278		18.9
485.807	4	27.1197	27.1197	8.91063e-07		489.383	0	19.6197		551.133	4	27.1197		19
488.511	4	27.0123	27.0123	4.00937e-06		491.336	0	19.5123		553.836	4	27.0123		19.1
491.204	4	26.9058	26.9058	5.41965e-05		493.28	0	19.4058		556.53	4	26.9058		19.2
493.887	3.99998	26.8004	26.8004	0.000181579		495.212	0	19.3004		559.212	4	26.8004		19.3
496.559	3.99995	26.6964	26.6964	0.000405963		497.135	0	19.1964		561.885	4	26.6964		19.4
499.221	3.99988	26.5939	26.5939	0.000742107		499.046	0	19.0939		564.546	4	26.5939		19.5
501.873	4	26.4931	26.4931	3.7889e-06		500.948	0	18.9931		567.198	4	26.4931		19.6
504.515	4	26.3943	26.3943	6.37714e-09		502.84	0	18.8943		569.84	4	26.3943		19.7
507.147	4	26.2975	26.2975	1.12447e-11		504.722	0	18.7975		572.472	4	26.2975		19.8
509.77	4	26.2031	26.2031	1.73107e-14		506.595	0	18.7031		575.095	4	26.2031		19.9
512.383	4	26.1111	26.1111	0		508.458	0	18.6111		577.708	4	26.1111		20
514.987	4	26.0217	26.0217	0		510.313	0	18.5217		580.313	4	26.0217		20.1
517.583	4	25.9352	25.9352	0		512.158	0	18.4352		582.908	4	25.9352		20.2
520.17	4	25.8516	25.8516	0		513.996	0	18.3516		585.496	4	25.8516		20.3
522.749	4	25.7712	25.7712	0		515.825	0	18.2712		588.075	4	25.7712		20.4
525.321	4	25.6941	25.6941	0		517.646	0	18.1941		590.646	4	25.6941		20.5
527.885	4	25.6204	25.6204	0		519.46	0	18.1204		593.21	4	25.6204		20.6
530.441	4	25.5503	25.5503	0		521.267	0	18.0503		595.767	4	25.5503		20.7
532.991	4	25.4839	25.4839	0		523.067	0	17.9839		598.317	4	25.4839		20.8
535.535	4	25.4213	25.4213	0		524.86	0	17.9213		600.86	4	25.4213		20.9
538.073	4	25.3627	25.3627	0		526.648	0	17.8627		603.398	4	25.3627		21
540.605	4	25.3082	25.3082	0		528.43	0	17.8082		605.93	4	25.3082		21.1
543.132	4	25.2578	25.2578	0		530.207	0	17.7578		608.457	4	25.2578		21.2
545.654	4	25.2117	25.2117	0		531.98	0	17.7117		610.98	4	25.2117		21.3
548.172	4	25.17	25.17	0		533.748	0	17.67		613.498	4	25.17		21.4
550.686	4	25.1327	25.1327	0		535.512	0	17.6327		616.012	4	25.1327		21.5
553.197	4	25.0999	25.0999	0		537.273	0	17.5999		618.523	4	25.0999		21.6
555.705	4	25.0716	25.0716	0		539.03	0	17.5716		621.03	4	25.0716		21.7
558.21	4	25.048	25.048	0		540.786	0	17.548		623.536	4	25.048		21.8
560.714	4	25.0291	25.0291	0		542.539	0	17.5291		626.039	4	25.0291		21.9
563.216	4	25.0149	25.0149	0		544.291	0	17.5149		628.541	4	25.0149		22
565.716	4	25.0054	25.0054	0		546.042	0	17.5054		631.042	4	25.0054		22.1
568.216	4	25.0006	25.0006	0		547.792	0	17.5006		633.542	4	25.0006		22.2
570.716	4	25.0006	25.0006	0		549.542	0	17.5006		636.042	4	25.0006		22.3
573.217	4	25.0054	25.0054	0		551.292	0	17.5054		638.542	4	25.0054		22.4
575.718	4	25.0149	25.0149	0		553.043	0	17.5149		641.043	4	25.0149		22.5
578.221	4	25.0291	25.0291	0		554.796	0	17.5291		643.546	4	25.0291		22.6
580.725	4	25.048	25.048	0		556.55	0	17.548		646.05	4	25.048		22.7
583.231	4	25.0716	25.0716	0		558.307	0	17.5716		648.557	4	25.0716		22.8
585.741	4	25.0999	25.0999	0		560.066	0	17.5999		651.066	4	25.0999		22.9
588.253	4	25.1327	25.1327	0		561.829	0	17.6327		653.579	4	25.1327		23
590.769	4	25.17	25.17	0		563.595	0	17.67		656.095	4	25.17		23.1
593.289	4	25.2117	25.2117	0		565.365	0	17.7117		658.615	4	25.2117		23.2
595.814	4	25.2578	25.2578	0		567.139	0	17.7578		661.139	4	25.2578		23.3
598.343	4	25.3082	25.3082	0		568.919	0	17.8082		663.669	4	25.3082		23.4
600.878	4	25.3627	25.3627	0		570.704	0	17.8627		666.204	4	25.3627		23.5
603.419	4	25.4213	25.4213	0		572.494	0	17.9213		668.744	4	25.4213		23.6
605.966	4	25.4839	25.4839	0		574.291	0	17.9839		671.291	4	25.4839		23.7
608.526	3.99143	25.661	25.6607	0.11211		576.094	0	18.0503		673.844	4	25.5503		23.8
611.11	3.9722	25.911	25.9101	0.219239		577.905	0	18.1204		676.405	4	25.6204		23.9
613.72	3.94212	26.161	26.1589	0.328169		579.722	0	18.1941		678.972	4	25.6941		24
616.355	3.90101	26.411	26.4073	0.438895		581.547	0	18.2712		681.547	4	25.7712		24.1
619.014	3.84869	26.661	26.6553	0.551409		583.381	0	18.3516		684.131	4	25.8516		24.2
621.698	3.78499	26.911	26.9027	0.665711		585.222	0	18.4352		686.722	4	25.9352		24.3
624.407	3.70972	27.161	27.1497	0.781783		587.072	0	18.5217		689.322	4	26.0217		24.4
627.14	3.62272	27.411	27.3962	0.899626		588.931	0	18.6111		691.931	4	26.1111		24.5
629.898	3.52379	27.661	27.6422	1.01923		590.799	0	18.7031		694.549	4	26.2031		24.6
632.681	3.41278	27.911	27.8877	1.14058		592.676	0	18.7975		697.176	4	26.2975		24.7
635.488	3.2895	28.161	28.1326	1.26368		594.563	0	18.8943		699.813	4	26.3943		24.8
638.32	3.15378	28.411	28.377	1.38852		596.46	0	18.9931		702.46	4	26.4931		24.9
641.176	3.00545	28.661	28.6209	1.51509		598.367	0	19.0939		705.117	4	26.5939		25
644.056	2.84773	28.911	28.868	1.57525		600.284	0	19.1964		707.784	4	26.6964		25.1
646.962	2.69349	29.161	29.1207	1.53153		602.211	0	19.3004		710.461	4	26.8004		25.2
649.893	2.54363	29.411	29.3733	1.48756		604.149	0	19.4058		713.149	4	26.9058		25.3
652.849	2.39819	29.661	29.6258	1.44336		606.098	0	19.5123		715.848	4	27.0123		25.4
655.831	2.25718	29.911	29.8782	1.39897		608.057	0	19.6197		718.557	4	27.1197		25.5
658.838	2.12062	30.161	30.1306	1.35441		610.027	0	19.7278		721.277	4	27.2278		25.6
661.869	1.98854	30.411	30.3828	1.3097		612.008	0	19.8365		724.008	4	27.3365		25.7
664.927	1.86093	30.661	30.6349	1.26489		614	0	19.9455		726.75	4	27.4455		25.8
668.009	1.7378	30.911	30.8869	1.22		616.003	0	20.0545		729.503	4	27.5545		25.9
671.117	1.61917	31.161	31.1388	1.17506		618.016	0	20.1635		732.266	4	27.6635		26
674.249	1.50504	31.411	31.3906	1.13011		620.041	0	20.2722		735.041	4	27.7722		26.1
677.407	1.3954	31.661	31.6424	1.08518		622.076	0	20.3803		737.826	4	27.8803		26.2
680.59	1.29025	31.911	31.894	1.04032		624.122	0	20.4877		740.622	4	27.9877		26.3
683.785	1.18999	31.9482	31.9329	0.988974		626.179	0	20.5942		743.429	4	28.0942		26.4
686.974	1.0951	31.8913	31.8775	0.935722		628.246	0	20.6996		746.246	4	28.1996		26.5
690.158	1.00543	31.8363	31.824	0.883739		630.324	0	20.8036		749.074	4	28.3036		26.6
693.336	0.92087	31.7818	31.7709	0.83303		632.412	0	20.9061		751.912	4	28.4061		26.7
696.51	0.84128	31.7281	31.7184	0.783646		634.51	0	21.0069		754.76	4	28.5069		26.8
699.678	0.766524	31.6753	31.6667	0.735639		636.618	0	21.1057		757.618	4	28.6057		26.9
702.84	0.696466	31.6215	31.614	0.689009		638.736	0	21.2025		760.486	4	28.7025		27
705.998	0.630957	31.5716	31.565	0.643901		640.864	0	21.2969		763.364	4	28.7969		27.1
709.151	0.569854	31.5189	31.5132	0.600214		643	0	21.3889		766.25	4	28.8889		27.2
712.298	0.513002	31.4684	31.4635	0.558088		645.146	0	21.4783		769.146	4	28.9783		27.3
715.441	0.460241	31.421	31.4167	0.51756		647.3	0	21.5648		772.05	4	29.0648		27.4
718.579	0.41142	31.3714	31.3678	0.478571		649.463	0	21.6484		774.963	4	29.1484		27.5
721.712	0.366376	31.3228	31.3197	0.4412		651.634	0	21.7288		777.884	4	29.2288		27.6
724.841	0.324945	31.2759	31.2733	0.405476		653.813	0	21.8059		780.813	4	29.3059		27.7
727.964	0.286967	31.2276	31.2254	0.371374		655.999	0	21.8796		783.749	4	29.3796		27.8
731.083	0.252272	31.1824	31.1805	0.338962		658.192	0	21.9497		786.692	4	29.4497		27.9
734.198	0.220693	31.137	31.1355	0.308207		660.392	0	22.0161		789.642	4	29.5161		28
737.308	0.192066	31.0921	31.0908	0.279119		662.598	0	22.0787		792.598	4	29.5787		28.1
740.414	0.166224	31.0427	31.0417	0.251653		664.811	0	22.1373		795.561	4	29.6373		28.2
743.515	0.142999	31.0013	31.0004	0.225907		667.028	0	22.1918		798.528	4	29.6918		28.3
746.611	0.12223	30.9571	30.9564	0.201778		669.251	0	22.2422		801.501	4	29.7422		28.4
749.703	0.103751	30.9102	30.9097	0.179256		671.479	0	22.2883		804.479	4	29.7883		28.5
752.791	0.0874017	30.8702	30.8698	0.158373		673.711	0	22.33		807.461	4	29.83		28.6
755.875	0.0730257	30.8205	30.8202	0.139011		675.947	0	22.3673		810.447	4	29.8673		28.7
758.954	0.0604652	30.7823	30.7821	0.121239		678.186	0	22.4001		813.436	4	29.9001		28.8
762.029	0.0495732	30.7356	30.7354	0.104931		680.428	0	22.4284		816.428	4	29.9284		28.9
765.1	0.0402012	30.6943	30.6941	0.0900963		682.673	0	22.452		819.423	4	29.952		29
768.167	0.032205	30.6636	30.6635	0.0766935		684.92	0	22.4709		822.42	4	29.9709		29.1
771.229	0.0254519	30.6086	30.6086	0.0645833		687.168	0	22.4851		825.418	4	29.9851		29.2
774.287	0.0198093	30.57	30.5699	0.0538079		689.417	0	22.4946		828.417	4	29.9946		29.3
777.341	0.0151525	30.5312	30.5312	0.0442667		691.667	0	22.4994		831.417	4	29.9994		29.4
780.392	0.0113601	30.4966	30.4965	0.0359007		693.917	0	22.4994		834.417	4	29.9994		29.5
783.436	0.00832389	30.4268	30.4268	0.0286026		696.166	0	22.4946		837.416	4	29.9946		29.6
786.479	0.00593507	30.4196	30.4196	0.0223975		698.415	0	22.4851		840.415	4	29.9851		29.7
789.511	0.00410059	30.3095	30.3095	0.0170838		700.663	0	22.4709		843.413	4	29.9709		29.8
792.544	0.0027233	30.3072	30.3072	0.0127237		702.908	0	22.452		846.408	4	29.952		29.9
795.57	0.00172438	30.2793	30.2793	0.00915507		705.152	0	22.4284		849.402	4	29.9284		30
798.588	0.001028	30.1978	30.1978	0.00630406		707.393	0	22.4001		852.393	4	29.9001		30.1
801.602	0.000565821	30.0395	30.0395	0.00409926		709.63	0	22.3673		855.38	4	29.8673		30.2
804.602	0.000280164	30	30	0.00248781		711.864	0	22.33		858.364	4	29.83		30.3
807.602	0.000118454	30	30	0.00136349		714.094	0	22.2883		861.344	4	29.7883		30.4
810.602	3.88304e-05	30	30	0.000636791		716.319	0	22.2422		864.319	4	29.7422		30.5
813.602	7.81669e-06	30	30	0.00022391		718.54	0	22.1918		867.29	4	29.6918		30.6
816.602	3.50326e-07	30	30	4.04706e-05		720.755	0	22.1373		870.255	4	29.6373		30.7
819.602	1.93536e-08	30	30	1.08752e-06		722.964	0	22.0787		873.214	4	29.5787		30.8
822.602	2.55617e-07	30	30	5.74933e-06		725.168	0	22.0161		876.168	4	29.5161		30.9
825.602	6.27756e-06	30	30	8.79836e-05		727.364	0	21.9497		879.114	4	29.4497		31
828.602	3.10324e-05	30	30	0.00031513		729.554	0	21.8796		882.054	4	29.3796		31.1
831.602	0	30	30	0		731.736	0	21.8059		884.986	4	29.3059		31.2

## Sheet: s_a
Pur x	Pur y	pur V	pur vx	pur vy		obsdx	obsdy	obsdv		opx	opy	opv		time
0	0	30	30	0		100	0	20		20	4	25		0.1
3	0	30	30	0		102	0	20		22.5	4	25		0.2
6	0	30	30	0		104	0	20		25	4	25		0.3
9	0	30	30	0		106	0	20		27.5	4	25		0.4
12	0	30	30	0		108	0	20		30	4	25		0.5
15	0	30	30	0		110	0	20		32.5	4	25		0.6
18	0	30	30	0		112	0	20		35	4	25		0.7
21	0	30	30	0		114	0	20		37.5	4	25		0.8
24	0	30	30	0		116	0	20		40	4	25		0.9
27	0	30	30	0		118	0	20		42.5	4	25		1				pursuer x	puersuer y
30	0	30	30	0		120	0	20		45	4	25		1.1				-1	1
33	0	30	30	0		122	0	20		47.5	4	25		1.2				1	1
36	0	30	30	0		124	0	20		50	4	25		1.3				1	-1
39	0	30	30	0		126	0	20		52.5	4	25		1.4				-1	-1
42	0	30	30	0		128	0	20		55	4	25		1.5				-1	1
45	0	30	30	0		130	0	20		57.5	4	25		1.6
48	0	30	30	0		132	0	20		60	4	25		1.7
51	0	30	30	0		134	0	20		62.5	4	25		1.8				858	1
54	0	30	30	0		136	0	20		65	4	25		1.9				860	1
57	0	30	30	0		138	0	20		67.5	4	25		2				860	-1
60	0	30	30	0		140	0	20		70	4	25		2.1				858	-1
63	0	30	30	0		142	0	20		72.5	4	25		2.2				858	1
66	0	30	30	0		144	0	20		75	4	25		2.3
69	0	30	30	0		146	0	20		77.5	4	25		2.4
72	0	30	30	0		148	0	20		80	4	25		2.5				Target x	Target y
75	0	30	30	0		150	0	20		82.5	4	25		2.6				99	1
78	0	30	30	0		152	0	20		85	4	25		2.7				101	1
81	0	30	30	0		154	0	20		87.5	4	25		2.8				101	-1
84	0	30	30	0		156	0	20		90	4	25		2.9				99	-1
87	0	30	30	0		158	0	20		92.5	4	25		3				99	1
90	0	30	30	0		160	0	20		95	4	25		3.1
93	0	30	30	0		162	0	20		97.5	4	25		3.2				758	1
96	0	30	30	0		164	0	20		100	4	25		3.3				760	1
99	0	30	30	0		166	0	20		102.5	4	25		3.4				760	-1
102	0	30	30	0		168	0	20		105	4	25		3.5				758	-1
105	0	30	30	0		170	0	20		107.5	4	25		3.6				758	1
108	0	30	30	0		172	0	20		110	4	25		3.7
110.99	0	29.8	29.8	0		174	0	20		112.5	4	25		3.8				lane x	lane y
113.94	0	29.4	29.4	0		176	0	20		115	4	25		3.9				0	-2
116.85	0	29	29	0		178	0	20		117.5	4	25		4				920	-2
119.72	0	28.6	28.6	0		180	0	20		120	4	25		4.1
122.55	0	28.2	28.2	0		182	0	20		122.5	4	25		4.2
125.34	0	27.8	27.8	0		184	0	20		125	4	25		4.3
128.09	0	27.4	27.4	0		186	0	20		127.5	4	25		4.4
130.8	0	27	27	0		188	0	20		130	4	25		4.5				0	6
133.47	0	26.6	26.6	0		190	0	20		132.5	4	25		4.6				920	6
136.1	0	26.2	26.2	0		192	0	20		135	4	25		4.7
138.69	0	25.8	25.8	0		194	0	20		137.5	4	25		4.8
141.24	0	25.4	25.4	0		196	0	20		140	4	25		4.9
143.76	0	25.2	25.2	0		198	0	20		142.5	4	25		5
146.25	0	24.8	24.8	0		200	0	20		145	4	25		5.1				0	2
148.72	0	24.6	24.6	0		202	0	20		147.5	4	25		5.2				920	2
151.17	0	24.4	24.4	0		204	0	20		150	4	25		5.3
153.6	0	24.2	24.2	0		206	0	20		152.5	4	25		5.4
156.01	0	24	24	0		208	0	20		155	4	25		5.5
158.39	0	23.8	23.8	0		210	0	20		157.5	4	25		5.6
160.76	0	23.6	23.6	0		212	0	20		160	4	25		5.7
163.11	0	23.4	23.4	0		214	0	20		162.5	4	25		5.8				op x	op y
165.44	0	23.2	23.2	0		216	0	20		165	4	25		5.9				19	5
167.76	0	23.2	23.2	0		218	0	20		167.5	4	25		6				21	5
170.06	0	23	23	0		220	0	20		170	4	25		6.1				21	3
172.34	0	22.8	22.8	0		222	0	20		172.5	4	25		6.2				19	3
174.61	0	22.6	22.6	0		224	0	20		175	4	25		6.3				19	5
176.87	0	22.6	22.6	0		226	0	20		177.5	4	25		6.4
179.11	0	22.4	22.4	0		228	0	20		180	4	25		6.5				909	5
181.34	0	22.2	22.2	0		230	0	20		182.5	4	25		6.6				911	5
183.56	0	22.2	22.2	0		232	0	20		185	4	25		6.7				911	3
185.77	0	22	22	0		234	0	20		187.5	4	25		6.8				909	3
187.97	0	22	22	0		236	0	20		190	4	25		6.9				909	5
190.16	0	21.8	21.8	0		238	0	20		192.5	4	25		7
192.34	0	21.8	21.8	0		240	0	20		195	4	25		7.1
194.51	0	21.6	21.6	0		242	0	20		197.5	4	25		7.2
196.67	0	21.6	21.6	0		244	0	20		200	4	25		7.3
198.83	0	21.6	21.6	0		246	0	20		202.5	4	25		7.4
200.97	0	21.4	21.4	0		248	0	20		205	4	25		7.5
203.11	0	21.4	21.4	0		250	0	20		207.5	4	25		7.6
205.25	0	21.4	21.4	0		252	0	20		210	4	25		7.7
207.37	0	21.2	21.2	0		254	0	20		212.5	4	25		7.8
209.49	0	21.2	21.2	0		256	0	20		215	4	25		7.9
211.61	0	21.2	21.2	0		258	0	20		217.5	4	25		8
213.71	0	21	21	0		260	0	20		220	4	25		8.1
215.81	0	21	21	0		262	0	20		222.5	4	25		8.2
217.91	0	21	21	0		264	0	20		225	4	25		8.3
220.01	0	21	21	0		266	0	20		227.5	4	25		8.4
222.09	0	20.8	20.8	0		268	0	20		230	4	25		8.5
224.17	0	20.8	20.8	0		270	0	20		232.5	4	25		8.6
226.25	0	20.8	20.8	0		272	0	20		235	4	25		8.7
228.33	0	20.8	20.8	0		274	0	20		237.5	4	25		8.8
230.41	0	20.8	20.8	0		276	0	20		240	4	25		8.9
232.47	0	20.6	20.6	0		278	0	20		242.5	4	25		9
234.53	0	20.6	20.6	0		280	0	20		245	4	25		9.1
236.59	0	20.6	20.6	0		282	0	20		247.5	4	25		9.2
238.65	0	20.6	20.6	0		284	0	20		250	4	25		9.3
240.71	0	20.6	20.6	0		286	0	20		252.5	4	25		9.4
242.77	0	20.6	20.6	0		288	0	20		255	4	25		9.5
244.83	0	20.6	20.6	0		290	0	20		257.5	4	25		9.6
246.87	0	20.4	20.4	0		292	0	20		260	4	25		9.7
248.91	0	20.4	20.4	0		294	0	20		262.5	4	25		9.8
250.95	0	20.4	20.4	0		296	0	20		265	4	25		9.9
252.99	0	20.4	20.4	0		298	0	20		267.5	4	25		10
255.03	0	20.4	20.4	0		300	0	20		270	4	25		10.1
257.07	0	20.4	20.4	0		302	0	20		272.5	4	25		10.2
259.11	0	20.4	20.4	0		304	0	20		275	4	25		10.3
261.15	0	20.4	20.4	0		306	0	20		277.5	4	25		10.4
263.19	0	20.4	20.4	0		308	0	20		280	4	25		10.5
265.22	0	20.2	20.2	0		310	0	20		282.5	4	25		10.6
267.24	0	20.2	20.2	0		312	0	20		285	4	25		10.7
269.26	0	20.2	20.2	0		314	0	20		287.5	4	25		10.8
271.28	0	20.2	20.2	0		316	0	20		290	4	25		10.9
273.3	0	20.2	20.2	0		318	0	20		292.5	4	25		11
275.32	0	20.2	20.2	0		320	0	20		295	4	25		11.1
277.34	0	20.2	20.2	0		322	0	20		297.5	4	25		11.2
279.36	0	20.2	20.2	0		324	0	20		300	4	25		11.3
281.38	0	20.2	20.2	0		326	0	20		302.5	4	25		11.4
283.4	0	20.2	20.2	0		328	0	20		305	4	25		11.5
285.42	0	20.2	20.2	0		330	0	20		307.5	4	25		11.6
287.44	0	20.2	20.2	0		332	0	20		310	4	25		11.7
289.46	0	20.2	20.2	0		334	0	20		312.5	4	25		11.8
291.48	0	20.2	20.2	0		336	0	20		315	4	25		11.9
293.5	0	20.2	20.2	0		338	0	20		317.5	4	25		12
295.52	0	20.2	20.2	0		340	0	20		320	4	25		12.1
297.54	0	20.2	20.2	0		342	0	20		322.5	4	25		12.2
299.56	0	20.2	20.2	0		344	0	20		325	4	25		12.3
301.58	0	20.2	20.2	0		346	0	20		327.5	4	25		12.4
303.6	0	20.2	20.2	0		348	0	20		330	4	25		12.5
305.61	0	20	20	0		350	0	20		332.5	4	25		12.6
307.61	0	20	20	0		352	0	20		335	4	25		12.7
309.61	0	20	20	0		354	0	20		337.5	4	25		12.8
311.61	0	20	20	0		356	0	20		340	4	25		12.9
313.61	0	20	20	0		358	0	20		342.5	4	25		13
315.61	0	20	20	0		360	0	20		345	4	25		13.1
317.61	0	20	20	0		362	0	20		347.5	4	25		13.2
319.61	0	20	20	0		364	0	20		350	4	25		13.3
321.61	0	20	20	0		366	0	20		352.5	4	25		13.4
323.61	0	20	20	0		368	0	20		355	4	25		13.5
325.61	0	20	20	0		370	0	20		357.5	4	25		13.6
327.61	0	20	20	0		372	0	20		360	4	25		13.7
329.61	0	20	20	0		374	0	20		362.5	4	25		13.8
331.61	0	20	20	0		376	0	20		365	4	25		13.9
333.61	0	20	20	0		378	0	20		367.5	4	25		14
335.61	0	20	20	0		380	0	20		370	4	25		14.1
337.61	0	20	20	0		382	0	20		372.5	4	25		14.2
339.61	0	20	20	0		384	0	20		375	4	25		14.3
341.61	0	20	20	0		386	0	20		377.5	4	25		14.4
343.61	0	20	20	0		388	0	20		380	4	25		14.5
345.61	0	20	20	0		390	0	20		382.5	4	25		14.6
347.61	0	20	20	0		392	0	20		385	4	25		14.7
349.61	0	20	20	0		394	0	20		387.5	4	25		14.8
351.61	0	20	20	0		396	0	20		390	4	25		14.9
353.61	0	20	20	0		398	0	20		392.5	4	25		15
355.61	0	20	20	0		400	0	20		395	4	25		15.1
357.61	0	20	20	0		402	0	20		397.5	4	25		15.2
359.61	0	20	20	0		404	0	20		400	4	25		15.3
361.61	0	20	20	0		406	0	20		402.5	4	25		15.4
363.61	0	20	20	0		408	0	20		405	4	25		15.5
365.61	0	20	20	0		410	0	20		407.5	4	25		15.6
367.61	0	20	20	0		412	0	20		410	4	25		15.7
369.61	0	20	20	0		414	0	20		412.5	4	25		15.8
371.61	0	20	20	0		416	0	20		415	4	25		15.9
373.61	0	20	20	0		418	0	20		417.5	4	25		16
375.61	0	20	20	0		420	0	20		420	4	25		16.1
377.61	0	20	20	0		422	0	20		422.5	4	25		16.2
379.61	0	20	20	0		424	0	20		425	4	25		16.3
381.61	0	20	20	0		426	0	20		427.5	4	25		16.4
383.61	0	20	20	0		428	0	20		430	4	25		16.5
385.61	0	20	20	0		430	0	20		432.5	4	25		16.6
387.61	0	20	20	0		432	0	20		435	4	25		16.7
389.61	0	20	20	0		434	0	20		437.5	4	25		16.8
391.61	0	20	20	0		436	0	20		440	4	25		16.9
393.61	0	20	20	0		438	0	20		442.5	4	25		17
395.61	0	20	20	0		440	0	20		445	4	25		17.1
397.629	0.00848958	20.25	20.2497	0.110262		442.003	0	20.0545		447.502	4	25.05		17.2
399.672	0.0272201	20.5	20.4989	0.213144		444.016	0	20.1635		450.015	4	25.15		17.3
401.741	0.0563792	20.75	20.7476	0.317895		446.041	0	20.2722		452.538	4	25.25		17.4
403.834	0.0961531	21	20.9957	0.424507		448.076	0	20.3803		455.07	4	25.35		17.5
405.952	0.146726	21.25	21.2433	0.532958		450.122	0	20.4877		457.613	4	25.45		17.6
408.095	0.208281	21.5	21.4904	0.643233		452.179	0	20.5942		460.165	4	25.55		17.7
410.263	0.281	21.75	21.7369	0.75532		454.246	0	20.6996		462.728	4	25.65		17.8
412.455	0.365061	22	21.9828	0.869195		456.324	0	20.8036		465.3	4	25.75		17.9
414.672	0.460644	22.25	22.2282	0.984847		458.412	0	20.9061		467.882	4	25.85		18
416.913	0.567923	22.5	22.473	1.10226		460.51	0	21.0069		470.475	4	25.95		18.1
419.178	0.687075	22.75	22.7172	1.22142		462.618	0	21.1057		473.077	4	26.05		18.2
421.468	0.818272	23	22.9608	1.3423		464.736	0	21.2025		475.69	4	26.15		18.3
423.783	0.961687	23.25	23.2038	1.4649		466.864	0	21.2969		478.312	4	26.25		18.4
426.121	1.11749	23.5	23.4462	1.5892		469	0	21.3889		480.945	4	26.35		18.5
428.484	1.28317	23.75	23.6918	1.66169		471.146	0	21.4783		483.587	4	26.45		18.6
430.873	1.44393	24	23.9473	1.58966		473.3	0	21.5648		486.24	4	26.55		18.7
433.286	1.59763	24.25	24.2023	1.51972		475.463	0	21.6484		488.902	4	26.65		18.8
435.726	1.7445	24.5	24.4569	1.45186		477.634	0	21.7288		491.575	4	26.75		18.9
438.191	1.88474	24.75	24.7112	1.38604		479.813	0	21.8059		494.257	4	26.85		19
440.681	2.01854	25	24.965	1.32223		481.999	0	21.8796		496.95	4	26.95		19.1
443.196	2.14612	25.25	25.2185	1.2604		484.192	0	21.9497		499.652	4	27.05		19.2
445.737	2.26765	25.5	25.4717	1.20052		486.392	0	22.0161		502.365	4	27.15		19.3
448.303	2.38335	25.75	25.7246	1.14256		488.598	0	22.0787		505.087	4	27.25		19.4
450.895	2.49338	26	25.9773	1.08647		490.811	0	22.1373		507.82	4	27.35		19.5
453.511	2.59795	26.25	26.2297	1.03224		493.028	0	22.1918		510.562	4	27.45		19.6
456.153	2.69723	26.5	26.4819	0.979818		495.251	0	22.2422		513.315	4	27.55		19.7
458.82	2.79141	26.75	26.7339	0.929174		497.479	0	22.2883		516.077	4	27.65		19.8
461.513	2.88065	27	26.9856	0.880271		499.711	0	22.33		518.85	4	27.75		19.9
464.23	2.96512	27.25	27.2373	0.833073		501.947	0	22.3673		521.633	4	27.85		20
466.973	3.045	27.5	27.4887	0.787543		504.186	0	22.4001		524.425	4	27.95		20.1
469.74	3.12046	27.75	27.74	0.743646		506.428	0	22.4284		527.227	4	28.05		20.2
472.533	3.19164	28	27.9912	0.701344		508.673	0	22.452		530.04	4	28.15		20.3
475.351	3.25871	28.25	28.2423	0.660601		510.92	0	22.4709		532.862	4	28.25		20.4
478.194	3.32182	28.5	28.4932	0.621381		513.168	0	22.4851		535.695	4	28.35		20.5
481.062	3.38112	28.75	28.7441	0.583647		515.417	0	22.4946		538.538	4	28.45		20.6
483.956	3.43675	29	28.9948	0.547364		517.667	0	22.4994		541.39	4	28.55		20.7
486.874	3.48886	29.25	29.2455	0.512495		519.917	0	22.4994		544.253	4	28.65		20.8
489.817	3.53759	29.5	29.4961	0.479006		522.166	0	22.4946		547.125	4	28.75		20.9
492.786	3.58307	29.75	29.7466	0.446861		524.415	0	22.4851		550.008	4	28.85		21
495.779	3.62544	30	29.9971	0.416027		526.663	0	22.4709		552.9	4	28.95		21.1
498.797	3.66482	30.25	30.2475	0.38647		528.908	0	22.452		555.803	4	29.05		21.2
501.838	3.7013	30.4394	30.4373	0.357444		531.152	0	22.4284		558.715	4	29.15		21.3
504.886	3.73485	30.499	30.4972	0.32836		533.393	0	22.4001		561.638	4	29.25		21.4
507.94	3.76561	30.5588	30.5573	0.300832		535.63	0	22.3673		564.57	4	29.35		21.5
511.001	3.79374	30.6197	30.6184	0.274826		537.864	0	22.33		567.513	4	29.45		21.6
514.067	3.81937	30.6772	30.6761	0.250259		540.094	0	22.2883		570.465	4	29.55		21.7
517.139	3.84265	30.7313	30.7305	0.227096		542.319	0	22.2422		573.428	4	29.65		21.8
520.216	3.86372	30.7892	30.7885	0.205347		544.54	0	22.1918		576.4	4	29.75		21.9
523.299	3.88271	30.8457	30.8451	0.184931		546.755	0	22.1373		579.383	4	29.85		22
526.388	3.89976	30.9014	30.901	0.16581		548.964	0	22.0787		582.375	4	29.95		22.1
529.48	3.91499	30.9077	30.9074	0.147711		551.168	0	22.0161		585.375	4	30		22.2
532.568	3.92847	30.8663	30.866	0.130683		553.364	0	21.9497		588.375	4	30		22.3
535.65	3.94035	30.8172	30.817	0.114909		555.554	0	21.8796		591.375	4	30		22.4
538.729	3.95074	30.7734	30.7732	0.100396		557.736	0	21.8059		594.375	4	30		22.5
541.802	3.95978	30.7228	30.7226	0.0870562		559.911	0	21.7288		597.375	4	30		22.6
544.872	3.96756	30.6836	30.6835	0.0748969		562.078	0	21.6484		600.375	4	30		22.7
547.936	3.97421	30.62	30.6199	0.063784		564.237	0	21.5648		603.375	4	30		22.8
550.994	3.97983	30.5738	30.5737	0.0537706		566.387	0	21.4783		606.375	4	30		22.9
554.049	3.98453	30.5283	30.5282	0.0447696		568.528	0	21.3889		609.375	4	30		23
557.099	3.9884	30.4879	30.4878	0.0367406		570.66	0	21.2969		612.375	4	30		23.1
560.143	3.99153	30.4144	30.4144	0.029599		572.782	0	21.2025		615.375	4	30		23.2
563.183	3.99402	30.4031	30.4031	0.023396		574.895	0	21.1057		618.375	4	30		23.3
566.214	3.99595	30.2949	30.2949	0.0179586		576.999	0	21.0069		621.375	4	30		23.4
569.246	3.9974	30.2916	30.2916	0.0133817		579.092	0	20.9061		624.375	4	30		23.5
572.27	3.99844	30.2662	30.2662	0.00953811		581.175	0	20.8036		627.375	4	30		23.6
575.288	3.99915	30.1918	30.1918	0.00639206		583.247	0	20.6996		630.375	4	30		23.7
578.288	3.9996	30	30	0.00391015		585.309	0	20.5942		633.375	4	30		23.8
581.288	3.99985	30	30	0.00209593		587.361	0	20.4877		636.375	4	30		23.9
584.288	3.99997	30	30	0.000866049		589.402	0	20.3803		639.375	4	30		24
587.288	4	30	30	0.000178255		591.431	0	20.2722		642.375	4	30		24.1
590.288	4	30	30	1.19944e-05		593.451	0	20.1635		645.375	4	30		24.2
593.288	4.00001	30	30	0.000232791		595.459	0	20.0545		648.375	4	30		24.3
596.288	4.00008	30	30	0.000894938		597.456	0	19.9455		651.375	4	30		24.4
599.288	4.00025	30	30	0.00195513		599.442	0	19.8365		654.375	4	30		24.5
602.288	3.99998	30	30	0.000313411		601.418	0	19.7278		657.375	4	30		24.6
605.288	4	30	30	5.49121e-07		603.383	0	19.6197		660.375	4	30		24.7
608.288	4	30	30	1.021e-09		605.336	0	19.5123		663.375	4	30		24.8
611.288	4	30	30	2.01721e-12		607.28	0	19.4058		666.375	4	30		24.9
614.288	4	30	30	0		609.212	0	19.3004		669.375	4	30		25
617.288	4	30	30	0		611.135	0	19.1964		672.375	4	30		25.1
620.288	4	30	30	0		613.046	0	19.0939		675.375	4	30		25.2
623.288	4	30	30	0		614.948	0	18.9931		678.375	4	30		25.3
626.288	4	30	30	0		616.84	0	18.8943		681.375	4	30		25.4
629.288	4	30	30	0		618.722	0	18.7975		684.375	4	30		25.5
632.288	4	30	30	0		620.595	0	18.7031		687.375	4	30		25.6
635.288	4	30	30	0		622.458	0	18.6111		690.375	4	30		25.7
638.288	4	30	30	0		624.313	0	18.5217		693.375	4	30		25.8
641.288	4	30	30	0		626.158	0	18.4352		696.375	4	30		25.9
644.288	4	30	30	0		627.996	0	18.3516		699.375	4	30		26
647.288	4	30	30	0		629.825	0	18.2712		702.375	4	30		26.1
650.288	4	30	30	0		631.646	0	18.1941		705.375	4	30		26.2
653.288	4	30	30	0		633.46	0	18.1204		708.375	4	30		26.3
656.288	4	30	30	0		635.267	0	18.0503		711.375	4	30		26.4
659.288	4	30	30	0		637.067	0	17.9839		714.375	4	30		26.5
662.288	4	30	30	0		638.86	0	17.9213		717.375	4	30		26.6
665.288	4	30	30	0		640.648	0	17.8627		720.375	4	30		26.7
668.288	4	30	30	0		642.43	0	17.8082		723.375	4	30		26.8
671.288	4	30	30	0		644.207	0	17.7578		726.375	4	30		26.9
674.288	4	30	30	0		645.98	0	17.7117		729.375	4	30		27
677.288	4	30	30	0		647.748	0	17.67		732.375	4	30		27.1
680.288	4	30	30	0		649.512	0	17.6327		735.375	4	30		27.2
683.288	4	30	30	0		651.273	0	17.5999		738.375	4	30		27.3
686.288	4	30	30	0		653.03	0	17.5716		741.375	4	30		27.4
689.288	4	30	30	0		654.786	0	17.548		744.375	4	30		27.5
692.288	4	30	30	0		656.539	0	17.5291		747.375	4	30		27.6
695.288	3.99704	30.0006	30.0005	0.0591573		658.291	0	17.5149		750.375	4	30		27.7
698.299	3.9822	30.1413	30.1408	0.178262		660.042	0	17.5054		753.375	4	30		27.8
701.321	3.95539	30.2465	30.245	0.298		661.792	0	17.5006		756.375	4	30		27.9
704.354	3.91655	30.3623	30.3594	0.418604		663.542	0	17.5006		759.375	4	30		28
707.4	3.86558	30.4926	30.4879	0.540253		665.292	0	17.5054		762.375	4	30		28.1
710.459	3.80234	30.6401	30.6329	0.663154		667.043	0	17.5149		765.375	4	30		28.2
713.535	3.7267	30.8115	30.8014	0.787665		668.796	0	17.5291		768.375	4	30		28.3
716.63	3.63846	31.0133	30.9998	0.914227		670.55	0	17.548		771.375	4	30		28.4
719.747	3.53736	31.2549	31.2375	1.04346		672.307	0	17.5716		774.375	4	30		28.5
722.89	3.42318	31.5049	31.483	1.17464		674.066	0	17.5999		777.375	4	30		28.6
726.056	3.29577	31.7549	31.7279	1.3075		675.829	0	17.6327		780.375	4	30		28.7
729.247	3.15494	32.0049	31.9724	1.44203		677.595	0	17.67		783.375	4	30		28.8
732.459	3.00073	32.1717	32.1331	1.57416		679.365	0	17.7117		786.375	4	30		28.9
735.666	2.83426	32.1004	32.0556	1.6949		681.139	0	17.7578		789.375	4	30		29
738.866	2.65575	32.0291	31.9776	1.81513		682.919	0	17.8082		792.375	4	30		29.1
742.058	2.46525	31.9585	31.8999	1.9349		684.704	0	17.8627		795.375	4	30		29.2
745.243	2.26847	31.8892	31.8299	1.94372		686.494	0	17.9213		798.375	4	30		29.3
748.421	2.08126	31.8202	31.7665	1.84834		688.291	0	17.9839		801.375	4	30		29.4
751.593	1.9035	31.7523	31.7038	1.75409		690.094	0	18.0503		804.375	4	30		29.5
754.758	1.73508	31.6847	31.6411	1.661		691.905	0	18.1204		807.375	4	30		29.6
757.918	1.57588	31.6174	31.5785	1.56914		693.722	0	18.1941		810.375	4	30		29.7
761.071	1.42577	31.5507	31.516	1.47859		695.547	0	18.2712		813.375	4	30		29.8
764.218	1.2846	31.4857	31.455	1.3895		697.381	0	18.3516		816.375	4	30		29.9
767.359	1.15223	31.4204	31.3934	1.30187		699.222	0	18.4352		819.375	4	30		30
770.494	1.02851	31.3562	31.3326	1.21586		701.072	0	18.5217		822.375	4	30		30.1
773.622	0.913256	31.2919	31.2714	1.13153		702.931	0	18.6111		825.375	4	30		30.2
776.745	0.806299	31.2291	31.2115	1.04905		704.799	0	18.7031		828.375	4	30		30.3
779.862	0.707445	31.1669	31.1518	0.968522		706.676	0	18.7975		831.375	4	30		30.4
782.972	0.616489	31.1053	31.0925	0.890074		708.563	0	18.8943		834.375	4	30		30.5
786.077	0.53321	31.0448	31.0341	0.813861		710.46	0	18.9931		837.375	4	30		30.6
789.177	0.457375	30.986	30.9772	0.740042		712.367	0	19.0939		840.375	4	30		30.7
792.27	0.388735	30.9275	30.9202	0.668737		714.284	0	19.1964		843.375	4	30		30.8
795.358	0.327027	30.8696	30.8638	0.60012		716.211	0	19.3004		846.375	4	30		30.9
798.44	0.271967	30.8105	30.8059	0.534326		718.149	0	19.4058		849.375	4	30		31
801.516	0.223259	30.7533	30.7497	0.471591		720.098	0	19.5123		852.375	4	30		31.1
804.587	0.180581	30.6995	30.6968	0.412107		722.057	0	19.6197		855.375	4	30		31.2
807.653	0.143603	30.6437	30.6416	0.355976		724.027	0	19.7278		858.375	4	30		31.3
810.713	0.111969	30.5906	30.5891	0.303442		726.008	0	19.8365		861.375	4	30		31.4
813.767	0.08531	30.5377	30.5367	0.254656		728	0	19.9455		864.375	4	30		31.5
816.817	0.0632361	30.4807	30.48	0.209765		730.003	0	20.0545		867.375	4	30		31.6
819.861	0.0453419	30.4274	30.427	0.169		732.016	0	20.1635		870.375	4	30		31.7
822.9	0.0312062	30.3746	30.3743	0.132488		734.041	0	20.2722		873.375	4	30		31.8
825.934	0.0203923	30.3275	30.3274	0.100381		736.076	0	20.3803		876.375	4	30		31.9
828.963	0.0124543	30.282	30.2819	0.0727616		738.122	0	20.4877		879.375	4	30		32
831.987	0.00693859	30.2246	30.2246	0.0496768		740.179	0	20.5942		882.375	4	30		32.1
835.004	0.00338811	30.1516	30.1516	0.0311692		742.246	0	20.6996		885.375	4	30		32.2
838.017	0.00134319	30.1276	30.1275	0.0172433		744.324	0	20.8036		888.375	4	30		32.3
841.022	0.000365559	30	30	0.00763894		746.412	0	20.9061		891.375	4	30		32.4
844.022	3.83195e-05	30	30	0.00213338		748.51	0	21.0069		894.375	4	30		32.5
847.022	0	30	30	0		750.618	0	21.1057		897.375	4	30		32.6
850.022	0	30	30	0		752.736	0	21.2025		900.375	4	30		32.7
853.022	0	30	30	0		754.864	0	21.2969		903.375	4	30		32.8
856.022	0	30	30	0		757	0	21.3889		906.375	4	30		32.9
859.022	0	30	30	0		759.146	0	21.4783		909.375	4	30		33

## Sheet: s_c
Pur x	Pur y	pur V	pur vx	pur vy		obsdx	obsdy	obsdv		opx	opy	opv		time
0	0	30	30	0		100	0	20		20	4	25		0.1
3	0	30	30	0		102	0	20		22.5	4	25		0.2
6	0	30	30	0		104	0	20		25	4	25		0.3
9	0	30	30	0		106	0	20		27.5	4	25		0.4
12	0	30	30	0		108	0	20		30	4	25		0.5
15	0	30	30	0		110	0	20		32.5	4	25		0.6
18	0	30	30	0		112	0	20		35	4	25		0.7
21	0	30	30	0		114	0	20		37.5	4	25		0.8
24	0	30	30	0		116	0	20		40	4	25		0.9
27	0	30	30	0		118	0	20		42.5	4	25		1				pursuer x	puersuer y
30	0	30	30	0		120	0	20		45	4	25		1.1				-1	1
33	0	30	30	0		122	0	20		47.5	4	25		1.2				1	1
36	0	30	30	0		124	0	20		50	4	25		1.3				1	-1
39	0	30	30	0		126	0	20		52.5	4	25		1.4				-1	-1
42	0	30	30	0		128	0	20		55	4	25		1.5				-1	1
45	0	30	30	0		130	0	20		57.5	4	25		1.6
48	0	30	30	0		132	0	20		60	4	25		1.7
51	0	30	30	0		134	0	20		62.5	4	25		1.8				994	1
54	0	30	30	0		136	0	20		65	4	25		1.9				996	1
57	0	30	30	0		138	0	20		67.5	4	25		2				996	-1
60	0	30	30	0		140	0	20		70	4	25		2.1				994	-1
63	0	30	30	0		142	0	20		72.5	4	25		2.2				994	1
66	0	30	30	0		144	0	20		75	4	25		2.3
69	0	30	30	0		146	0	20		77.5	4	25		2.4
72	0	30	30	0		148	0	20		80	4	25		2.5				Target x	Target y
75	0	30	30	0		150	0	20		82.5	4	25		2.6				99	1
78	0	30	30	0		152	0	20		85	4	25		2.7				101	1
81	0	30	30	0		154	0	20		87.5	4	25		2.8				101	-1
84	0	30	30	0		156	0	20		90	4	25		2.9				99	-1
87	0	30	30	0		158	0	20		92.5	4	25		3				99	1
90	0	30	30	0		160	0	20		95	4	25		3.1
93	0	30	30	0		162	0	20		97.5	4	25		3.2				894	1
96	0	30	30	0		164	0	20		100	4	25		3.3				896	1
99	0	30	30	0		166	0	20		102.5	4	25		3.4				896	-1
102	0	30	30	0		168	0	20		105	4	25		3.5				894	-1
105	0	30	30	0		170	0	20		107.5	4	25		3.6				894	1
108	0	30	30	0		172	0	20		110	4	25		3.7
110.99	0	29.8	29.8	0		174	0	20		112.5	4	25		3.8				lane x	lane y
113.94	0	29.4	29.4	0		176	0	20		115	4	25		3.9				0	-2
116.85	0	29	29	0		178	0	20		117.5	4	25		4				1050	-2
119.72	0	28.6	28.6	0		180	0	20		120	4	25		4.1
122.55	0	28.2	28.2	0		182	0	20		122.5	4	25		4.2
125.34	0	27.8	27.8	0		184	0	20		125	4	25		4.3
128.09	0	27.4	27.4	0		186	0	20		127.5	4	25		4.4
130.8	0	27	27	0		188	0	20		130	4	25		4.5				0	6
133.47	0	26.6	26.6	0		190	0	20		132.5	4	25		4.6				1050	6
136.1	0	26.2	26.2	0		192	0	20		135	4	25		4.7
138.69	0	25.8	25.8	0		194	0	20		137.5	4	25		4.8
141.24	0	25.4	25.4	0		196	0	20		140	4	25		4.9
143.76	0	25.2	25.2	0		198	0	20		142.5	4	25		5
146.25	0	24.8	24.8	0		200	0	20		145	4	25		5.1				0	2
148.72	0	24.6	24.6	0		202	0	20		147.5	4	25		5.2				1050	2
151.17	0	24.4	24.4	0		204	0	20		150	4	25		5.3
153.6	0	24.2	24.2	0		206	0	20		152.5	4	25		5.4
156.01	0	24	24	0		208	0	20		155	4	25		5.5
158.39	0	23.8	23.8	0		210	0	20		157.5	4	25		5.6
160.76	0	23.6	23.6	0		212	0	20		160	4	25		5.7
163.11	0	23.4	23.4	0		214	0	20		162.5	4	25		5.8				op x	op y
165.44	0	23.2	23.2	0		216	0	20		165	4	25		5.9				19	5
167.76	0	23.2	23.2	0		218	0	20		167.5	4	25		6				21	5
170.06	0	23	23	0		220	0	20		170	4	25		6.1				21	3
172.34	0	22.8	22.8	0		222	0	20		172.5	4	25		6.2				19	3
174.61	0	22.6	22.6	0		224	0	20		175	4	25		6.3				19	5
176.87	0	22.6	22.6	0		226	0	20		177.5	4	25		6.4
179.11	0	22.4	22.4	0		228	0	20		180	4	25		6.5				1011	5
181.34	0	22.2	22.2	0		230	0	20		182.5	4	25		6.6				1013	5
183.56	0	22.2	22.2	0		232	0	20		185	4	25		6.7				1013	3
185.77	0	22	22	0		234	0	20		187.5	4	25		6.8				1011	3
187.97	0	22	22	0		236	0	20		190	4	25		6.9				1011	5
190.16	0	21.8	21.8	0		238	0	20		192.5	4	25		7
192.34	0	21.8	21.8	0		240	0	20		195	4	25		7.1
194.51	0	21.6	21.6	0		242	0	20		197.5	4	25		7.2
196.67	0	21.6	21.6	0		244	0	20		200	4	25		7.3
198.83	0	21.6	21.6	0		246	0	20		202.5	4	25		7.4
200.97	0	21.4	21.4	0		248	0	20		205	4	25		7.5
203.11	0	21.4	21.4	0		250	0	20		207.5	4	25		7.6
205.25	0	21.4	21.4	0		252	0	20		210	4	25		7.7
207.37	0	21.2	21.2	0		254	0	20		212.5	4	25		7.8
209.49	0	21.2	21.2	0		256	0	20		215	4	25		7.9
211.61	0	21.2	21.2	0		258	0	20		217.5	4	25		8
213.71	0	21	21	0		260	0	20		220	4	25		8.1
215.81	0	21	21	0		262	0	20		222.5	4	25		8.2
217.91	0	21	21	0		264	0	20		225	4	25		8.3
220.01	0	21	21	0		266	0	20		227.5	4	25		8.4
222.09	0	20.8	20.8	0		268	0	20		230	4	25		8.5
224.17	0	20.8	20.8	0		270	0	20		232.5	4	25		8.6
226.25	0	20.8	20.8	0		272	0	20		235	4	25		8.7
228.33	0	20.8	20.8	0		274	0	20		237.5	4	25		8.8
230.41	0	20.8	20.8	0		276	0	20		240	4	25		8.9
232.47	0	20.6	20.6	0		278	0	20		242.5	4	25		9
234.53	0	20.6	20.6	0		280	0	20		245	4	25		9.1
236.59	0	20.6	20.6	0		282	0	20		247.5	4	25		9.2
238.65	0	20.6	20.6	0		284	0	20		250	4	25		9.3
240.71	0	20.6	20.6	0		286	0	20		252.5	4	25		9.4
242.77	0	20.6	20.6	0		288	0	20		255	4	25		9.5
244.83	0	20.6	20.6	0		290	0	20		257.5	4	25		9.6
246.87	0	20.4	20.4	0		292	0	20		260	4	25		9.7
248.91	0	20.4	20.4	0		294	0	20		262.5	4	25		9.8
250.95	0	20.4	20.4	0		296	0	20		265	4	25		9.9
252.99	0	20.4	20.4	0		298	0	20		267.5	4	25		10
255.03	0	20.4	20.4	0		300	0	20		270	4	25		10.1
257.07	0	20.4	20.4	0		302	0	20		272.5	4	25		10.2
259.11	0	20.4	20.4	0		304	0	20		275	4	25		10.3
261.15	0	20.4	20.4	0		306	0	20		277.5	4	25		10.4
263.19	0	20.4	20.4	0		308	0	20		280	4	25		10.5
265.22	0	20.2	20.2	0		310	0	20		282.5	4	25		10.6
267.24	0	20.2	20.2	0		312	0	20		285	4	25		10.7
269.26	0	20.2	20.2	0		314	0	20		287.5	4	25		10.8
271.28	0	20.2	20.2	0		316	0	20		290	4	25		10.9
273.3	0	20.2	20.2	0		318	0	20		292.5	4	25		11
275.32	0	20.2	20.2	0		320	0	20		295	4	25		11.1
277.34	0	20.2	20.2	0		322	0	20		297.5	4	25		11.2
279.36	0	20.2	20.2	0		324	0	20		300	4	25		11.3
281.38	0	20.2	20.2	0		326	0	20		302.5	4	25		11.4
283.4	0	20.2	20.2	0		328	0	20		305	4	25		11.5
285.42	0	20.2	20.2	0		330	0	20		307.5	4	25		11.6
287.44	0	20.2	20.2	0		332	0	20		310	4	25		11.7
289.46	0	20.2	20.2	0		334	0	20		312.5	4	25		11.8
291.48	0	20.2	20.2	0		336	0	20		315	4	25		11.9
293.5	0	20.2	20.2	0		338	0	20		317.5	4	25		12
295.52	0	20.2	20.2	0		340	0	20		320	4	25		12.1
297.54	0	20.2	20.2	0		342	0	20		322.5	4	25		12.2
299.56	0	20.2	20.2	0		344	0	20		325	4	25		12.3
301.58	0	20.2	20.2	0		346	0	20		327.5	4	25		12.4
303.6	0	20.2	20.2	0		348	0	20		330	4	25		12.5
305.61	0	20	20	0		350	0	20		332.5	4	25		12.6
307.61	0	20	20	0		352	0	20		335	4	25		12.7
309.61	0	20	20	0		354	0	20		337.5	4	25		12.8
311.61	0	20	20	0		356	0	20		340	4	25		12.9
313.61	0	20	20	0		358	0	20		342.5	4	25		13
315.61	0	20	20	0		360	0	20		345	4	25		13.1
317.61	0	20	20	0		362	0	20		347.5	4	25		13.2
319.61	0	20	20	0		364	0	20		350	4	25		13.3
321.61	0	20	20	0		366	0	20		352.5	4	25		13.4
323.61	0	20	20	0		368	0	20		355	4	25		13.5
325.61	0	20	20	0		370	0	20		357.5	4	25		13.6
327.61	0	20	20	0		372	0	20		360	4	25		13.7
329.61	0	20	20	0		374	0	20		362.5	4	25		13.8
331.61	0	20	20	0		376	0	20		365	4	25		13.9
333.61	0	20	20	0		378	0	20		367.5	4	25		14
335.61	0	20	20	0		380	0	20		370	4	25		14.1
337.61	0	20	20	0		382	0	20		372.5	4	25		14.2
339.61	0	20	20	0		384	0	20		375	4	25		14.3
341.61	0	20	20	0		386	0	20		377.5	4	25		14.4
343.61	0	20	20	0		388	0	20		380	4	25		14.5
345.61	0	20	20	0		390	0	20		382.5	4	25		14.6
347.61	0	20	20	0		392	0	20		385	4	25		14.7
349.61	0	20	20	0		394	0	20		387.5	4	25		14.8
351.61	0	20	20	0		396	0	20		390	4	25		14.9
353.61	0	20	20	0		398	0	20		392.5	4	25		15
355.61	0	20	20	0		400	0	20		395	4	25		15.1
357.61	0	20	20	0		402	0	20		397.5	4	25		15.2
359.61	0	20	20	0		404	0	20		400	4	25		15.3
361.61	0	20	20	0		406	0	20		402.5	4	25		15.4
363.61	0	20	20	0		408	0	20		405	4	25		15.5
365.61	0	20	20	0		410	0	20		407.5	4	25		15.6
367.61	0	20	20	0		412	0	20		410	4	25		15.7
369.61	0	20	20	0		414	0	20		412.5	4	25		15.8
371.61	0	20	20	0		416	0	20		415	4	25		15.9
373.61	0	20	20	0		418	0	20		417.5	4	25		16
375.61	0	20	20	0		420	0	20		420	4	25		16.1
377.61	0	20	20	0		422	0	20		422.5	4	25		16.2
379.61	0	20	20	0		424	0	20		425	4	25		16.3
381.61	0	20	20	0		426	0	20		427.5	4	25		16.4
383.61	0	20	20	0		428	0	20		430	4	25		16.5
385.61	0	20	20	0		430	0	20		432.5	4	25		16.6
387.61	0	20	20	0		432	0	20		435	4	25		16.7
389.61	0	20	20	0		434	0	20		437.5	4	25		16.8
391.61	0	20	20	0		436	0	20		440	4	25		16.9
393.61	0	20	20	0		438	0	20		442.5	4	25		17
395.61	0	20	20	0		440	0	20		445	4	25		17.1
397.629	0.00849347	20.25	20.2497	0.11034		442.003	0	20.0654		447.5	4	25		17.2
399.672	0.0272592	20.5	20.4989	0.213613		444.02	0	20.1961		450	4	25		17.3
401.741	0.0565171	20.75	20.7475	0.319083		446.049	0	20.3263		452.5	4	25		17.4
403.834	0.0964861	21	20.9957	0.426742		448.091	0	20.4556		455	4	25		17.5
405.952	0.147384	21.25	21.2432	0.536573		450.147	0	20.5836		457.5	4	25		17.6
408.095	0.209428	21.5	21.4902	0.64857		452.214	0	20.71		460	4	25		17.7
410.263	0.282833	21.75	21.7366	0.762721		454.295	0	20.8345		462.5	4	25		17.8
412.455	0.367814	22	21.9824	0.879021		456.387	0	20.9567		465	4	25		17.9
414.672	0.464585	22.25	22.2276	0.997452		458.492	0	21.0763		467.5	4	25		18
416.913	0.573358	22.5	22.4722	1.11801		460.608	0	21.1929		470	4	25		18.1
419.178	0.694345	22.75	22.7161	1.24067		462.736	0	21.3062		472.5	4	25		18.2
421.468	0.827757	23	22.9594	1.36544		464.875	0	21.416		475	4	25		18.3
423.782	0.973802	23.25	23.2021	1.4923		467.025	0	21.5219		477.5	4	25		18.4
426.121	1.13269	23.5	23.444	1.62124		469.185	0	21.6236		480	4	25		18.5
428.483	1.29881	23.75	23.6931	1.64284		471.354	0	21.7209		482.5	4	25		18.6
430.872	1.4577	24	23.9485	1.57113		473.533	0	21.8134		485	4	25		18.7
433.286	1.60958	24.25	24.2035	1.50158		475.721	0	21.901		487.5	4	25		18.8
435.725	1.75467	24.5	24.458	1.43417		477.918	0	21.9834		490	4	25		18.9
438.19	1.89318	24.75	24.7121	1.36887		480.122	0	22.0603		492.5	4	25		19
440.68	2.02531	25	24.9659	1.30564		482.333	0	22.1316		495	4	25		19.1
443.196	2.15127	25.25	25.2193	1.24446		484.551	0	22.197		497.5	4	25		19.2
445.737	2.27127	25.5	25.4724	1.18529		486.775	0	22.2565		500	4	25		19.3
448.303	2.38549	25.75	25.7253	1.1281		489.005	0	22.3097		502.5	4	25		19.4
450.895	2.49415	26	25.9779	1.07284		491.24	0	22.3566		505	4	25		19.5
453.511	2.59742	26.25	26.2302	1.01949		493.478	0	22.397		507.5	4	25		19.6
456.153	2.69549	26.5	26.4823	0.967987		495.721	0	22.4309		510	4	25		19.7
458.82	2.78855	26.75	26.7342	0.918306		497.966	0	22.4581		512.5	4	25		19.8
461.495	2.87619	26.7507	26.7368	0.862368		500.213	0	22.4786		515	4	25		19.9
464.167	2.95838	26.7309	26.7187	0.80857		502.462	0	22.4923		517.5	4	25		20
466.837	3.03538	26.7092	26.6984	0.757472		504.712	0	22.4991		520	4	25		20.1
469.506	3.10748	26.6873	26.6779	0.709042		506.962	0	22.4991		522.5	4	25		20.2
472.172	3.17494	26.6678	26.6596	0.663246		509.211	0	22.4923		525	4	25		20.3
474.836	3.23799	26.6474	26.6402	0.619904		511.46	0	22.4786		527.5	4	25		20.4
477.499	3.2969	26.6265	26.6202	0.578932		513.706	0	22.4581		530	4	25		20.5
480.159	3.35187	26.6054	26.6	0.540243		515.95	0	22.4309		532.5	4	25		20.6
482.818	3.40315	26.5848	26.58	0.503754		518.19	0	22.397		535	4	25		20.7
485.474	3.45093	26.5624	26.5582	0.469331		520.427	0	22.3566		537.5	4	25		20.8
488.129	3.49542	26.5415	26.5379	0.436939		522.659	0	22.3097		540	4	25		20.9
490.781	3.53682	26.5198	26.5167	0.406448		524.886	0	22.2565		542.5	4	25		21
493.431	3.5753	26.498	26.4953	0.377775		527.107	0	22.197		545	4	25		21.1
496.079	3.61105	26.4765	26.4741	0.350842		529.322	0	22.1316		547.5	4	25		21.2
498.725	3.64422	26.4561	26.4541	0.32557		531.53	0	22.0603		550	4	25		21.3
501.368	3.67499	26.4337	26.432	0.301836		533.73	0	21.9834		552.5	4	25		21.4
504.01	3.70349	26.4094	26.4079	0.279567		535.923	0	21.901		555	4	25		21.5
506.649	3.72988	26.3885	26.3872	0.258739		538.106	0	21.8134		557.5	4	25		21.6
509.286	3.75428	26.362	26.3609	0.239187		540.281	0	21.7209		560	4	25		21.7
511.92	3.77682	26.3408	26.3399	0.220942		542.445	0	21.6236		562.5	4	25		21.8
514.552	3.79763	26.3146	26.3139	0.203843		544.6	0	21.5219		565	4	25		21.9
517.182	3.81681	26.2899	26.2892	0.187879		546.744	0	21.416		567.5	4	25		22
519.809	3.83447	26.2678	26.2672	0.17299		548.878	0	21.3062		570	4	25		22.1
522.434	3.85072	26.2421	26.2416	0.159073		551	0	21.1929		572.5	4	25		22.2
525.056	3.86565	26.2126	26.2122	0.146075		553.111	0	21.0763		575	4	25		22.3
527.675	3.87935	26.1888	26.1885	0.133993		555.209	0	20.9567		577.5	4	25		22.4
530.292	3.89189	26.1631	26.1628	0.12273		557.296	0	20.8345		580	4	25		22.5
532.907	3.90338	26.1359	26.1356	0.112242		559.37	0	20.71		582.5	4	25		22.6
535.518	3.91386	26.1078	26.1076	0.102485		561.431	0	20.5836		585	4	25		22.7
538.126	3.92343	26.0796	26.0795	0.0934186		563.48	0	20.4556		587.5	4	25		22.8
540.732	3.93213	26.0526	26.0525	0.0850031		565.516	0	20.3263		590	4	25		22.9
543.334	3.94004	26.0121	26.012	0.0771549		567.539	0	20.1961		592.5	4	25		23
545.933	3.94721	25.9907	25.9906	0.0699349		569.549	0	20.0654		595	4	25		23.1
548.529	3.9537	25.9566	25.9565	0.0632154		571.545	0	19.9346		597.5	4	25		23.2
551.123	3.95955	25.9286	25.9285	0.0570133		573.529	0	19.8039		600	4	25		23.3
553.713	3.96482	25.8862	25.8861	0.0512523		575.5	0	19.6737		602.5	4	25		23.4
556.3	3.96954	25.8524	25.8524	0.045953		577.457	0	19.5444		605	4	25		23.5
558.883	3.97377	25.8321	25.832	0.0410902		579.402	0	19.4164		607.5	4	25		23.6
561.464	3.97754	25.7984	25.7983	0.0365926		581.334	0	19.29		610	4	25		23.7
564.04	3.98089	25.7475	25.7475	0.0324381		583.254	0	19.1655		612.5	4	25		23.8
566.614	3.98384	25.7169	25.7169	0.0286533		585.161	0	19.0433		615	4	25		23.9
569.183	3.98645	25.6691	25.6691	0.0251714		587.057	0	18.9237		617.5	4	25		24
571.749	3.98873	25.6534	25.6533	0.0220215		588.94	0	18.8071		620	4	25		24.1
574.312	3.99071	25.6238	25.6238	0.0191395		590.813	0	18.6938		622.5	4	25		24.2
576.871	3.99243	25.5754	25.5754	0.0165094		592.674	0	18.584		625	4	25		24.3
579.423	3.9939	25.5012	25.5012	0.0141168		594.524	0	18.4781		627.5	4	25		24.4
581.975	3.99515	25.4891	25.4891	0.0119943		596.364	0	18.3764		630	4	25		24.5
584.519	3.9962	25.4626	25.4626	0.0100825		598.195	0	18.2791		632.5	4	25		24.6
587.059	3.99708	25.4146	25.4146	0.00836939		600.016	0	18.1866		635	4	25		24.7
589.591	3.9978	25.3346	25.3346	0.00684395		601.828	0	18.099		637.5	4	25		24.8
592.12	3.99838	25.2055	25.2055	0.00549544		603.631	0	18.0166		640	4	25		24.9
594.644	3.99885	25.257	25.257	0.00435872		605.427	0	17.9397		642.5	4	25		25
597.163	3.99921	25.0897	25.0897	0.00334618		607.216	0	17.8684		645	4	25		25.1
599.663	3.99948	25	25	0.00250214		608.998	0	17.803		647.5	4	25		25.2
602.163	3.99967	25	25	0.00180936		610.773	0	17.7435		650	4	25		25.3
604.663	3.99981	25	25	0.00124576		612.544	0	17.6903		652.5	4	25		25.4
607.163	3.9999	25	25	0.000801472		614.309	0	17.6434		655	4	25		25.5
609.663	3.99996	25	25	0.000466681		616.07	0	17.603		657.5	4	25		25.6
612.163	3.99999	25	25	0.000231278		617.828	0	17.5691		660	4	25		25.7
614.663	4	25	25	8.43469e-05		619.583	0	17.5419		662.5	4	25		25.8
617.163	4	25	25	1.30954e-05		621.336	0	17.5214		665	4	25		25.9
619.663	4	25	25	4.10491e-07		623.087	0	17.5077		667.5	4	25		26
622.163	4	25	25	8.84416e-06		624.837	0	17.5009		670	4	25		26.1
624.663	4	25	25	4.27829e-05		626.587	0	17.5009		672.5	4	25		26.2
627.163	4.00001	25	25	0.00010762		628.337	0	17.5077		675	4	25		26.3
629.663	4.00003	25	25	0.00020789		630.089	0	17.5214		677.5	4	25		26.4
632.163	4.00006	25	25	0.000347443		631.843	0	17.5419		680	4	25		26.5
634.663	4	25	25	1.97593e-06		633.599	0	17.5691		682.5	4	25		26.6
637.163	4	25	25	3.31678e-09		635.358	0	17.603		685	4	25		26.7
639.663	4	25	25	5.84636e-12		637.122	0	17.6434		687.5	4	25		26.8
642.163	4	25	25	8.66214e-15		638.89	0	17.6903		690	4	25		26.9
644.663	4	25	25	0		640.663	0	17.7435		692.5	4	25		27
647.163	4	25	25	0		642.441	0	17.803		695	4	25		27.1
649.663	4	25	25	0		644.226	0	17.8684		697.5	4	25		27.2
652.163	4	25	25	0		646.019	0	17.9397		700	4	25		27.3
654.663	4	25	25	0		647.818	0	18.0166		702.5	4	25		27.4
657.163	4	25	25	0		649.626	0	18.099		705	4	25		27.5
659.663	4	25	25	0		651.443	0	18.1866		707.5	4	25		27.6
662.163	4	25	25	0		653.268	0	18.2791		710	4	25		27.7
664.663	4	25	25	0		655.103	0	18.3764		712.5	4	25		27.8
667.163	4	25	25	0		656.949	0	18.4781		715	4	25		27.9
669.663	4	25	25	0		658.804	0	18.584		717.5	4	25		28
672.163	4	25	25	0		660.671	0	18.6938		720	4	25		28.1
674.663	4	25	25	0		662.549	0	18.8071		722.5	4	25		28.2
677.163	4	25	25	0		664.438	0	18.9237		725	4	25		28.3
679.663	4	25	25	0		666.34	0	19.0433		727.5	4	25		28.4
682.163	4	25	25	0		668.253	0	19.1655		730	4	25		28.5
684.663	4	25	25	0		670.179	0	19.29		732.5	4	25		28.6
687.163	4	25	25	0		672.117	0	19.4164		735	4	25		28.7
689.663	4	25	25	0		674.069	0	19.5444		737.5	4	25		28.8
692.163	4	25	25	0		676.033	0	19.6737		740	4	25		28.9
694.663	4	25	25	0		678.01	0	19.8039		742.5	4	25		29
697.163	4	25	25	0		680	0	19.9346		745	4	25		29.1
699.663	4	25	25	0		682.003	0	20.0654		747.5	4	25		29.2
702.163	4	25	25	0		684.02	0	20.1961		750	4	25		29.3
704.663	4	25	25	0		686.049	0	20.3263		752.5	4	25		29.4
707.163	4	25	25	0		688.091	0	20.4556		755	4	25		29.5
709.663	4	25	25	0		690.147	0	20.5836		757.5	4	25		29.6
712.163	4	25	25	0		692.214	0	20.71		760	4	25		29.7
714.663	4	25	25	0		694.295	0	20.8345		762.5	4	25		29.8
717.163	4	25	25	0		696.387	0	20.9567		765	4	25		29.9
719.663	4	25	25	0		698.492	0	21.0763		767.5	4	25		30
722.163	4	25	25	0		700.608	0	21.1929		770	4	25		30.1
724.663	4	25	25	0		702.736	0	21.3062		772.5	4	25		30.2
727.163	4	25	25	0		704.875	0	21.416		775	4	25		30.3
729.663	4	25	25	0		707.025	0	21.5219		777.5	4	25		30.4
732.163	4	25	25	0		709.185	0	21.6236		780	4	25		30.5
734.663	4	25	25	0		711.354	0	21.7209		782.5	4	25		30.6
737.163	4	25	25	0		713.533	0	21.8134		785	4	25		30.7
739.663	4	25	25	0		715.721	0	21.901		787.5	4	25		30.8
742.163	4	25	25	0		717.918	0	21.9834		790	4	25		30.9
744.663	4	25	25	0		720.122	0	22.0603		792.5	4	25		31
747.163	4	25	25	0		722.333	0	22.1316		795	4	25		31.1
749.663	4	25	25	0		724.551	0	22.197		797.5	4	25		31.2
752.163	4	25	25	0		726.775	0	22.2565		800	4	25		31.3
754.663	4	25	25	0		729.005	0	22.3097		802.5	4	25		31.4
757.163	4	25	25	0		731.24	0	22.3566		805	4	25		31.5
759.663	4	25	25	0		733.478	0	22.397		807.5	4	25		31.6
762.163	4	25	25	0		735.721	0	22.4309		810	4	25		31.7
764.663	4	25	25	0		737.966	0	22.4581		812.5	4	25		31.8
767.163	4	25	25	0		740.213	0	22.4786		815	4	25		31.9
769.663	4	25	25	0		742.462	0	22.4923		817.5	4	25		32
772.163	4	25	25	0		744.712	0	22.4991		820	4	25		32.1
774.663	4	25	25	0		746.962	0	22.4991		822.5	4	25		32.2
777.163	4	25	25	0		749.211	0	22.4923		825	4	25		32.3
779.663	4	25	25	0		751.46	0	22.4786		827.5	4	25		32.4
782.163	4	25	25	0		753.706	0	22.4581		830	4	25		32.5
784.663	4	25	25	0		755.95	0	22.4309		832.5	4	25		32.6
787.163	4	25	25	0		758.19	0	22.397		835	4	25		32.7
789.663	4	25	25	0		760.427	0	22.3566		837.5	4	25		32.8
792.163	4	25	25	0		762.659	0	22.3097		840	4	25		32.9
794.663	4	25	25	0		764.886	0	22.2565		842.5	4	25		33
797.163	4	25	25	0		767.107	0	22.197		845	4	25		33.1
799.663	4	25	25	0		769.322	0	22.1316		847.5	4	25		33.2
802.163	4	25	25	0		771.53	0	22.0603		850	4	25		33.3
804.663	4	25	25	0		773.73	0	21.9834		852.5	4	25		33.4
807.163	4	25	25	0		775.923	0	21.901		855	4	25		33.5
809.669	3.99148	25.1264	25.1262	0.111209		778.106	0	21.8134		857.5	4	25		33.6
812.201	3.97246	25.3764	25.3755	0.216665		780.281	0	21.7209		860	4	25		33.7
814.757	3.94276	25.6264	25.6244	0.323937		782.445	0	21.6236		862.5	4	25		33.8
817.338	3.9022	25.8764	25.8728	0.433015		784.6	0	21.5219		865	4	25		33.9
819.944	3.85059	26.1264	26.1207	0.543895		786.744	0	21.416		867.5	4	25		34
822.574	3.78776	26.3764	26.3682	0.656569		788.878	0	21.3062		870	4	25		34.1
825.23	3.71353	26.6264	26.6152	0.771027		791	0	21.1929		872.5	4	25		34.2
827.91	3.62772	26.8764	26.8618	0.887262		793.111	0	21.0763		875	4	25		34.3
830.614	3.53016	27.1264	27.1078	1.00527		795.209	0	20.9567		877.5	4	25		34.4
833.344	3.42066	27.3764	27.3533	1.12504		797.296	0	20.8345		880	4	25		34.5
836.097	3.29905	27.6264	27.5983	1.24657		799.37	0	20.71		882.5	4	25		34.6
838.875	3.16516	27.8764	27.8427	1.36985		801.431	0	20.5836		885	4	25		34.7
841.678	3.0202	28.1264	28.0881	1.46704		803.48	0	20.4556		887.5	4	25		34.8
844.506	2.87632	28.3764	28.3404	1.42944		805.516	0	20.3263		890	4	25		34.9
847.359	2.73616	28.6264	28.5925	1.39231		807.539	0	20.1961		892.5	4	25		35
850.237	2.59969	28.8764	28.8446	1.35563		809.549	0	20.0654		895	4	25		35.1
853.14	2.46685	29.1264	29.0965	1.31937		811.545	0	19.9346		897.5	4	25		35.2
856.069	2.3376	29.3764	29.3484	1.28352		813.529	0	19.8039		900	4	25		35.3
859.022	2.21191	29.6264	29.6001	1.24803		815.5	0	19.6737		902.5	4	25		35.4
862.001	2.08975	29.8764	29.8518	1.21289		817.457	0	19.5444		905	4	25		35.5
865.005	1.97107	30.1264	30.1034	1.17806		819.402	0	19.4164		907.5	4	25		35.6
868.035	1.85586	30.3764	30.3549	1.14351		821.334	0	19.29		910	4	25		35.7
871.089	1.74408	30.6264	30.6063	1.10923		823.254	0	19.1655		912.5	4	25		35.8
874.168	1.63571	30.8764	30.8577	1.07518		825.161	0	19.0433		915	4	25		35.9
877.273	1.53073	31.1264	31.109	1.04132		827.057	0	18.9237		917.5	4	25		36
880.403	1.42913	31.3764	31.3602	1.00764		828.94	0	18.8071		920	4	25		36.1
883.558	1.33088	31.6264	31.6114	0.974102		830.813	0	18.6938		922.5	4	25		36.2
886.738	1.23598	31.8764	31.8625	0.940672		832.674	0	18.584		925	4	25		36.3
889.939	1.14451	32.0574	32.0446	0.905372		834.524	0	18.4781		927.5	4	25		36.4
893.139	1.05711	31.9902	31.9785	0.863597		836.364	0	18.3764		930	4	25		36.5
896.332	0.973832	31.9207	31.9101	0.822592		838.195	0	18.2791		932.5	4	25		36.6
899.518	0.894589	31.8527	31.8431	0.782439		840.016	0	18.1866		935	4	25		36.7
902.697	0.819302	31.7847	31.776	0.743075		841.828	0	18.099		937.5	4	25		36.8
905.869	0.747894	31.7168	31.709	0.704488		843.631	0	18.0166		940	4	25		36.9
909.035	0.680291	31.647	31.64	0.666617		845.427	0	17.9397		942.5	4	25		37
912.194	0.616417	31.5776	31.5713	0.629501		847.216	0	17.8684		945	4	25		37.1
915.346	0.556198	31.5089	31.5034	0.593132		848.998	0	17.803		947.5	4	25		37.2
918.491	0.49956	31.4413	31.4364	0.557503		850.773	0	17.7435		950	4	25		37.3
921.63	0.446435	31.3723	31.368	0.522562		852.544	0	17.6903		952.5	4	25		37.4
924.762	0.396749	31.305	31.3012	0.488356		854.309	0	17.6434		955	4	25		37.5
927.887	0.350433	31.2366	31.2333	0.454837		856.07	0	17.603		957.5	4	25		37.6
931.005	0.307416	31.1672	31.1643	0.42201		857.828	0	17.5691		960	4	25		37.7
934.116	0.267626	31.1006	31.0981	0.389932		859.583	0	17.5419		962.5	4	25		37.8
937.221	0.230993	31.0294	31.0274	0.358518		861.336	0	17.5214		965	4	25		37.9
940.318	0.197444	30.962	30.9603	0.327882		863.087	0	17.5077		967.5	4	25		38
943.409	0.166901	30.8946	30.8932	0.297998		864.837	0	17.5009		970	4	25		38.1
946.494	0.139289	30.8277	30.8265	0.268897		866.587	0	17.5009		972.5	4	25		38.2
949.572	0.114525	30.7618	30.7609	0.240614		868.337	0	17.5077		975	4	25		38.3
952.643	0.0925259	30.6978	30.6971	0.213194		870.089	0	17.5214		977.5	4	25		38.4
955.707	0.0732037	30.6292	30.6287	0.186648		871.843	0	17.5419		980	4	25		38.5
958.765	0.0564612	30.5635	30.5631	0.161092		873.599	0	17.5691		982.5	4	25		38.6
961.817	0.0421954	30.5031	30.5027	0.136611		875.358	0	17.603		985	4	25		38.7
964.862	0.0302957	30.4274	30.4272	0.113217		877.122	0	17.6434		987.5	4	25		38.8
967.901	0.0206346	30.3725	30.3724	0.0911806		878.89	0	17.6903		990	4	25		38.9
970.932	0.0130754	30.3009	30.3009	0.0705306		880.663	0	17.7435		992.5	4	25		39
973.959	0.00745485	30.2489	30.2489	0.0515703		882.441	0	17.803		995	4	25		39.1
976.978	0.00359195	30.1767	30.1767	0.0344978		884.226	0	17.8684		997.5	4	25		39.2
979.99	0.00126387	30.1125	30.1125	0.0197649		886.019	0	17.9397		1000	4	25		39.3
982.994	0.000192754	30	30	0.00797285		887.818	0	18.0166		1002.5	4	25		39.4
985.994	0	30	30	0.000445186		889.626	0	18.099		1005	4	25		39.5
988.994	0	30	30	0.00342422		891.443	0	18.1866		1007.5	4	25		39.6
991.994	0	30	30	0		893.268	0	18.2791		1010	4	25		39.7
994.98	0	30	30	0		895.103	0	18.3764		1012.5	4	25		39.8

## Sheet: d_c 
Pur x	Pur y	pur V	pur vx	pur vy		obsdx	obsdy	obsdv		opx	opy	opv		time
0	0	30	30	0		100	0	20		20	4	25		0.1
3	0	30	30	0		102	0	20		22.5	4	25		0.2
6	0	30	30	0		104	0	20		25	4	25		0.3
9	0	30	30	0		106	0	20		27.5	4	25		0.4
12	0	30	30	0		108	0	20		30	4	25		0.5
15	0	30	30	0		110	0	20		32.5	4	25		0.6
18	0	30	30	0		112	0	20		35	4	25		0.7
21	0	30	30	0		114	0	20		37.5	4	25		0.8
24	0	30	30	0		116	0	20		40	4	25		0.9
27	0	30	30	0		118	0	20		42.5	4	25		1				pursuer x	puersuer y
30	0	30	30	0		120	0	20		45	4	25		1.1				-1	1
33	0	30	30	0		122	0	20		47.5	4	25		1.2				1	1
36	0	30	30	0		124	0	20		50	4	25		1.3				1	-1
39	0	30	30	0		126	0	20		52.5	4	25		1.4				-1	-1
42	0	30	30	0		128	0	20		55	4	25		1.5				-1	1
45	0	30	30	0		130	0	20		57.5	4	25		1.6
48	0	30	30	0		132	0	20		60	4	25		1.7
51	0	30	30	0		134	0	20		62.5	4	25		1.8				849	1
54	0	30	30	0		136	0	20		65	4	25		1.9				851	1
57	0	30	30	0		138	0	20		67.5	4	25		2				851	-1
60	0	30	30	0		140	0	20		70	4	25		2.1				849	-1
63	0	30	30	0		142	0	20		72.5	4	25		2.2				849	1
66	0	30	30	0		144	0	20		75	4	25		2.3
69	0	30	30	0		146	0	20		77.5	4	25		2.4
72	0	30	30	0		148	0	20		80	4	25		2.5				Target x	Target y
75	0	30	30	0		150	0	20		82.5	4	25		2.6				99	1
78	0	30	30	0		152	0	20		85	4	25		2.7				101	1
81	0	30	30	0		154	0	20		87.5	4	25		2.8				101	-1
84	0	30	30	0		156	0	20		90	4	25		2.9				99	-1
87	0	30	30	0		158	0	20		92.5	4	25		3				99	1
90	0	30	30	0		160	0	20		95	4	25		3.1
93	0	30	30	0		162	0	20		97.5	4	25		3.2				749	1
96	0	30	30	0		164	0	20		100	4	25		3.3				751	1
99	0	30	30	0		166	0	20		102.5	4	25		3.4				751	-1
102	0	30	30	0		168	0	20		105	4	25		3.5				749	-1
105	0	30	30	0		170	0	20		107.5	4	25		3.6				749	1
108	0	30	30	0		172	0	20		110	4	25		3.7
110.99	0	29.8	29.8	0		174	0	20		112.5	4	25		3.8				lane x	lane y
113.94	0	29.4	29.4	0		176	0	20		115	4	25		3.9				0	-2
116.85	0	29	29	0		178	0	20		117.5	4	25		4				900	-2
119.72	0	28.6	28.6	0		180	0	20		120	4	25		4.1
122.55	0	28.2	28.2	0		182	0	20		122.5	4	25		4.2
125.34	0	27.8	27.8	0		184	0	20		125	4	25		4.3
128.09	0	27.4	27.4	0		186	0	20		127.5	4	25		4.4
130.8	0	27	27	0		188	0	20		130	4	25		4.5				0	6
133.47	0	26.6	26.6	0		190	0	20		132.5	4	25		4.6				900	6
136.1	0	26.2	26.2	0		192	0	20		135	4	25		4.7
138.69	0	25.8	25.8	0		194	0	20		137.5	4	25		4.8
141.24	0	25.4	25.4	0		196	0	20		140	4	25		4.9
143.76	0	25.2	25.2	0		198	0	20		142.5	4	25		5
146.25	0	24.8	24.8	0		200	0	20		145	4	25		5.1				0	2
148.72	0	24.6	24.6	0		202	0	20		147.5	4	25		5.2				900	2
151.17	0	24.4	24.4	0		204	0	20		150	4	25		5.3
153.6	0	24.2	24.2	0		206	0	20		152.5	4	25		5.4
156.01	0	24	24	0		208	0	20		155	4	25		5.5
158.39	0	23.8	23.8	0		210	0	20		157.5	4	25		5.6
160.76	0	23.6	23.6	0		212	0	20		160	4	25		5.7
163.11	0	23.4	23.4	0		214	0	20		162.5	4	25		5.8				op x	op y
165.44	0	23.2	23.2	0		216	0	20		165	4	25		5.9				19	5
167.76	0	23.2	23.2	0		218	0	20		167.5	4	25		6				21	5
170.06	0	23	23	0		220	0	20		170	4	25		6.1				21	3
172.34	0	22.8	22.8	0		222	0	20		172.5	4	25		6.2				19	3
174.61	0	22.6	22.6	0		224	0	20		175	4	25		6.3				19	5
176.87	0	22.6	22.6	0		226	0	20		177.5	4	25		6.4
179.11	0	22.4	22.4	0		228	0	20		180	4	25		6.5				874	5
181.34	0	22.2	22.2	0		230	0	20		182.5	4	25		6.6				876	5
183.56	0	22.2	22.2	0		232	0	20		185	4	25		6.7				876	3
185.77	0	22	22	0		234	0	20		187.5	4	25		6.8				874	3
187.97	0	22	22	0		236	0	20		190	4	25		6.9				874	5
190.16	0	21.8	21.8	0		238	0	20		192.5	4	25		7
192.34	0	21.8	21.8	0		240	0	20		195	4	25		7.1
194.51	0	21.6	21.6	0		242	0	20		197.5	4	25		7.2
196.67	0	21.6	21.6	0		244	0	20		200	4	25		7.3
198.83	0	21.6	21.6	0		246	0	20		202.5	4	25		7.4
200.97	0	21.4	21.4	0		248	0	20		205	4	25		7.5
203.11	0	21.4	21.4	0		250	0	20		207.5	4	25		7.6
205.25	0	21.4	21.4	0		252	0	20		210	4	25		7.7
207.37	0	21.2	21.2	0		254	0	20		212.5	4	25		7.8
209.49	0	21.2	21.2	0		256	0	20		215	4	25		7.9
211.61	0	21.2	21.2	0		258	0	20		217.5	4	25		8
213.71	0	21	21	0		260	0	20		220	4	25		8.1
215.81	0	21	21	0		262	0	20		222.5	4	25		8.2
217.91	0	21	21	0		264	0	20		225	4	25		8.3
220.01	0	21	21	0		266	0	20		227.5	4	25		8.4
222.09	0	20.8	20.8	0		268	0	20		230	4	25		8.5
224.17	0	20.8	20.8	0		270	0	20		232.5	4	25		8.6
226.25	0	20.8	20.8	0		272	0	20		235	4	25		8.7
228.33	0	20.8	20.8	0		274	0	20		237.5	4	25		8.8
230.41	0	20.8	20.8	0		276	0	20		240	4	25		8.9
232.47	0	20.6	20.6	0		278	0	20		242.5	4	25		9
234.53	0	20.6	20.6	0		280	0	20		245	4	25		9.1
236.59	0	20.6	20.6	0		282	0	20		247.5	4	25		9.2
238.65	0	20.6	20.6	0		284	0	20		250	4	25		9.3
240.71	0	20.6	20.6	0		286	0	20		252.5	4	25		9.4
242.77	0	20.6	20.6	0		288	0	20		255	4	25		9.5
244.83	0	20.6	20.6	0		290	0	20		257.5	4	25		9.6
246.87	0	20.4	20.4	0		292	0	20		260	4	25		9.7
248.91	0	20.4	20.4	0		294	0	20		262.5	4	25		9.8
250.95	0	20.4	20.4	0		296	0	20		265	4	25		9.9
252.99	0	20.4	20.4	0		298	0	20		267.5	4	25		10
255.03	0	20.4	20.4	0		300	0	20		270	4	25		10.1
257.07	0	20.4	20.4	0		302	0	20		272.5	4	25		10.2
259.11	0	20.4	20.4	0		304	0	20		275	4	25		10.3
261.15	0	20.4	20.4	0		306	0	20		277.5	4	25		10.4
263.19	0	20.4	20.4	0		308	0	20		280	4	25		10.5
265.22	0	20.2	20.2	0		310	0	20		282.5	4	25		10.6
267.24	0	20.2	20.2	0		312	0	20		285	4	25		10.7
269.26	0	20.2	20.2	0		314	0	20		287.5	4	25		10.8
271.28	0	20.2	20.2	0		316	0	20		290	4	25		10.9
273.3	0	20.2	20.2	0		318	0	20		292.5	4	25		11
275.32	0	20.2	20.2	0		320	0	20		295	4	25		11.1
277.34	0	20.2	20.2	0		322	0	20		297.5	4	25		11.2
279.36	0	20.2	20.2	0		324	0	20		300	4	25		11.3
281.38	0	20.2	20.2	0		326	0	20		302.5	4	25		11.4
283.4	0	20.2	20.2	0		328	0	20		305	4	25		11.5
285.42	0	20.2	20.2	0		330	0	20		307.5	4	25		11.6
287.44	0	20.2	20.2	0		332	0	20		310	4	25		11.7
289.46	0	20.2	20.2	0		334	0	20		312.5	4	25		11.8
291.48	0	20.2	20.2	0		336	0	20		315	4	25		11.9
293.5	0	20.2	20.2	0		338	0	20		317.5	4	25		12
295.52	0	20.2	20.2	0		340	0	20		320	4	25		12.1
297.54	0	20.2	20.2	0		342	0	20		322.5	4	25		12.2
299.56	0	20.2	20.2	0		344	0	20		325	4	25		12.3
301.58	0	20.2	20.2	0		346	0	20		327.5	4	25		12.4
303.6	0	20.2	20.2	0		348	0	20		330	4	25		12.5
305.61	0	20	20	0		350	0	20		332.5	4	25		12.6
307.61	0	20	20	0		352	0	20		335	4	25		12.7
309.61	0	20	20	0		354	0	20		337.5	4	25		12.8
311.61	0	20	20	0		356	0	20		340	4	25		12.9
313.61	0	20	20	0		358	0	20		342.5	4	25		13
315.61	0	20	20	0		360	0	20		345	4	25		13.1
317.61	0	20	20	0		362	0	20		347.5	4	25		13.2
319.61	0	20	20	0		364	0	20		350	4	25		13.3
321.61	0	20	20	0		366	0	20		352.5	4	25		13.4
323.61	0	20	20	0		368	0	20		355	4	25		13.5
325.61	0	20	20	0		370	0	20		357.5	4	25		13.6
327.61	0	20	20	0		372	0	20		360	4	25		13.7
329.61	0	20	20	0		374	0	20		362.5	4	25		13.8
331.61	0	20	20	0		376	0	20		365	4	25		13.9
333.61	0	20	20	0		378	0	20		367.5	4	25		14
335.61	0	20	20	0		380	0	20		370	4	25		14.1
337.61	0	20	20	0		382	0	20		372.5	4	25		14.2
339.61	0	20	20	0		384	0	20		375	4	25		14.3
341.61	0	20	20	0		386	0	20		377.5	4	25		14.4
343.61	0	20	20	0		388	0	20		380	4	25		14.5
345.61	0	20	20	0		390	0	20		382.5	4	25		14.6
347.61	0	20	20	0		392	0	20		385	4	25		14.7
349.61	0	20	20	0		394	0	20		387.5	4	25		14.8
351.61	0	20	20	0		396	0	20		390	4	25		14.9
353.61	0	20	20	0		398	0	20		392.5	4	25		15
355.61	0	20	20	0		400	0	20		395	4	25		15.1
357.61	0	20	20	0		402	0	20		397.5	4	25		15.2
359.61	0	20	20	0		404	0	20		400	4	25		15.3
361.61	0	20	20	0		406	0	20		402.5	4	25		15.4
363.61	0	20	20	0		408	0	20		405	4	25		15.5
365.61	0	20	20	0		410	0	20		407.5	4	25		15.6
367.61	0	20	20	0		412	0	20		410	4	25		15.7
369.61	0	20	20	0		414	0	20		412.5	4	25		15.8
371.61	0	20	20	0		416	0	20		415	4	25		15.9
373.61	0	20	20	0		418	0	20		417.5	4	25		16
375.61	0	20	20	0		420	0	20		420	4	25		16.1
377.61	0	20	20	0		422	0	20		422.5	4	25		16.2
379.61	0	20	20	0		424	0	20		425	4	25		16.3
381.61	0	20	20	0		426	0	20		427.5	4	25		16.4
383.61	0	20	20	0		428	0	20		430	4	25		16.5
385.61	0	20	20	0		430	0	20		432.5	4	25		16.6
387.61	0	20	20	0		432	0	20		435	4	25		16.7
389.61	0	20	20	0		434	0	20		437.5	4	25		16.8
391.61	0	20	20	0		436	0	20		440	4	25		16.9
393.61	0	20	20	0		438	0	20		442.5	4	25		17
395.61	0	20	20	0		440	0	20		445	4	25		17.1
397.629	0.00849347	20.25	20.2497	0.11034		441.998	0	19.95		447.5	4	25		17.2
399.672	0.0272592	20.5	20.4989	0.213613		443.985	0	19.85		450	4	25		17.3
401.741	0.0565171	20.75	20.7475	0.319083		445.962	0	19.75		452.5	4	25		17.4
403.834	0.0964861	21	20.9957	0.426742		447.93	0	19.65		455	4	25		17.5
405.952	0.147384	21.25	21.2432	0.536573		449.887	0	19.55		457.5	4	25		17.6
408.095	0.209428	21.5	21.4902	0.64857		451.835	0	19.45		460	4	25		17.7
410.263	0.282833	21.75	21.7366	0.762721		453.772	0	19.35		462.5	4	25		17.8
412.455	0.367814	22	21.9824	0.879021		455.7	0	19.25		465	4	25		17.9
414.672	0.464585	22.25	22.2276	0.997452		457.618	0	19.15		467.5	4	25		18
416.913	0.573358	22.5	22.4722	1.11801		459.525	0	19.05		470	4	25		18.1
419.178	0.694345	22.75	22.7161	1.24067		461.423	0	18.95		472.5	4	25		18.2
421.468	0.827757	23	22.9594	1.36544		463.31	0	18.85		475	4	25		18.3
423.782	0.973802	23.25	23.2021	1.4923		465.188	0	18.75		477.5	4	25		18.4
426.121	1.13269	23.5	23.444	1.62124		467.055	0	18.65		480	4	25		18.5
428.483	1.30463	23.75	23.6853	1.75225		468.913	0	18.55		482.5	4	25		18.6
430.871	1.47511	24	23.9406	1.68792		470.76	0	18.45		485	4	25		18.7
433.284	1.63891	24.25	24.1957	1.62153		472.598	0	18.35		487.5	4	25		18.8
435.723	1.79619	24.5	24.4505	1.55668		474.425	0	18.25		490	4	25		18.9
438.187	1.94709	24.75	24.7049	1.49328		476.243	0	18.15		492.5	4	25		19
440.676	2.09176	25	24.959	1.43128		478.05	0	18.05		495	4	25		19.1
443.191	2.23032	25.25	25.2128	1.3704		479.85	0	18		497.5	4	25		19.2
445.731	2.36285	25.5	25.4663	1.31031		481.65	0	18		500	4	25		19.3
448.297	2.48944	25.75	25.7196	1.25113		483.45	0	18		502.5	4	25		19.4
450.888	2.61017	26	25.9726	1.19283		485.25	0	18		505	4	25		19.5
453.504	2.72514	26.25	26.2254	1.13543		487.05	0	18		507.5	4	25		19.6
456.143	2.83434	26.45	26.428	1.07688		488.85	0	18		510	4	25		19.7
458.783	2.93702	26.408	26.3886	1.01022		490.65	0	18		512.5	4	25		19.8
461.419	3.0332	26.3667	26.3497	0.945932		492.45	0	18		515	4	25		19.9
464.051	3.12313	26.3251	26.3102	0.883967		494.25	0	18		517.5	4	25		20
466.679	3.20704	26.2835	26.2706	0.824327		496.05	0	18		520	4	25		20.1
469.303	3.28515	26.2422	26.231	0.767011		497.85	0	18		522.5	4	25		20.2
471.923	3.35771	26.1999	26.1903	0.711969		499.65	0	18		525	4	25		20.3
474.539	3.42494	26.1606	26.1523	0.659294		501.45	0	18		527.5	4	25		20.4
477.151	3.48708	26.1192	26.1121	0.608837		503.25	0	18		530	4	25		20.5
479.76	3.54433	26.078	26.0719	0.56064		505.05	0	18		532.5	4	25		20.6
482.364	3.59693	26.0373	26.0322	0.514696		506.85	0	18		535	4	25		20.7
484.964	3.64511	25.998	25.9937	0.470996		508.65	0	18		537.5	4	25		20.8
487.561	3.68908	25.9581	25.9546	0.42948		510.45	0	18		540	4	25		20.9
490.153	3.72907	25.9182	25.9152	0.390137		512.25	0	18		542.5	4	25		21
492.742	3.76528	25.8788	25.8764	0.352952		514.05	0	18		545	4	25		21.1
495.326	3.79793	25.837	25.8351	0.317862		515.85	0	18		547.5	4	25		21.2
497.907	3.82723	25.8016	25.8	0.284945		517.65	0	18		550	4	25		21.3
500.484	3.8534	25.7612	25.76	0.254036		519.45	0	18		552.5	4	25		21.4
503.057	3.87662	25.7205	25.7195	0.225163		521.25	0	18		555	4	25		21.5
505.626	3.89711	25.6805	25.6797	0.1983		523.05	0	18		557.5	4	25		21.6
508.191	3.91506	25.6428	25.6422	0.173422		524.85	0	18		560	4	25		21.7
510.752	3.93067	25.6021	25.6017	0.15045		526.65	0	18		562.5	4	25		21.8
513.31	3.94412	25.5678	25.5674	0.1294		528.45	0	18		565	4	25		21.9
515.863	3.95561	25.5235	25.5233	0.110144		530.25	0	18		567.5	4	25		22
518.413	3.96531	25.4914	25.4912	0.0927344		532.05	0	18		570	4	25		22.1
520.959	3.97339	25.4512	25.4511	0.077038		533.85	0	18		572.5	4	25		22.2
523.501	3.98003	25.4188	25.4187	0.0630543		535.65	0	18		575	4	25		22.3
526.04	3.9854	25.381	25.3809	0.0506878		537.45	0	18		577.5	4	25		22.4
528.574	3.98965	25.3374	25.3374	0.0398839		539.25	0	18		580	4	25		22.5
531.104	3.99293	25.2889	25.2889	0.030583		541.05	0	18		582.5	4	25		22.6
533.631	3.99539	25.2386	25.2385	0.0227193		542.85	0	18		585	4	25		22.7
536.152	3.99717	25.1959	25.1959	0.0162214		544.65	0	18		587.5	4	25		22.8
538.669	3.99839	25.1871	25.1871	0.0110091		546.45	0	18		590	4	25		22.9
541.182	3.99918	25.1424	25.1424	0.00694969		548.25	0	18		592.5	4	25		23
543.682	3.99964	25	25	0.00394619		550.05	0	18		595	4	25		23.1
546.182	3.99988	25	25	0.00192304		551.85	0	18		597.5	4	25		23.2
548.682	3.99998	25	25	0.000702747		553.65	0	18		600	4	25		23.3
551.182	4	25	25	0.000126115		555.45	0	18		602.5	4	25		23.4
553.682	4	25	25	5.02532e-06		557.25	0	18		605	4	25		23.5
556.182	3.99998	25	25	0.000348446		559.05	0	18		607.5	4	25		23.6
558.682	3.99977	25	25	0.00300258		560.85	0	18		610	4	25		23.7
561.182	3.99902	25	25	0.00928415		562.65	0	18		612.5	4	25		23.8
563.677	3.99731	24.9114	24.9114	0.00201381		564.45	0	18		615	4	25		23.9
566.162	3.99411	24.8195	24.8195	0.00364361		566.25	0	18		617.5	4	25		24
568.653	4.00033	25	25	0.00652959		568.05	0	18		620	4	25		24.1
571.153	4	25	25	1.06021e-05		569.85	0	18		622.5	4	25		24.2
573.653	4	25	25	1.80188e-08		571.65	0	18		625	4	25		24.3
576.153	4	25	25	3.20921e-11		573.45	0	18		627.5	4	25		24.4
578.653	4	25	25	6.0877e-14		575.25	0	18		630	4	25		24.5
581.153	4	25	25	0		577.05	0	18		632.5	4	25		24.6
583.653	4	25	25	0		578.85	0	18		635	4	25		24.7
586.153	4	25	25	0		580.65	0	18		637.5	4	25		24.8
588.653	4	25	25	0		582.45	0	18		640	4	25		24.9
591.153	4	25	25	0		584.25	0	18		642.5	4	25		25
593.653	4	25	25	0		586.05	0	18		645	4	25		25.1
596.153	4	25	25	0		587.85	0	18		647.5	4	25		25.2
598.653	4	25	25	0		589.65	0	18		650	4	25		25.3
601.153	4	25	25	0		591.45	0	18		652.5	4	25		25.4
603.653	4	25	25	0		593.25	0	18		655	4	25		25.5
606.153	4	25	25	0		595.05	0	18		657.5	4	25		25.6
608.653	4	25	25	0		596.85	0	18		660	4	25		25.7
611.153	4	25	25	0		598.65	0	18		662.5	4	25		25.8
613.653	4	25	25	0		600.45	0	18		665	4	25		25.9
616.153	4	25	25	0		602.25	0	18		667.5	4	25		26
618.653	4	25	25	0		604.05	0	18		670	4	25		26.1
621.153	4	25	25	0		605.85	0	18		672.5	4	25		26.2
623.653	4	25	25	0		607.65	0	18		675	4	25		26.3
626.153	4	25	25	0		609.45	0	18		677.5	4	25		26.4
628.653	4	25	25	0		611.25	0	18		680	4	25		26.5
631.153	4	25	25	0		613.05	0	18		682.5	4	25		26.6
633.653	4	25	25	0		614.85	0	18		685	4	25		26.7
636.153	4	25	25	0		616.65	0	18		687.5	4	25		26.8
638.653	4	25	25	0		618.45	0	18		690	4	25		26.9
641.153	4	25	25	0		620.25	0	18		692.5	4	25		27
643.653	4	25	25	0		622.05	0	18		695	4	25		27.1
646.153	4	25	25	0		623.85	0	18		697.5	4	25		27.2
648.653	4	25	25	0		625.65	0	18		700	4	25		27.3
651.153	4	25	25	0		627.45	0	18		702.5	4	25		27.4
653.653	4	25	25	0		629.25	0	18		705	4	25		27.5
656.153	4	25	25	0		631.05	0	18		707.5	4	25		27.6
658.653	4	25	25	0		632.85	0	18		710	4	25		27.7
661.153	4	25	25	0		634.65	0	18		712.5	4	25		27.8
663.653	4	25	25	0		636.45	0	18		715	4	25		27.9
666.153	4	25	25	0		638.25	0	18		717.5	4	25		28
668.653	4	25	25	0		640.05	0	18		720	4	25		28.1
671.153	4	25	25	0		641.85	0	18		722.5	4	25		28.2
673.653	4	25	25	0		643.65	0	18		725	4	25		28.3
676.153	4	25	25	0		645.45	0	18		727.5	4	25		28.4
678.653	3.99704	24.9978	24.9977	0.0591526		647.25	0	18		730	4	25		28.5
681.172	3.9833	25.2478	25.2473	0.16369		649.05	0	18		732.5	4	25		28.6
683.715	3.95896	25.4978	25.4964	0.270042		650.85	0	18		735	4	25		28.7
686.284	3.92386	25.7478	25.745	0.37821		652.65	0	18		737.5	4	25		28.8
688.877	3.8778	25.9978	25.9932	0.488176		654.45	0	18		740	4	25		28.9
691.495	3.82061	26.2478	26.2409	0.599939		656.25	0	18		742.5	4	25		29
694.137	3.75211	26.4978	26.4882	0.713492		658.05	0	18		745	4	25		29.1
696.805	3.67213	26.7478	26.7349	0.828825		659.85	0	18		747.5	4	25		29.2
699.497	3.58047	26.9978	26.9812	0.945939		661.65	0	18		750	4	25		29.3
702.213	3.47697	27.2478	27.227	1.06482		663.45	0	18		752.5	4	25		29.4
704.954	3.36145	27.4978	27.4722	1.18546		665.25	0	18		755	4	25		29.5
707.72	3.23374	27.7478	27.717	1.30785		667.05	0	18		757.5	4	25		29.6
710.51	3.09365	27.9978	27.9611	1.43199		668.85	0	18		760	4	25		29.7
713.324	2.94103	28.2478	28.2048	1.55787		670.65	0	18		762.5	4	25		29.8
716.164	2.78804	28.4978	28.4572	1.52031		672.45	0	18		765	4	25		29.9
719.028	2.63888	28.7478	28.7096	1.48197		674.25	0	18		767.5	4	25		30
721.918	2.49357	28.9978	28.9618	1.44345		676.05	0	18		770	4	25		30.1
724.833	2.35213	29.2478	29.214	1.40474		677.85	0	18		772.5	4	25		30.2
727.774	2.21457	29.4978	29.4662	1.36584		679.65	0	18		775	4	25		30.3
730.739	2.08092	29.7478	29.7182	1.32675		681.45	0	18		777.5	4	25		30.4
733.73	1.95119	29.9978	29.9701	1.28747		683.25	0	18		780	4	25		30.5
736.746	1.8254	30.2478	30.222	1.24801		685.05	0	18		782.5	4	25		30.6
739.787	1.70357	30.4978	30.4738	1.20834		686.85	0	18		785	4	25		30.7
742.853	1.58573	30.7478	30.7256	1.16849		688.65	0	18		787.5	4	25		30.8
745.944	1.47188	30.9978	30.9772	1.12843		690.45	0	18		790	4	25		30.9
749.061	1.36206	31.2478	31.2288	1.08817		692.25	0	18		792.5	4	25		31
752.203	1.25627	31.4978	31.4804	1.0477		694.05	0	18		795	4	25		31.1
755.37	1.15455	31.7478	31.7318	1.00703		695.85	0	18		797.5	4	25		31.2
758.548	1.05732	31.7834	31.769	0.959668		697.65	0	18		800	4	25		31.3
761.72	0.965105	31.7142	31.7012	0.909754		699.45	0	18		802.5	4	25		31.4
764.885	0.877816	31.6454	31.6337	0.860645		701.25	0	18		805	4	25		31.5
768.044	0.795378	31.577	31.5665	0.812364		703.05	0	18		807.5	4	25		31.6
771.195	0.717702	31.5093	31.5	0.764939		704.85	0	18		810	4	25		31.7
774.34	0.644704	31.4425	31.4343	0.718399		706.65	0	18		812.5	4	25		31.8
777.479	0.576295	31.3747	31.3674	0.672723		708.45	0	18		815	4	25		31.9
780.611	0.512383	31.3082	31.3019	0.627992		710.25	0	18		817.5	4	25		32
783.736	0.452871	31.2434	31.238	0.584239		712.05	0	18		820	4	25		32.1
786.855	0.397667	31.1755	31.1708	0.541404		713.85	0	18		822.5	4	25		32.2
789.967	0.346667	31.1099	31.1059	0.499621		715.65	0	18		825	4	25		32.3
793.073	0.299766	31.0441	31.0407	0.458884		717.45	0	18		827.5	4	25		32.4
796.172	0.256859	30.9784	30.9755	0.419236		719.25	0	18		830	4	25		32.5
799.264	0.217831	30.9131	30.9108	0.380725		721.05	0	18		832.5	4	25		32.6
802.351	0.182565	30.8489	30.847	0.343405		722.85	0	18		835	4	25		32.7
805.431	0.150938	30.7865	30.7849	0.307332		724.65	0	18		837.5	4	25		32.8
808.504	0.122825	30.7217	30.7205	0.272521		726.45	0	18		840	4	25		32.9
811.572	0.0980901	30.6603	30.6594	0.239091		728.25	0	18		842.5	4	25		33
814.633	0.076594	30.5908	30.5901	0.207027		730.05	0	18		845	4	25		33.1
817.687	0.0581865	30.5344	30.5338	0.176558		731.85	0	18		847.5	4	25		33.2
820.736	0.0427096	30.471	30.4707	0.147648		733.65	0	18		850	4	25		33.3
823.778	0.0299963	30.4094	30.4092	0.120464		735.45	0	18		852.5	4	25		33.4
826.813	0.0198652	30.3389	30.3388	0.0951084		737.25	0	18		855	4	25		33.5
829.842	0.0121158	30.2732	30.2731	0.0718054		739.05	0	18		857.5	4	25		33.6
832.866	0.00652633	30.2231	30.2231	0.0507814		740.85	0	18		860	4	25		33.7
835.882	0.00285497	30.1466	30.1466	0.0322596		742.65	0	18		862.5	4	25		33.8
838.89	0.000813524	30.0625	30.0625	0.0167491		744.45	0	18		865	4	25		33.9
841.89	4.38241e-05	30	30	0.00505333		746.25	0	18		867.5	4	25		34
844.89	2.1537e-05	30	30	0.000687473		748.05	0	18		870	4	25		34.1
847.89	0	30	30	0		749.85	0	18		872.5	4	25		34.2
850.879	0	29.8664	29.8663	0		751.65	0	18		875	4	25		34.3

## Sheet: d_a
Pur x	Pur y	pur V	pur vx	pur vy		obsdx	obsdy	obsdv		opx	opy	opv		time
0	0	30	30	0		100	0	20		20	4	25		0.1
3	0	30	30	0		102	0	20		22.5	4	25		0.2
6	0	30	30	0		104	0	20		25	4	25		0.3
9	0	30	30	0		106	0	20		27.5	4	25		0.4
12	0	30	30	0		108	0	20		30	4	25		0.5
15	0	30	30	0		110	0	20		32.5	4	25		0.6
18	0	30	30	0		112	0	20		35	4	25		0.7
21	0	30	30	0		114	0	20		37.5	4	25		0.8
24	0	30	30	0		116	0	20		40	4	25		0.9
27	0	30	30	0		118	0	20		42.5	4	25		1				pursuer x	puersuer y
30	0	30	30	0		120	0	20		45	4	25		1.1				-1	1
33	0	30	30	0		122	0	20		47.5	4	25		1.2				1	1
36	0	30	30	0		124	0	20		50	4	25		1.3				1	-1
39	0	30	30	0		126	0	20		52.5	4	25		1.4				-1	-1
42	0	30	30	0		128	0	20		55	4	25		1.5				-1	1
45	0	30	30	0		130	0	20		57.5	4	25		1.6
48	0	30	30	0		132	0	20		60	4	25		1.7
51	0	30	30	0		134	0	20		62.5	4	25		1.8				781	1
54	0	30	30	0		136	0	20		65	4	25		1.9				783	1
57	0	30	30	0		138	0	20		67.5	4	25		2				783	-1
60	0	30	30	0		140	0	20		70	4	25		2.1				781	-1
63	0	30	30	0		142	0	20		72.5	4	25		2.2				781	1
66	0	30	30	0		144	0	20		75	4	25		2.3
69	0	30	30	0		146	0	20		77.5	4	25		2.4
72	0	30	30	0		148	0	20		80	4	25		2.5				Target x	Target y
75	0	30	30	0		150	0	20		82.5	4	25		2.6				99	1
78	0	30	30	0		152	0	20		85	4	25		2.7				101	1
81	0	30	30	0		154	0	20		87.5	4	25		2.8				101	-1
84	0	30	30	0		156	0	20		90	4	25		2.9				99	-1
87	0	30	30	0		158	0	20		92.5	4	25		3				99	1
90	0	30	30	0		160	0	20		95	4	25		3.1
93	0	30	30	0		162	0	20		97.5	4	25		3.2				681	1
96	0	30	30	0		164	0	20		100	4	25		3.3				683	1
99	0	30	30	0		166	0	20		102.5	4	25		3.4				683	-1
102	0	30	30	0		168	0	20		105	4	25		3.5				681	-1
105	0	30	30	0		170	0	20		107.5	4	25		3.6				681	1
108	0	30	30	0		172	0	20		110	4	25		3.7
110.99	0	29.8	29.8	0		174	0	20		112.5	4	25		3.8				lane x	lane y
113.94	0	29.4	29.4	0		176	0	20		115	4	25		3.9				0	-2
116.85	0	29	29	0		178	0	20		117.5	4	25		4				850	-2
119.72	0	28.6	28.6	0		180	0	20		120	4	25		4.1
122.55	0	28.2	28.2	0		182	0	20		122.5	4	25		4.2
125.34	0	27.8	27.8	0		184	0	20		125	4	25		4.3
128.09	0	27.4	27.4	0		186	0	20		127.5	4	25		4.4
130.8	0	27	27	0		188	0	20		130	4	25		4.5				0	6
133.47	0	26.6	26.6	0		190	0	20		132.5	4	25		4.6				850	6
136.1	0	26.2	26.2	0		192	0	20		135	4	25		4.7
138.69	0	25.8	25.8	0		194	0	20		137.5	4	25		4.8
141.24	0	25.4	25.4	0		196	0	20		140	4	25		4.9
143.76	0	25.2	25.2	0		198	0	20		142.5	4	25		5
146.25	0	24.8	24.8	0		200	0	20		145	4	25		5.1				0	2
148.72	0	24.6	24.6	0		202	0	20		147.5	4	25		5.2				850	2
151.17	0	24.4	24.4	0		204	0	20		150	4	25		5.3
153.6	0	24.2	24.2	0		206	0	20		152.5	4	25		5.4
156.01	0	24	24	0		208	0	20		155	4	25		5.5
158.39	0	23.8	23.8	0		210	0	20		157.5	4	25		5.6
160.76	0	23.6	23.6	0		212	0	20		160	4	25		5.7
163.11	0	23.4	23.4	0		214	0	20		162.5	4	25		5.8				op x	op y
165.44	0	23.2	23.2	0		216	0	20		165	4	25		5.9				19	5
167.76	0	23.2	23.2	0		218	0	20		167.5	4	25		6				21	5
170.06	0	23	23	0		220	0	20		170	4	25		6.1				21	3
172.34	0	22.8	22.8	0		222	0	20		172.5	4	25		6.2				19	3
174.61	0	22.6	22.6	0		224	0	20		175	4	25		6.3				19	5
176.87	0	22.6	22.6	0		226	0	20		177.5	4	25		6.4
179.11	0	22.4	22.4	0		228	0	20		180	4	25		6.5				833	5
181.34	0	22.2	22.2	0		230	0	20		182.5	4	25		6.6				835	5
183.56	0	22.2	22.2	0		232	0	20		185	4	25		6.7				835	3
185.77	0	22	22	0		234	0	20		187.5	4	25		6.8				833	3
187.97	0	22	22	0		236	0	20		190	4	25		6.9				833	5
190.16	0	21.8	21.8	0		238	0	20		192.5	4	25		7
192.34	0	21.8	21.8	0		240	0	20		195	4	25		7.1
194.51	0	21.6	21.6	0		242	0	20		197.5	4	25		7.2
196.67	0	21.6	21.6	0		244	0	20		200	4	25		7.3
198.83	0	21.6	21.6	0		246	0	20		202.5	4	25		7.4
200.97	0	21.4	21.4	0		248	0	20		205	4	25		7.5
203.11	0	21.4	21.4	0		250	0	20		207.5	4	25		7.6
205.25	0	21.4	21.4	0		252	0	20		210	4	25		7.7
207.37	0	21.2	21.2	0		254	0	20		212.5	4	25		7.8
209.49	0	21.2	21.2	0		256	0	20		215	4	25		7.9
211.61	0	21.2	21.2	0		258	0	20		217.5	4	25		8
213.71	0	21	21	0		260	0	20		220	4	25		8.1
215.81	0	21	21	0		262	0	20		222.5	4	25		8.2
217.91	0	21	21	0		264	0	20		225	4	25		8.3
220.01	0	21	21	0		266	0	20		227.5	4	25		8.4
222.09	0	20.8	20.8	0		268	0	20		230	4	25		8.5
224.17	0	20.8	20.8	0		270	0	20		232.5	4	25		8.6
226.25	0	20.8	20.8	0		272	0	20		235	4	25		8.7
228.33	0	20.8	20.8	0		274	0	20		237.5	4	25		8.8
230.41	0	20.8	20.8	0		276	0	20		240	4	25		8.9
232.47	0	20.6	20.6	0		278	0	20		242.5	4	25		9
234.53	0	20.6	20.6	0		280	0	20		245	4	25		9.1
236.59	0	20.6	20.6	0		282	0	20		247.5	4	25		9.2
238.65	0	20.6	20.6	0		284	0	20		250	4	25		9.3
240.71	0	20.6	20.6	0		286	0	20		252.5	4	25		9.4
242.77	0	20.6	20.6	0		288	0	20		255	4	25		9.5
244.83	0	20.6	20.6	0		290	0	20		257.5	4	25		9.6
246.87	0	20.4	20.4	0		292	0	20		260	4	25		9.7
248.91	0	20.4	20.4	0		294	0	20		262.5	4	25		9.8
250.95	0	20.4	20.4	0		296	0	20		265	4	25		9.9
252.99	0	20.4	20.4	0		298	0	20		267.5	4	25		10
255.03	0	20.4	20.4	0		300	0	20		270	4	25		10.1
257.07	0	20.4	20.4	0		302	0	20		272.5	4	25		10.2
259.11	0	20.4	20.4	0		304	0	20		275	4	25		10.3
261.15	0	20.4	20.4	0		306	0	20		277.5	4	25		10.4
263.19	0	20.4	20.4	0		308	0	20		280	4	25		10.5
265.22	0	20.2	20.2	0		310	0	20		282.5	4	25		10.6
267.24	0	20.2	20.2	0		312	0	20		285	4	25		10.7
269.26	0	20.2	20.2	0		314	0	20		287.5	4	25		10.8
271.28	0	20.2	20.2	0		316	0	20		290	4	25		10.9
273.3	0	20.2	20.2	0		318	0	20		292.5	4	25		11
275.32	0	20.2	20.2	0		320	0	20		295	4	25		11.1
277.34	0	20.2	20.2	0		322	0	20		297.5	4	25		11.2
279.36	0	20.2	20.2	0		324	0	20		300	4	25		11.3
281.38	0	20.2	20.2	0		326	0	20		302.5	4	25		11.4
283.4	0	20.2	20.2	0		328	0	20		305	4	25		11.5
285.42	0	20.2	20.2	0		330	0	20		307.5	4	25		11.6
287.44	0	20.2	20.2	0		332	0	20		310	4	25		11.7
289.46	0	20.2	20.2	0		334	0	20		312.5	4	25		11.8
291.48	0	20.2	20.2	0		336	0	20		315	4	25		11.9
293.5	0	20.2	20.2	0		338	0	20		317.5	4	25		12
295.52	0	20.2	20.2	0		340	0	20		320	4	25		12.1
297.54	0	20.2	20.2	0		342	0	20		322.5	4	25		12.2
299.56	0	20.2	20.2	0		344	0	20		325	4	25		12.3
301.58	0	20.2	20.2	0		346	0	20		327.5	4	25		12.4
303.6	0	20.2	20.2	0		348	0	20		330	4	25		12.5
305.61	0	20	20	0		350	0	20		332.5	4	25		12.6
307.61	0	20	20	0		352	0	20		335	4	25		12.7
309.61	0	20	20	0		354	0	20		337.5	4	25		12.8
311.61	0	20	20	0		356	0	20		340	4	25		12.9
313.61	0	20	20	0		358	0	20		342.5	4	25		13
315.61	0	20	20	0		360	0	20		345	4	25		13.1
317.61	0	20	20	0		362	0	20		347.5	4	25		13.2
319.61	0	20	20	0		364	0	20		350	4	25		13.3
321.61	0	20	20	0		366	0	20		352.5	4	25		13.4
323.61	0	20	20	0		368	0	20		355	4	25		13.5
325.61	0	20	20	0		370	0	20		357.5	4	25		13.6
327.61	0	20	20	0		372	0	20		360	4	25		13.7
329.61	0	20	20	0		374	0	20		362.5	4	25		13.8
331.61	0	20	20	0		376	0	20		365	4	25		13.9
333.61	0	20	20	0		378	0	20		367.5	4	25		14
335.61	0	20	20	0		380	0	20		370	4	25		14.1
337.61	0	20	20	0		382	0	20		372.5	4	25		14.2
339.61	0	20	20	0		384	0	20		375	4	25		14.3
341.61	0	20	20	0		386	0	20		377.5	4	25		14.4
343.61	0	20	20	0		388	0	20		380	4	25		14.5
345.61	0	20	20	0		390	0	20		382.5	4	25		14.6
347.61	0	20	20	0		392	0	20		385	4	25		14.7
349.61	0	20	20	0		394	0	20		387.5	4	25		14.8
351.61	0	20	20	0		396	0	20		390	4	25		14.9
353.61	0	20	20	0		398	0	20		392.5	4	25		15
355.61	0	20	20	0		400	0	20		395	4	25		15.1
357.61	0	20	20	0		402	0	20		397.5	4	25		15.2
359.61	0	20	20	0		404	0	20		400	4	25		15.3
361.61	0	20	20	0		406	0	20		402.5	4	25		15.4
363.61	0	20	20	0		408	0	20		405	4	25		15.5
365.61	0	20	20	0		410	0	20		407.5	4	25		15.6
367.61	0	20	20	0		412	0	20		410	4	25		15.7
369.61	0	20	20	0		414	0	20		412.5	4	25		15.8
371.61	0	20	20	0		416	0	20		415	4	25		15.9
373.61	0	20	20	0		418	0	20		417.5	4	25		16
375.61	0	20	20	0		420	0	20		420	4	25		16.1
377.61	0	20	20	0		422	0	20		422.5	4	25		16.2
379.61	0	20	20	0		424	0	20		425	4	25		16.3
381.61	0	20	20	0		426	0	20		427.5	4	25		16.4
383.61	0	20	20	0		428	0	20		430	4	25		16.5
385.61	0	20	20	0		430	0	20		432.5	4	25		16.6
387.61	0	20	20	0		432	0	20		435	4	25		16.7
389.61	0	20	20	0		434	0	20		437.5	4	25		16.8
391.61	0	20	20	0		436	0	20		440	4	25		16.9
393.61	0	20	20	0		438	0	20		442.5	4	25		17
395.61	0	20	20	0		440	0	20		445	4	25		17.1
397.629	0.00848958	20.25	20.2497	0.110262		441.998	0	19.95		447.502	4	25.05		17.2
399.672	0.0272201	20.5	20.4989	0.213144		443.985	0	19.85		450.015	4	25.15		17.3
401.741	0.0563792	20.75	20.7476	0.317895		445.962	0	19.75		452.538	4	25.25		17.4
403.834	0.0961531	21	20.9957	0.424507		447.93	0	19.65		455.07	4	25.35		17.5
405.952	0.146726	21.25	21.2433	0.532958		449.887	0	19.55		457.613	4	25.45		17.6
408.095	0.208281	21.5	21.4904	0.643233		451.835	0	19.45		460.165	4	25.55		17.7
410.263	0.281	21.75	21.7369	0.75532		453.772	0	19.35		462.728	4	25.65		17.8
412.455	0.365061	22	21.9828	0.869195		455.7	0	19.25		465.3	4	25.75		17.9
414.672	0.460644	22.25	22.2282	0.984847		457.618	0	19.15		467.882	4	25.85		18
416.913	0.567923	22.5	22.473	1.10226		459.525	0	19.05		470.475	4	25.95		18.1
419.178	0.687075	22.75	22.7172	1.22142		461.423	0	18.95		473.077	4	26.05		18.2
421.468	0.818272	23	22.9608	1.3423		463.31	0	18.85		475.69	4	26.15		18.3
423.783	0.961687	23.25	23.2038	1.4649		465.188	0	18.75		478.312	4	26.25		18.4
426.121	1.11749	23.5	23.4462	1.5892		467.055	0	18.65		480.945	4	26.35		18.5
428.484	1.28585	23.75	23.688	1.71518		468.913	0	18.55		483.587	4	26.45		18.6
430.872	1.45751	24	23.9397	1.69967		470.76	0	18.45		486.24	4	26.55		18.7
433.285	1.62246	24.25	24.195	1.63282		472.598	0	18.35		488.902	4	26.65		18.8
435.723	1.78083	24.5	24.4498	1.56752		474.425	0	18.25		491.575	4	26.75		18.9
438.187	1.93279	24.75	24.7043	1.50369		476.243	0	18.15		494.257	4	26.85		19
440.677	2.07847	25	24.9584	1.44125		478.05	0	18.05		496.95	4	26.95		19.1
443.192	2.21799	25.25	25.2123	1.37995		479.85	0	18		499.652	4	27.05		19.2
445.732	2.35144	25.5	25.4658	1.31944		481.65	0	18		502.365	4	27.15		19.3
448.298	2.47891	25.75	25.7192	1.25985		483.45	0	18		505.087	4	27.25		19.4
450.889	2.60049	26	25.9722	1.20115		485.25	0	18		507.82	4	27.35		19.5
453.505	2.71626	26.25	26.2251	1.14335		487.05	0	18		510.562	4	27.45		19.6
456.146	2.82632	26.5	26.4777	1.08644		488.85	0	18		513.315	4	27.55		19.7
458.813	2.93076	26.75	26.7301	1.03042		490.65	0	18		516.077	4	27.65		19.8
461.505	3.02966	27	26.9824	0.975298		492.45	0	18		518.85	4	27.75		19.9
464.222	3.12312	27.25	27.2344	0.921064		494.25	0	18		521.633	4	27.85		20
466.964	3.21122	27.5	27.4863	0.867724		496.05	0	18		524.425	4	27.95		20.1
469.732	3.29405	27.75	27.738	0.815282		497.85	0	18		527.227	4	28.05		20.2
472.525	3.37171	28	27.9896	0.763744		499.65	0	18		530.04	4	28.15		20.3
475.342	3.44428	28.25	28.241	0.713117		501.45	0	18		532.862	4	28.25		20.4
478.185	3.51186	28.5	28.4923	0.663411		503.25	0	18		535.695	4	28.35		20.5
481.053	3.57454	28.75	28.7434	0.614639		505.05	0	18		538.538	4	28.45		20.6
483.947	3.63241	29	28.9945	0.566816		506.85	0	18		541.39	4	28.55		20.7
486.865	3.68557	29.25	29.2454	0.519961		508.65	0	18		544.253	4	28.65		20.8
489.808	3.73412	29.5	29.4962	0.474097		510.45	0	18		547.125	4	28.75		20.9
492.771	3.77808	29.647	29.6439	0.427765		512.25	0	18		550.008	4	28.85		21
495.739	3.81738	29.6872	29.6847	0.381467		514.05	0	18		552.9	4	28.95		21.1
498.71	3.85218	29.7285	29.7266	0.336994		515.85	0	18		555.803	4	29.05		21.2
501.686	3.88267	29.7724	29.7709	0.294427		517.65	0	18		558.715	4	29.15		21.3
504.666	3.90905	29.8102	29.8091	0.25376		519.45	0	18		561.638	4	29.25		21.4
507.65	3.93152	29.8531	29.8523	0.215193		521.25	0	18		564.57	4	29.35		21.5
510.638	3.95029	29.8904	29.8899	0.178754		523.05	0	18		567.513	4	29.45		21.6
513.63	3.96559	29.9299	29.9295	0.144634		524.85	0	18		570.465	4	29.55		21.7
516.626	3.97767	29.9647	29.9645	0.112965		526.65	0	18		573.428	4	29.65		21.8
519.626	3.98678	30.0097	30.0096	0.0840128		528.45	0	18		576.4	4	29.75		21.9
522.63	3.99321	30.0414	30.0413	0.0579836		530.25	0	18		579.383	4	29.85		22
525.637	3.99728	30.0801	30.0801	0.0353365		532.05	0	18		582.375	4	29.95		22.1
528.644	3.99939	30.0591	30.0591	0.0166533		533.85	0	18		585.375	4	30		22.2
531.644	4.00001	30	30	0.00329938		535.65	0	18		588.375	4	30		22.3
534.644	4.00006	30	30	0.00128991		537.45	0	18		591.375	4	30		22.4
537.644	4.00067	30	30	0.00807711		539.25	0	18		594.375	4	30		22.5
540.644	4.00219	30	30	0.0178234		541.05	0	18		597.375	4	30		22.6
543.644	3.99986	30	30	0.00276408		542.85	0	18		600.375	4	30		22.7
546.644	4	30	30	4.87836e-06		544.65	0	18		603.375	4	30		22.8
549.644	4	30	30	9.2192e-09		546.45	0	18		606.375	4	30		22.9
552.644	4	30	30	1.86964e-11		548.25	0	18		609.375	4	30		23
555.644	4	30	30	3.77284e-14		550.05	0	18		612.375	4	30		23.1
558.644	4	30	30	0		551.85	0	18		615.375	4	30		23.2
561.644	4	30	30	0		553.65	0	18		618.375	4	30		23.3
564.644	4	30	30	0		555.45	0	18		621.375	4	30		23.4
567.644	4	30	30	0		557.25	0	18		624.375	4	30		23.5
570.644	4	30	30	0		559.05	0	18		627.375	4	30		23.6
573.644	4	30	30	0		560.85	0	18		630.375	4	30		23.7
576.644	4	30	30	0		562.65	0	18		633.375	4	30		23.8
579.644	4	30	30	0		564.45	0	18		636.375	4	30		23.9
582.644	4	30	30	0		566.25	0	18		639.375	4	30		24
585.644	4	30	30	0		568.05	0	18		642.375	4	30		24.1
588.644	4	30	30	0		569.85	0	18		645.375	4	30		24.2
591.644	4	30	30	0		571.65	0	18		648.375	4	30		24.3
594.644	4	30	30	0		573.45	0	18		651.375	4	30		24.4
597.644	4	30	30	0		575.25	0	18		654.375	4	30		24.5
600.644	4	30	30	0		577.05	0	18		657.375	4	30		24.6
603.644	4	30	30	0		578.85	0	18		660.375	4	30		24.7
606.644	4	30	30	0		580.65	0	18		663.375	4	30		24.8
609.644	4	30	30	0		582.45	0	18		666.375	4	30		24.9
612.644	4	30	30	0		584.25	0	18		669.375	4	30		25
615.644	4	30	30	0		586.05	0	18		672.375	4	30		25.1
618.644	4	30	30	0		587.85	0	18		675.375	4	30		25.2
621.644	4	30	30	0		589.65	0	18		678.375	4	30		25.3
624.644	4	30	30	0		591.45	0	18		681.375	4	30		25.4
627.644	4	30	30	0		593.25	0	18		684.375	4	30		25.5
630.644	4	30	30	0		595.05	0	18		687.375	4	30		25.6
633.644	3.99704	29.9983	29.9983	0.0591528		596.85	0	18		690.375	4	30		25.7
636.655	3.98219	30.142	30.1414	0.17827		598.65	0	18		693.375	4	30		25.8
639.677	3.95539	30.2478	30.2463	0.298018		600.45	0	18		696.375	4	30		25.9
642.711	3.91655	30.3653	30.3624	0.41865		602.25	0	18		699.375	4	30		26
645.756	3.86556	30.497	30.4922	0.54033		604.05	0	18		702.375	4	30		26.1
648.817	3.80232	30.6483	30.6411	0.663327		605.85	0	18		705.375	4	30		26.2
651.894	3.72665	30.8234	30.8134	0.787955		607.65	0	18		708.375	4	30		26.3
654.99	3.63836	31.0318	31.0183	0.91474		609.45	0	18		711.375	4	30		26.4
658.11	3.53719	31.2774	31.2599	1.04416		611.25	0	18		714.375	4	30		26.5
661.254	3.42294	31.5274	31.5054	1.17541		613.05	0	18		717.375	4	30		26.6
664.423	3.29544	31.7774	31.7504	1.30833		614.85	0	18		720.375	4	30		26.7
667.617	3.15453	32.0274	31.9948	1.44292		616.65	0	18		723.375	4	30		26.8
670.831	3.0002	32.2071	32.1685	1.57575		618.45	0	18		726.375	4	30		26.9
674.042	2.83355	32.137	32.0922	1.69665		620.25	0	18		729.375	4	30		27
677.245	2.65485	32.0667	32.0152	1.81704		622.05	0	18		732.375	4	30		27.1
680.441	2.46415	31.9976	31.9389	1.937		623.85	0	18		735.375	4	30		27.2
683.63	2.27096	31.9279	31.8708	1.90868		625.65	0	18		738.375	4	30		27.3
686.812	2.08699	31.8586	31.8067	1.81676		627.45	0	18		741.375	4	30		27.4
689.988	1.91212	31.7902	31.7433	1.72621		629.25	0	18		744.375	4	30		27.5
693.158	1.74619	31.7222	31.6799	1.63703		631.05	0	18		747.375	4	30		27.6
696.321	1.58909	31.6536	31.6156	1.54922		632.85	0	18		750.375	4	30		27.7
699.478	1.44065	31.5855	31.5516	1.46287		634.65	0	18		753.375	4	30		27.8
702.628	1.30073	31.5181	31.4879	1.37802		636.45	0	18		756.375	4	30		27.9
705.772	1.16919	31.4505	31.4238	1.29468		638.25	0	18		759.375	4	30		28
708.91	1.04586	31.384	31.3606	1.21296		640.05	0	18		762.375	4	30		28.1
712.041	0.930585	31.3178	31.2973	1.13286		641.85	0	18		765.375	4	30		28.2
715.166	0.823195	31.2505	31.2327	1.0544		643.65	0	18		768.375	4	30		28.3
718.284	0.723515	31.1852	31.1698	0.977727		645.45	0	18		771.375	4	30		28.4
721.397	0.631371	31.1192	31.1061	0.902827		647.25	0	18		774.375	4	30		28.5
724.503	0.546577	31.0546	31.0435	0.829816		649.05	0	18		777.375	4	30		28.6
727.602	0.468943	30.9879	30.9786	0.75868		650.85	0	18		780.375	4	30		28.7
730.695	0.398269	30.9233	30.9156	0.689599		652.65	0	18		783.375	4	30		28.8
733.782	0.334345	30.8593	30.853	0.62262		654.45	0	18		786.375	4	30		28.9
736.863	0.276958	30.794	30.789	0.557795		656.25	0	18		789.375	4	30		29
739.937	0.225882	30.7305	30.7265	0.495286		658.05	0	18		792.375	4	30		29.1
743.005	0.180878	30.6668	30.6637	0.435169		659.85	0	18		795.375	4	30		29.2
746.066	0.141697	30.6035	30.6012	0.377585		661.65	0	18		798.375	4	30		29.3
749.122	0.108073	30.5418	30.5401	0.322692		663.45	0	18		801.375	4	30		29.4
752.171	0.0797273	30.4788	30.4776	0.270623		665.25	0	18		804.375	4	30		29.5
755.214	0.0563628	30.4151	30.4143	0.221592		667.05	0	18		807.375	4	30		29.6
758.251	0.0376552	30.3524	30.3519	0.175853		668.85	0	18		810.375	4	30		29.7
761.281	0.0232568	30.2849	30.2846	0.133672		670.65	0	18		813.375	4	30		29.8
764.305	0.0127784	30.2255	30.2253	0.0954894		672.45	0	18		816.375	4	30		29.9
767.322	0.00579005	30.1548	30.1547	0.0617492		674.25	0	18		819.375	4	30		30
770.333	0.00178707	30.0966	30.0965	0.0332703		676.05	0	18		822.375	4	30		30.1
773.336	0.000155898	30	30	0.0112879		677.85	0	18		825.375	4	30		30.2
776.336	2.42218e-05	30	30	0.000924889		679.65	0	18		828.375	4	30		30.3
779.336	0	30	30	0		681.45	0	18		831.375	4	30		30.4
782.336	0	30	30	0		683.25	0	18		834.375	4	30		30.5

## Sheet: d_d
Pur x	Pur y	pur V	pur vx	pur vy		obsdx	obsdy	obsdv		opx	opy	opv		time
0	0	30	30	0		100	0	20		20	4	25		0.1
3	0	30	30	0		102	0	20		22.5	4	25		0.2
6	0	30	30	0		104	0	20		25	4	25		0.3
9	0	30	30	0		106	0	20		27.5	4	25		0.4
12	0	30	30	0		108	0	20		30	4	25		0.5
15	0	30	30	0		110	0	20		32.5	4	25		0.6
18	0	30	30	0		112	0	20		35	4	25		0.7
21	0	30	30	0		114	0	20		37.5	4	25		0.8
24	0	30	30	0		116	0	20		40	4	25		0.9
27	0	30	30	0		118	0	20		42.5	4	25		1				pursuer x	puersuer y
30	0	30	30	0		120	0	20		45	4	25		1.1				-1	1
33	0	30	30	0		122	0	20		47.5	4	25		1.2				1	1
36	0	30	30	0		124	0	20		50	4	25		1.3				1	-1
39	0	30	30	0		126	0	20		52.5	4	25		1.4				-1	-1
42	0	30	30	0		128	0	20		55	4	25		1.5				-1	1
45	0	30	30	0		130	0	20		57.5	4	25		1.6
48	0	30	30	0		132	0	20		60	4	25		1.7
51	0	30	30	0		134	0	20		62.5	4	25		1.8				917	1
54	0	30	30	0		136	0	20		65	4	25		1.9				919	1
57	0	30	30	0		138	0	20		67.5	4	25		2				919	-1
60	0	30	30	0		140	0	20		70	4	25		2.1				917	-1
63	0	30	30	0		142	0	20		72.5	4	25		2.2				917	1
66	0	30	30	0		144	0	20		75	4	25		2.3
69	0	30	30	0		146	0	20		77.5	4	25		2.4
72	0	30	30	0		148	0	20		80	4	25		2.5				Target x	Target y
75	0	30	30	0		150	0	20		82.5	4	25		2.6				99	1
78	0	30	30	0		152	0	20		85	4	25		2.7				101	1
81	0	30	30	0		154	0	20		87.5	4	25		2.8				101	-1
84	0	30	30	0		156	0	20		90	4	25		2.9				99	-1
87	0	30	30	0		158	0	20		92.5	4	25		3				99	1
90	0	30	30	0		160	0	20		95	4	25		3.1
93	0	30	30	0		162	0	20		97.5	4	25		3.2				817	1
96	0	30	30	0		164	0	20		100	4	25		3.3				819	1
99	0	30	30	0		166	0	20		102.5	4	25		3.4				819	-1
102	0	30	30	0		168	0	20		105	4	25		3.5				817	-1
105	0	30	30	0		170	0	20		107.5	4	25		3.6				817	1
108	0	30	30	0		172	0	20		110	4	25		3.7
110.99	0	29.8	29.8	0		174	0	20		112.5	4	25		3.8				lane x	lane y
113.94	0	29.4	29.4	0		176	0	20		115	4	25		3.9				0	-2
116.85	0	29	29	0		178	0	20		117.5	4	25		4				920	-2
119.72	0	28.6	28.6	0		180	0	20		120	4	25		4.1
122.55	0	28.2	28.2	0		182	0	20		122.5	4	25		4.2
125.34	0	27.8	27.8	0		184	0	20		125	4	25		4.3
128.09	0	27.4	27.4	0		186	0	20		127.5	4	25		4.4
130.8	0	27	27	0		188	0	20		130	4	25		4.5				0	6
133.47	0	26.6	26.6	0		190	0	20		132.5	4	25		4.6				920	6
136.1	0	26.2	26.2	0		192	0	20		135	4	25		4.7
138.69	0	25.8	25.8	0		194	0	20		137.5	4	25		4.8
141.24	0	25.4	25.4	0		196	0	20		140	4	25		4.9
143.76	0	25.2	25.2	0		198	0	20		142.5	4	25		5
146.25	0	24.8	24.8	0		200	0	20		145	4	25		5.1				0	2
148.72	0	24.6	24.6	0		202	0	20		147.5	4	25		5.2				920	2
151.17	0	24.4	24.4	0		204	0	20		150	4	25		5.3
153.6	0	24.2	24.2	0		206	0	20		152.5	4	25		5.4
156.01	0	24	24	0		208	0	20		155	4	25		5.5
158.39	0	23.8	23.8	0		210	0	20		157.5	4	25		5.6
160.76	0	23.6	23.6	0		212	0	20		160	4	25		5.7
163.11	0	23.4	23.4	0		214	0	20		162.5	4	25		5.8				op x	op y
165.44	0	23.2	23.2	0		216	0	20		165	4	25		5.9				19	5
167.76	0	23.2	23.2	0		218	0	20		167.5	4	25		6				21	5
170.06	0	23	23	0		220	0	20		170	4	25		6.1				21	3
172.34	0	22.8	22.8	0		222	0	20		172.5	4	25		6.2				19	3
174.61	0	22.6	22.6	0		224	0	20		175	4	25		6.3				19	5
176.87	0	22.6	22.6	0		226	0	20		177.5	4	25		6.4
179.11	0	22.4	22.4	0		228	0	20		180	4	25		6.5				926	5
181.34	0	22.2	22.2	0		230	0	20		182.5	4	25		6.6				928	5
183.56	0	22.2	22.2	0		232	0	20		185	4	25		6.7				928	3
185.77	0	22	22	0		234	0	20		187.5	4	25		6.8				926	3
187.97	0	22	22	0		236	0	20		190	4	25		6.9				926	5
190.16	0	21.8	21.8	0		238	0	20		192.5	4	25		7
192.34	0	21.8	21.8	0		240	0	20		195	4	25		7.1
194.51	0	21.6	21.6	0		242	0	20		197.5	4	25		7.2
196.67	0	21.6	21.6	0		244	0	20		200	4	25		7.3
198.83	0	21.6	21.6	0		246	0	20		202.5	4	25		7.4
200.97	0	21.4	21.4	0		248	0	20		205	4	25		7.5
203.11	0	21.4	21.4	0		250	0	20		207.5	4	25		7.6
205.25	0	21.4	21.4	0		252	0	20		210	4	25		7.7
207.37	0	21.2	21.2	0		254	0	20		212.5	4	25		7.8
209.49	0	21.2	21.2	0		256	0	20		215	4	25		7.9
211.61	0	21.2	21.2	0		258	0	20		217.5	4	25		8
213.71	0	21	21	0		260	0	20		220	4	25		8.1
215.81	0	21	21	0		262	0	20		222.5	4	25		8.2
217.91	0	21	21	0		264	0	20		225	4	25		8.3
220.01	0	21	21	0		266	0	20		227.5	4	25		8.4
222.09	0	20.8	20.8	0		268	0	20		230	4	25		8.5
224.17	0	20.8	20.8	0		270	0	20		232.5	4	25		8.6
226.25	0	20.8	20.8	0		272	0	20		235	4	25		8.7
228.33	0	20.8	20.8	0		274	0	20		237.5	4	25		8.8
230.41	0	20.8	20.8	0		276	0	20		240	4	25		8.9
232.47	0	20.6	20.6	0		278	0	20		242.5	4	25		9
234.53	0	20.6	20.6	0		280	0	20		245	4	25		9.1
236.59	0	20.6	20.6	0		282	0	20		247.5	4	25		9.2
238.65	0	20.6	20.6	0		284	0	20		250	4	25		9.3
240.71	0	20.6	20.6	0		286	0	20		252.5	4	25		9.4
242.77	0	20.6	20.6	0		288	0	20		255	4	25		9.5
244.83	0	20.6	20.6	0		290	0	20		257.5	4	25		9.6
246.87	0	20.4	20.4	0		292	0	20		260	4	25		9.7
248.91	0	20.4	20.4	0		294	0	20		262.5	4	25		9.8
250.95	0	20.4	20.4	0		296	0	20		265	4	25		9.9
252.99	0	20.4	20.4	0		298	0	20		267.5	4	25		10
255.03	0	20.4	20.4	0		300	0	20		270	4	25		10.1
257.07	0	20.4	20.4	0		302	0	20		272.5	4	25		10.2
259.11	0	20.4	20.4	0		304	0	20		275	4	25		10.3
261.15	0	20.4	20.4	0		306	0	20		277.5	4	25		10.4
263.19	0	20.4	20.4	0		308	0	20		280	4	25		10.5
265.22	0	20.2	20.2	0		310	0	20		282.5	4	25		10.6
267.24	0	20.2	20.2	0		312	0	20		285	4	25		10.7
269.26	0	20.2	20.2	0		314	0	20		287.5	4	25		10.8
271.28	0	20.2	20.2	0		316	0	20		290	4	25		10.9
273.3	0	20.2	20.2	0		318	0	20		292.5	4	25		11
275.32	0	20.2	20.2	0		320	0	20		295	4	25		11.1
277.34	0	20.2	20.2	0		322	0	20		297.5	4	25		11.2
279.36	0	20.2	20.2	0		324	0	20		300	4	25		11.3
281.38	0	20.2	20.2	0		326	0	20		302.5	4	25		11.4
283.4	0	20.2	20.2	0		328	0	20		305	4	25		11.5
285.42	0	20.2	20.2	0		330	0	20		307.5	4	25		11.6
287.44	0	20.2	20.2	0		332	0	20		310	4	25		11.7
289.46	0	20.2	20.2	0		334	0	20		312.5	4	25		11.8
291.48	0	20.2	20.2	0		336	0	20		315	4	25		11.9
293.5	0	20.2	20.2	0		338	0	20		317.5	4	25		12
295.52	0	20.2	20.2	0		340	0	20		320	4	25		12.1
297.54	0	20.2	20.2	0		342	0	20		322.5	4	25		12.2
299.56	0	20.2	20.2	0		344	0	20		325	4	25		12.3
301.58	0	20.2	20.2	0		346	0	20		327.5	4	25		12.4
303.6	0	20.2	20.2	0		348	0	20		330	4	25		12.5
305.61	0	20	20	0		350	0	20		332.5	4	25		12.6
307.61	0	20	20	0		352	0	20		335	4	25		12.7
309.61	0	20	20	0		354	0	20		337.5	4	25		12.8
311.61	0	20	20	0		356	0	20		340	4	25		12.9
313.61	0	20	20	0		358	0	20		342.5	4	25		13
315.61	0	20	20	0		360	0	20		345	4	25		13.1
317.61	0	20	20	0		362	0	20		347.5	4	25		13.2
319.61	0	20	20	0		364	0	20		350	4	25		13.3
321.61	0	20	20	0		366	0	20		352.5	4	25		13.4
323.61	0	20	20	0		368	0	20		355	4	25		13.5
325.61	0	20	20	0		370	0	20		357.5	4	25		13.6
327.61	0	20	20	0		372	0	20		360	4	25		13.7
329.61	0	20	20	0		374	0	20		362.5	4	25		13.8
331.61	0	20	20	0		376	0	20		365	4	25		13.9
333.61	0	20	20	0		378	0	20		367.5	4	25		14
335.61	0	20	20	0		380	0	20		370	4	25		14.1
337.61	0	20	20	0		382	0	20		372.5	4	25		14.2
339.61	0	20	20	0		384	0	20		375	4	25		14.3
341.61	0	20	20	0		386	0	20		377.5	4	25		14.4
343.61	0	20	20	0		388	0	20		380	4	25		14.5
345.61	0	20	20	0		390	0	20		382.5	4	25		14.6
347.61	0	20	20	0		392	0	20		385	4	25		14.7
349.61	0	20	20	0		394	0	20		387.5	4	25		14.8
351.61	0	20	20	0		396	0	20		390	4	25		14.9
353.61	0	20	20	0		398	0	20		392.5	4	25		15
355.61	0	20	20	0		400	0	20		395	4	25		15.1
357.61	0	20	20	0		402	0	20		397.5	4	25		15.2
359.61	0	20	20	0		404	0	20		400	4	25		15.3
361.61	0	20	20	0		406	0	20		402.5	4	25		15.4
363.61	0	20	20	0		408	0	20		405	4	25		15.5
365.61	0	20	20	0		410	0	20		407.5	4	25		15.6
367.61	0	20	20	0		412	0	20		410	4	25		15.7
369.61	0	20	20	0		414	0	20		412.5	4	25		15.8
371.61	0	20	20	0		416	0	20		415	4	25		15.9
373.61	0	20	20	0		418	0	20		417.5	4	25		16
375.61	0	20	20	0		420	0	20		420	4	25		16.1
377.61	0	20	20	0		422	0	20		422.5	4	25		16.2
379.61	0	20	20	0		424	0	20		425	4	25		16.3
381.61	0	20	20	0		426	0	20		427.5	4	25		16.4
383.61	0	20	20	0		428	0	20		430	4	25		16.5
385.61	0	20	20	0		430	0	20		432.5	4	25		16.6
387.61	0	20	20	0		432	0	20		435	4	25		16.7
389.61	0	20	20	0		434	0	20		437.5	4	25		16.8
391.61	0	20	20	0		436	0	20		440	4	25		16.9
393.61	0	20	20	0		438	0	20		442.5	4	25		17
395.61	0	20	20	0		440	0	20		445	4	25		17.1
397.629	0.00849736	20.25	20.2497	0.110418		441.998	0	19.95		447.498	4	24.95		17.2
399.672	0.0272986	20.5	20.4989	0.214088		443.985	0	19.85		449.985	4	24.85		17.3
401.741	0.0566567	20.75	20.7475	0.320289		445.962	0	19.75		452.462	4	24.75		17.4
403.834	0.0968242	21	20.9956	0.429014		447.93	0	19.65		454.93	4	24.65		17.5
405.952	0.148054	21.25	21.2431	0.540266		449.887	0	19.55		457.387	4	24.55		17.6
408.095	0.210598	21.5	21.49	0.654046		451.835	0	19.45		459.835	4	24.45		17.7
410.263	0.28471	21.75	21.7364	0.770354		453.772	0	19.35		462.272	4	24.35		17.8
412.455	0.370642	22	21.982	0.889188		455.7	0	19.25		464.7	4	24.25		17.9
414.671	0.468647	22.25	22.227	1.01054		457.618	0	19.15		467.118	4	24.15		18
416.912	0.578977	22.5	22.4714	1.13443		459.525	0	19.05		469.525	4	24.05		18.1
419.178	0.701884	22.75	22.715	1.26084		461.423	0	18.95		471.923	4	23.95		18.2
421.468	0.837622	23	22.958	1.38977		463.31	0	18.85		474.31	4	23.85		18.3
423.782	0.986442	23.25	23.2002	1.52123		465.188	0	18.75		476.688	4	23.75		18.4
426.12	1.1486	23.5	23.4416	1.65521		467.055	0	18.65		479.055	4	23.65		18.5
428.482	1.32199	23.75	23.6858	1.74463		468.913	0	18.55		481.413	4	23.55		18.6
430.87	1.49137	24	23.9413	1.67706		470.76	0	18.45		483.76	4	23.45		18.7
433.283	1.65412	24.25	24.1964	1.61109		472.598	0	18.35		486.098	4	23.35		18.8
435.722	1.81039	24.5	24.4511	1.54666		474.425	0	18.25		488.425	4	23.25		18.9
438.186	1.96032	24.75	24.7055	1.48367		476.243	0	18.15		490.743	4	23.15		19
440.658	2.10306	24.7292	24.6891	1.40666		478.05	0	18.05		493.05	4	23.05		19.1
443.12	2.23781	24.6458	24.6099	1.32905		479.85	0	18		495.35	4	23		19.2
445.579	2.36529	24.613	24.5809	1.25683		481.65	0	18		497.65	4	23		19.3
448.035	2.48573	24.5802	24.5515	1.1872		483.45	0	18		499.95	4	23		19.4
450.488	2.59941	24.5477	24.5221	1.12011		485.25	0	18		502.25	4	23		19.5
452.938	2.70656	24.5156	24.4929	1.05556		487.05	0	18		504.55	4	23		19.6
455.385	2.80744	24.4833	24.4631	0.99347		488.85	0	18		506.85	4	23		19.7
457.829	2.9023	24.4509	24.4331	0.933805		490.65	0	18		509.15	4	23		19.8
460.27	2.99137	24.4188	24.403	0.876542		492.45	0	18		511.45	4	23		19.9
462.708	3.07489	24.3872	24.3734	0.821651		494.25	0	18		513.75	4	23		20
465.143	3.1531	24.3552	24.343	0.769053		496.05	0	18		516.05	4	23		20.1
467.575	3.22621	24.3229	24.3123	0.718715		497.85	0	18		518.35	4	23		20.2
470.004	3.29447	24.2926	24.2833	0.670655		499.65	0	18		520.65	4	23		20.3
472.43	3.35807	24.261	24.253	0.62474		501.45	0	18		522.95	4	23		20.4
474.853	3.41725	24.2286	24.2216	0.580937		503.25	0	18		525.25	4	23		20.5
477.273	3.4722	24.1975	24.1915	0.539257		505.05	0	18		527.55	4	23		20.6
479.689	3.52314	24.1663	24.1611	0.499617		506.85	0	18		529.85	4	23		20.7
482.103	3.57027	24.1354	24.131	0.461977		508.65	0	18		532.15	4	23		20.8
484.514	3.61378	24.1055	24.1017	0.4263		510.45	0	18		534.45	4	23		20.9
486.922	3.65386	24.0742	24.071	0.392498		512.25	0	18		536.75	4	23		21
489.327	3.69071	24.0451	24.0424	0.360578		514.05	0	18		539.05	4	23		21.1
491.729	3.72449	24.0159	24.0136	0.330451		515.85	0	18		541.35	4	23		21.2
494.128	3.7554	23.9833	23.9814	0.302027		517.65	0	18		543.65	4	23		21.3
496.524	3.78359	23.9554	23.9538	0.27536		519.45	0	18		545.95	4	23		21.4
498.917	3.80924	23.9251	23.9238	0.250309		521.25	0	18		548.25	4	23		21.5
501.307	3.8325	23.8926	23.8915	0.226831		523.05	0	18		550.55	4	23		21.6
503.694	3.85353	23.8634	23.8626	0.204929		524.85	0	18		552.85	4	23		21.7
506.078	3.87248	23.8336	23.8329	0.184509		526.65	0	18		555.15	4	23		21.8
508.459	3.8895	23.8037	23.8031	0.165525		528.45	0	18		557.45	4	23		21.9
510.838	3.90472	23.7749	23.7745	0.14793		530.25	0	18		559.75	4	23		22
513.213	3.91829	23.7487	23.7483	0.131676		532.05	0	18		562.05	4	23		22.1
515.586	3.93032	23.7176	23.7173	0.116669		533.85	0	18		564.35	4	23		22.2
517.955	3.94095	23.6918	23.6916	0.102907		535.65	0	18		566.65	4	23		22.3
520.322	3.95029	23.6628	23.6626	0.0902938		537.45	0	18		568.95	4	23		22.4
522.686	3.95845	23.6304	23.6302	0.0787807		539.25	0	18		571.25	4	23		22.5
525.046	3.96553	23.595	23.5949	0.0683184		541.05	0	18		573.55	4	23		22.6
527.405	3.97165	23.5758	23.5757	0.0589039		542.85	0	18		575.85	4	23		22.7
529.76	3.9769	23.54	23.5399	0.0503938		544.65	0	18		578.15	4	23		22.8
532.112	3.98136	23.5061	23.506	0.0427847		546.45	0	18		580.45	4	23		22.9
534.46	3.98513	23.4782	23.4781	0.0360266		548.25	0	18		582.75	4	23		23
536.806	3.98828	23.4629	23.4629	0.0300695		550.05	0	18		585.05	4	23		23.1
539.149	3.99089	23.4285	23.4285	0.0248174		551.85	0	18		587.35	4	23		23.2
541.489	3.99302	23.365	23.365	0.0202207		553.65	0	18		589.65	4	23		23.3
543.825	3.99475	23.3854	23.3853	0.0163211		555.45	0	18		591.95	4	23		23.4
546.159	3.99612	23.3208	23.3208	0.0129333		557.25	0	18		594.25	4	23		23.5
548.488	3.9972	23.3053	23.3053	0.0100994		559.05	0	18		596.55	4	23		23.6
550.813	3.99803	23.2629	23.2629	0.00772699		560.85	0	18		598.85	4	23		23.7
553.129	3.99865	23.1733	23.1733	0.00576977		562.65	0	18		601.15	4	23		23.8
555.451	3.99911	23.2342	23.2342	0.00422456		564.45	0	18		603.45	4	23		23.9
557.752	3.99943	23	23	0.00295981		566.25	0	18		605.75	4	23		24
560.052	3.99966	23	23	0.00201889		568.05	0	18		608.05	4	23		24.1
562.352	3.99981	23	23	0.00131556		569.85	0	18		610.35	4	23		24.2
564.652	3.9999	23	23	0.000808797		571.65	0	18		612.65	4	23		24.3
566.952	3.99995	23	23	0.00046056		573.45	0	18		614.95	4	23		24.4
569.252	3.99998	23	23	0.000235972		575.25	0	18		617.25	4	23		24.5
571.552	3.99999	23	23	0.000103514		577.05	0	18		619.55	4	23		24.6
573.852	4	23	23	3.52903e-05		578.85	0	18		621.85	4	23		24.7
576.152	4	23	23	7.37385e-06		580.65	0	18		624.15	4	23		24.8
578.452	4	23	23	3.18345e-07		582.45	0	18		626.45	4	23		24.9
580.752	4	23	23	2.63008e-08		584.25	0	18		628.75	4	23		25
583.052	4	23	23	9.53308e-07		586.05	0	18		631.05	4	23		25.1
585.352	4	23	23	1.55221e-05		587.85	0	18		633.35	4	23		25.2
587.652	4.00001	23	23	6.88736e-05		589.65	0	18		635.65	4	23		25.3
589.952	4.00002	23	23	0.000195049		591.45	0	18		637.95	4	23		25.4
592.252	4.00006	23	23	0.000435611		593.25	0	18		640.25	4	23		25.5
594.552	4.00013	23	23	0.000838813		595.05	0	18		642.55	4	23		25.6
596.852	4.00026	23	23	0.00145903		596.85	0	18		644.85	4	23		25.7
599.152	4	23	23	7.81801e-06		598.65	0	18		647.15	4	23		25.8
601.452	4	23	23	1.21492e-08		600.45	0	18		649.45	4	23		25.9
603.752	4	23	23	1.95456e-11		602.25	0	18		651.75	4	23		26
606.052	4	23	23	3.28014e-14		604.05	0	18		654.05	4	23		26.1
608.352	4	23	23	0		605.85	0	18		656.35	4	23		26.2
610.652	4	23	23	0		607.65	0	18		658.65	4	23		26.3
612.952	4	23	23	0		609.45	0	18		660.95	4	23		26.4
615.252	4	23	23	0		611.25	0	18		663.25	4	23		26.5
617.552	4	23	23	0		613.05	0	18		665.55	4	23		26.6
619.852	4	23	23	0		614.85	0	18		667.85	4	23		26.7
622.152	4	23	23	0		616.65	0	18		670.15	4	23		26.8
624.452	4	23	23	0		618.45	0	18		672.45	4	23		26.9
626.752	4	23	23	0		620.25	0	18		674.75	4	23		27
629.052	4	23	23	0		622.05	0	18		677.05	4	23		27.1
631.352	4	23	23	0		623.85	0	18		679.35	4	23		27.2
633.652	4	23	23	0		625.65	0	18		681.65	4	23		27.3
635.952	4	23	23	0		627.45	0	18		683.95	4	23		27.4
638.252	4	23	23	0		629.25	0	18		686.25	4	23		27.5
640.552	4	23	23	0		631.05	0	18		688.55	4	23		27.6
642.852	4	23	23	0		632.85	0	18		690.85	4	23		27.7
645.152	4	23	23	0		634.65	0	18		693.15	4	23		27.8
647.452	4	23	23	0		636.45	0	18		695.45	4	23		27.9
649.752	4	23	23	0		638.25	0	18		697.75	4	23		28
652.052	4	23	23	0		640.05	0	18		700.05	4	23		28.1
654.352	4	23	23	0		641.85	0	18		702.35	4	23		28.2
656.652	4	23	23	0		643.65	0	18		704.65	4	23		28.3
658.952	4	23	23	0		645.45	0	18		706.95	4	23		28.4
661.252	4	23	23	0		647.25	0	18		709.25	4	23		28.5
663.552	4	23	23	0		649.05	0	18		711.55	4	23		28.6
665.852	4	23	23	0		650.85	0	18		713.85	4	23		28.7
668.152	4	23	23	0		652.65	0	18		716.15	4	23		28.8
670.452	4	23	23	0		654.45	0	18		718.45	4	23		28.9
672.752	4	23	23	0		656.25	0	18		720.75	4	23		29
675.052	4	23	23	0		658.05	0	18		723.05	4	23		29.1
677.352	4	23	23	0		659.85	0	18		725.35	4	23		29.2
679.652	4	23	23	0		661.65	0	18		727.65	4	23		29.3
681.952	4	23	23	0		663.45	0	18		729.95	4	23		29.4
684.252	4	23	23	0		665.25	0	18		732.25	4	23		29.5
686.552	4	23	23	0		667.05	0	18		734.55	4	23		29.6
688.852	4	23	23	0		668.85	0	18		736.85	4	23		29.7
691.152	4	23	23	0		670.65	0	18		739.15	4	23		29.8
693.452	4	23	23	0		672.45	0	18		741.45	4	23		29.9
695.752	4	23	23	0		674.25	0	18		743.75	4	23		30
698.052	4	23	23	0		676.05	0	18		746.05	4	23		30.1
700.352	4	23	23	0		677.85	0	18		748.35	4	23		30.2
702.652	4	23	23	0		679.65	0	18		750.65	4	23		30.3
704.952	4	23	23	0		681.45	0	18		752.95	4	23		30.4
707.252	4	23	23	0		683.25	0	18		755.25	4	23		30.5
709.552	4	23	23	0		685.05	0	18		757.55	4	23		30.6
711.852	4	23	23	0		686.85	0	18		759.85	4	23		30.7
714.152	4	23	23	0		688.65	0	18		762.15	4	23		30.8
716.452	4	23	23	0		690.45	0	18		764.45	4	23		30.9
718.752	4	23	23	0		692.25	0	18		766.75	4	23		31
721.052	4	23	23	0		694.05	0	18		769.05	4	23		31.1
723.352	4	23	23	0		695.85	0	18		771.35	4	23		31.2
725.652	4	23	23	0		697.65	0	18		773.65	4	23		31.3
727.952	4	23	23	0		699.45	0	18		775.95	4	23		31.4
730.252	4	23	23	0		701.25	0	18		778.25	4	23		31.5
732.559	3.99164	23.1244	23.1241	0.107994		703.05	0	18		780.55	4	23		31.6
734.89	3.97342	23.3744	23.3735	0.20707		704.85	0	18		782.85	4	23		31.7
737.246	3.94516	23.6244	23.6224	0.308005		706.65	0	18		785.15	4	23		31.8
739.627	3.90666	23.8744	23.8708	0.410791		708.45	0	18		787.45	4	23		31.9
742.032	3.85775	24.1244	24.1189	0.515423		710.25	0	18		789.75	4	23		32
744.463	3.79823	24.3744	24.3664	0.621891		712.05	0	18		792.05	4	23		32.1
746.918	3.72793	24.6244	24.6136	0.730186		713.85	0	18		794.35	4	23		32.2
749.398	3.64666	24.8744	24.8602	0.840304		715.65	0	18		796.65	4	23		32.3
751.902	3.55425	25.1244	25.1063	0.952236		717.45	0	18		798.95	4	23		32.4
754.431	3.45051	25.3744	25.352	1.06597		719.25	0	18		801.25	4	23		32.5
756.985	3.33526	25.6244	25.5971	1.18151		721.05	0	18		803.55	4	23		32.6
759.563	3.20832	25.8744	25.8418	1.29884		722.85	0	18		805.85	4	23		32.7
762.166	3.07178	26.1244	26.0883	1.37258		724.65	0	18		808.15	4	23		32.8
764.793	2.93667	26.3744	26.3401	1.34393		726.45	0	18		810.45	4	23		32.9
767.446	2.80443	26.6244	26.5919	1.31517		728.25	0	18		812.75	4	23		33
770.124	2.67508	26.8744	26.8436	1.2863		730.05	0	18		815.05	4	23		33.1
772.827	2.54862	27.1244	27.0952	1.25733		731.85	0	18		817.35	4	23		33.2
775.556	2.42507	27.3744	27.3468	1.22824		733.65	0	18		819.65	4	23		33.3
778.309	2.30443	27.6244	27.5983	1.19906		735.45	0	18		821.95	4	23		33.4
781.088	2.18673	27.8744	27.8498	1.16976		737.25	0	18		824.25	4	23		33.5
783.892	2.07195	28.1244	28.1013	1.14036		739.05	0	18		826.55	4	23		33.6
786.721	1.96013	28.3744	28.3526	1.11085		740.85	0	18		828.85	4	23		33.7
789.575	1.85127	28.6244	28.604	1.08124		742.65	0	18		831.15	4	23		33.8
792.454	1.74537	28.8744	28.8552	1.05151		744.45	0	18		833.45	4	23		33.9
795.359	1.64246	29.1244	29.1065	1.02169		746.25	0	18		835.75	4	23		34
798.288	1.54253	29.3744	29.3576	0.991748		748.05	0	18		838.05	4	23		34.1
801.243	1.44561	29.6244	29.6088	0.961702		749.85	0	18		840.35	4	23		34.2
804.222	1.3517	29.8744	29.8599	0.931545		751.65	0	18		842.65	4	23		34.3
807.227	1.26082	30.1244	30.1109	0.901277		753.45	0	18		844.95	4	23		34.4
810.257	1.17297	30.3744	30.3619	0.870897		755.25	0	18		847.25	4	23		34.5
813.312	1.08816	30.6244	30.6128	0.840403		757.05	0	18		849.55	4	23		34.6
816.392	1.00642	30.8744	30.8638	0.809793		758.85	0	18		851.85	4	23		34.7
819.497	0.927741	31.1244	31.1146	0.779065		760.65	0	18		854.15	4	23		34.8
822.628	0.852148	31.3744	31.3655	0.748217		762.45	0	18		856.45	4	23		34.9
825.783	0.779648	31.6244	31.6162	0.717247		764.25	0	18		858.75	4	23		35
828.952	0.710497	31.6824	31.6751	0.68202		766.05	0	18		861.05	4	23		35.1
832.115	0.645109	31.6147	31.6082	0.644558		767.85	0	18		863.35	4	23		35.2
835.271	0.58342	31.5456	31.5397	0.607703		769.65	0	18		865.65	4	23		35.3
838.42	0.525367	31.4775	31.4723	0.571525		771.45	0	18		867.95	4	23		35.4
841.562	0.470878	31.4108	31.4063	0.536046		773.25	0	18		870.25	4	23		35.5
844.697	0.419889	31.343	31.339	0.501241		775.05	0	18		872.55	4	23		35.6
847.826	0.372324	31.2771	31.2736	0.467183		776.85	0	18		874.85	4	23		35.7
850.949	0.328109	31.2102	31.2072	0.43385		778.65	0	18		877.15	4	23		35.8
854.065	0.287168	31.1462	31.1436	0.401318		780.45	0	18		879.45	4	23		35.9
857.174	0.249425	31.0778	31.0756	0.369522		782.25	0	18		881.75	4	23		36
860.277	0.214797	31.0129	31.0111	0.33859		784.05	0	18		884.05	4	23		36.1
863.373	0.1832	30.9482	30.9466	0.30851		785.85	0	18		886.35	4	23		36.2
866.463	0.154543	30.8838	30.8826	0.279319		787.65	0	18		888.65	4	23		36.3
869.547	0.128736	30.8205	30.8195	0.25106		789.45	0	18		890.95	4	23		36.4
872.623	0.105687	30.7525	30.7517	0.223732		791.25	0	18		893.25	4	23		36.5
875.694	0.0852892	30.6933	30.6927	0.197479		793.05	0	18		895.55	4	23		36.6
878.759	0.0674396	30.6307	30.6302	0.172265		794.85	0	18		897.85	4	23		36.7
881.817	0.0520291	30.5639	30.5635	0.148154		796.65	0	18		900.15	4	23		36.8
884.869	0.0389373	30.5031	30.5028	0.125266		798.45	0	18		902.45	4	23		36.9
887.914	0.0280426	30.4399	30.4397	0.10364		800.25	0	18		904.75	4	23		37
890.953	0.0192067	30.3747	30.3746	0.0833771		802.05	0	18		907.05	4	23		37.1
893.986	0.0122864	30.3084	30.3083	0.0646005		803.85	0	18		909.35	4	23		37.2
897.012	0.00712183	30.2441	30.2441	0.0474637		805.65	0	18		911.65	4	23		37.3
900.033	0.00353446	30.1909	30.1909	0.0321666		807.45	0	18		913.95	4	23		37.4
903.046	0.00132396	30.1193	30.1193	0.0189497		809.25	0	18		916.25	4	23		37.5
906.05	0.000248013	30	30	0.00826357		811.05	0	18		918.55	4	23		37.6
909.05	0	30	30	0.00103416		812.85	0	18		920.85	4	23		37.7
912.05	0	30	30	0		814.65	0	18		923.15	4	23		37.8
915.05	0	30	30	0		816.45	0	18		925.45	4	23		37.9
918.049	0	30	30	0		818.25	0	18		927.75	4	23		38

## Sheet: d_si
Pur x	Pur y	pur V	pur vx	pur vy		obsdx	obsdy	obsdv		opx	opy	opv		time
0	0	30	30	0		100	0	20		20	4	27.5		0.1
3	0	30	30	0		102	0	20		22.75	4	27.5		0.2
6	0	30	30	0		104	0	20		25.5	4	27.5		0.3
9	0	30	30	0		106	0	20		28.25	4	27.5		0.4
12	0	30	30	0		108	0	20		31	4	27.5		0.5
15	0	30	30	0		110	0	20		33.75	4	27.5		0.6
18	0	30	30	0		112	0	20		36.5	4	27.5		0.7
21	0	30	30	0		114	0	20		39.25	4	27.5		0.8
24	0	30	30	0		116	0	20		42	4	27.5		0.9
27	0	30	30	0		118	0	20		44.75	4	27.5		1				pursuer x	puersuer y
30	0	30	30	0		120	0	20		47.5	4	27.5		1.1				-1	1
33	0	30	30	0		122	0	20		50.25	4	27.5		1.2				1	1
36	0	30	30	0		124	0	20		53	4	27.5		1.3				1	-1
39	0	30	30	0		126	0	20		55.75	4	27.5		1.4				-1	-1
42	0	30	30	0		128	0	20		58.5	4	27.5		1.5				-1	1
45	0	30	30	0		130	0	20		61.25	4	27.5		1.6
48	0	30	30	0		132	0	20		64	4	27.5		1.7
51	0	30	30	0		134	0	20		66.75	4	27.5		1.8				693	1
54	0	30	30	0		136	0	20		69.5	4	27.5		1.9				695	1
57	0	30	30	0		138	0	20		72.25	4	27.5		2				695	-1
60	0	30	30	0		140	0	20		75	4	27.5		2.1				693	-1
63	0	30	30	0		142	0	20		77.75	4	27.5		2.2				693	1
66	0	30	30	0		144	0	20		80.5	4	27.5		2.3
69	0	30	30	0		146	0	20		83.25	4	27.5		2.4
72	0	30	30	0		148	0	20		86	4	27.5		2.5				Target x	Target y
75	0	30	30	0		150	0	20		88.75	4	27.5		2.6				99	1
78	0	30	30	0		152	0	20		91.5	4	27.5		2.7				101	1
81	0	30	30	0		154	0	20		94.25	4	27.5		2.8				101	-1
84	0	30	30	0		156	0	20		97	4	27.5		2.9				99	-1
87	0	30	30	0		158	0	20		99.75	4	27.5		3				99	1
90	0	30	30	0		160	0	20		102.5	4	27.5		3.1
93	0	30	30	0		162	0	20		105.25	4	27.5		3.2				593	1
96	0	30	30	0		164	0	20		108	4	27.5		3.3				595	1
99	0	30	30	0		166	0	20		110.75	4	27.5		3.4				595	-1
102	0	30	30	0		168	0	20		113.5	4	27.5		3.5				593	-1
104.97	0	29.6	29.6	0		170	0	20		116.25	4	27.5		3.6				593	1
107.9	0	29.2	29.2	0		172	0	20		119	4	27.5		3.7
110.79	0	28.8	28.8	0		174	0	20		121.75	4	27.5		3.8				lane x	lane y
113.64	0	28.4	28.4	0		176	0	20		124.5	4	27.5		3.9				0	-2
116.45	0	28	28	0		178	0	20		127.25	4	27.5		4				750	-2
119.22	0	27.6	27.6	0		180	0	20		130	4	27.5		4.1
121.95	0	27.2	27.2	0		182	0	20		132.75	4	27.5		4.2
124.64	0	26.8	26.8	0		184	0	20		135.5	4	27.5		4.3
127.29	0	26.4	26.4	0		186	0	20		138.25	4	27.5		4.4
129.9	0	26	26	0		188	0	20		141	4	27.5		4.5				0	6
132.47	0	25.6	25.6	0		190	0	20		143.75	4	27.5		4.6				750	6
135	0	25.2	25.2	0		192	0	20		146.5	4	27.5		4.7
137.51	0	25	25	0		194	0	20		149.25	4	27.5		4.8
139.99	0	24.8	24.8	0		196	0	20		152	4	27.5		4.9
142.45	0	24.6	24.6	0		198	0	20		154.75	4	27.5		5
144.89	0	24.4	24.4	0		200	0	20		157.5	4	27.5		5.1				0	2
147.31	0	24.2	24.2	0		202	0	20		160.25	4	27.5		5.2				750	2
149.7	0	23.8	23.8	0		204	0	20		163	4	27.5		5.3
152.08	0	23.8	23.8	0		206	0	20		165.75	4	27.5		5.4
154.44	0	23.6	23.6	0		208	0	20		168.5	4	27.5		5.5
156.78	0	23.4	23.4	0		210	0	20		171.25	4	27.5		5.6
159.1	0	23.2	23.2	0		212	0	20		174	4	27.5		5.7
161.41	0	23	23	0		214	0	20		176.75	4	27.5		5.8				op x	op y
163.7	0	22.8	22.8	0		216	0	20		179.5	4	27.5		5.9				19	5
165.98	0	22.8	22.8	0		218	0	20		182.25	4	27.5		6				21	5
168.24	0	22.6	22.6	0		220	0	20		185	4	27.5		6.1				21	3
170.49	0	22.4	22.4	0		222	0	20		187.75	4	27.5		6.2				19	3
172.73	0	22.4	22.4	0		224	0	20		190.5	4	27.5		6.3				19	5
174.95	0	22.2	22.2	0		226	0	20		193.25	4	27.5		6.4
177.17	0	22.2	22.2	0		228	0	20		196	4	27.5		6.5				736	5
179.37	0	22	22	0		230	0	20		198.75	4	27.5		6.6				738	5
181.57	0	22	22	0		232	0	20		201.5	4	27.5		6.7				738	3
183.75	0	21.8	21.8	0		234	0	20		204.25	4	27.5		6.8				736	3
185.93	0	21.8	21.8	0		236	0	20		207	4	27.5		6.9				736	5
188.09	0	21.6	21.6	0		238	0	20		209.75	4	27.5		7
190.25	0	21.6	21.6	0		240	0	20		212.5	4	27.5		7.1
192.4	0	21.4	21.4	0		242	0	20		215.25	4	27.5		7.2
194.54	0	21.4	21.4	0		244	0	20		218	4	27.5		7.3
196.68	0	21.4	21.4	0		246	0	20		220.75	4	27.5		7.4
198.81	0	21.2	21.2	0		248	0	20		223.5	4	27.5		7.5
200.93	0	21.2	21.2	0		250	0	20		226.25	4	27.5		7.6
203.05	0	21.2	21.2	0		252	0	20		229	4	27.5		7.7
205.16	0	21	21	0		254	0	20		231.75	4	27.5		7.8
207.26	0	21	21	0		256	0	20		234.5	4	27.5		7.9
209.36	0	21	21	0		258	0	20		237.25	4	27.5		8
211.46	0	21	21	0		260	0	20		240	4	27.5		8.1
213.55	0	20.8	20.8	0		262	0	20		242.75	4	27.5		8.2
215.63	0	20.8	20.8	0		264	0	20		245.5	4	27.5		8.3
217.71	0	20.8	20.8	0		266	0	20		248.25	4	27.5		8.4
219.79	0	20.8	20.8	0		268	0	20		251	4	27.5		8.5
221.87	0	20.8	20.8	0		270	0	20		253.75	4	27.5		8.6
223.94	0	20.6	20.6	0		272	0	20		256.5	4	27.5		8.7
226	0	20.6	20.6	0		274	0	20		259.25	4	27.5		8.8
228.06	0	20.6	20.6	0		276	0	20		262	4	27.5		8.9
230.12	0	20.6	20.6	0		278	0	20		264.75	4	27.5		9
232.18	0	20.6	20.6	0		280	0	20		267.5	4	27.5		9.1
234.24	0	20.6	20.6	0		282	0	20		270.25	4	27.5		9.2
236.3	0	20.6	20.6	0		284	0	20		273	4	27.5		9.3
238.35	0	20.4	20.4	0		286	0	20		275.75	4	27.5		9.4
240.39	0	20.4	20.4	0		288	0	20		278.5	4	27.5		9.5
242.43	0	20.4	20.4	0		290	0	20		281.25	4	27.5		9.6
244.47	0	20.4	20.4	0		292	0	20		284	4	27.5		9.7
246.51	0	20.4	20.4	0		294	0	20		286.75	4	27.5		9.8
248.55	0	20.4	20.4	0		296	0	20		289.5	4	27.5		9.9
250.59	0	20.4	20.4	0		298	0	20		292.25	4	27.5		10
252.63	0	20.4	20.4	0		300	0	20		295	4	27.5		10.1
254.67	0	20.4	20.4	0		302	0	20		297.75	4	27.5		10.2
256.71	0	20.4	20.4	0		304	0	20		300.5	4	27.5		10.3
258.73	0	20.2	20.2	0		306	0	20		303.25	4	27.5		10.4
260.75	0	20.2	20.2	0		308	0	20		306	4	27.5		10.5
262.77	0	20.2	20.2	0		310	0	20		308.75	4	27.5		10.6
264.79	0	20.2	20.2	0		312	0	20		311.5	4	27.5		10.7
266.81	0	20.2	20.2	0		314	0	20		314.25	4	27.5		10.8
268.83	0	20.2	20.2	0		316	0	20		317	4	27.5		10.9
270.85	0	20.2	20.2	0		318	0	20		319.75	4	27.5		11
272.87	0	20.2	20.2	0		320	0	20		322.5	4	27.5		11.1
274.89	0	20.2	20.2	0		322	0	20		325.25	4	27.5		11.2
276.91	0	20.2	20.2	0		324	0	20		328	4	27.5		11.3
278.93	0	20.2	20.2	0		326	0	20		330.75	4	27.5		11.4
280.969	0.00837075	20.45	20.4497	0.107443		327.998	0	19.95		333.503	4	27.5545		11.5
283.032	0.0263239	20.7	20.699	0.203706		329.985	0	19.85		336.266	4	27.6635		11.6
285.121	0.0540342	20.95	20.9478	0.301714		331.962	0	19.75		339.041	4	27.7722		11.7
287.234	0.0916751	21.2	21.1962	0.401451		333.93	0	19.65		341.826	4	27.8803		11.8
289.373	0.139419	21.45	21.4441	0.502909		335.887	0	19.55		344.622	4	27.9877		11.9
291.536	0.197436	21.7	21.6915	0.60607		337.835	0	19.45		347.429	4	28.0942		12
293.723	0.265897	21.95	21.9385	0.710928		339.772	0	19.35		350.246	4	28.1996		12.1
295.936	0.34497	22.2	22.1849	0.817467		341.7	0	19.25		353.074	4	28.3036		12.2
298.173	0.434822	22.45	22.4309	0.925682		343.618	0	19.15		355.912	4	28.4061		12.3
300.434	0.535621	22.7	22.6764	1.03556		345.525	0	19.05		358.76	4	28.5069		12.4
302.72	0.647532	22.95	22.9213	1.14709		347.423	0	18.95		361.618	4	28.6057		12.5
305.031	0.77072	23.2	23.1657	1.26028		349.31	0	18.85		364.486	4	28.7025		12.6
307.365	0.905349	23.45	23.4096	1.3751		351.188	0	18.75		367.364	4	28.7969		12.7
309.725	1.05158	23.7	23.653	1.49156		353.055	0	18.65		370.25	4	28.8889		12.8
312.108	1.20958	23.95	23.8958	1.60964		354.913	0	18.55		373.146	4	28.9783		12.9
314.516	1.37604	24.2	24.143	1.65984		356.76	0	18.45		376.05	4	29.0648		13
316.95	1.53748	24.45	24.3976	1.59933		358.598	0	18.35		378.963	4	29.1484		13.1
319.408	1.69296	24.7	24.6519	1.54006		360.425	0	18.25		381.884	4	29.2288		13.2
321.893	1.8426	24.95	24.9059	1.48196		362.243	0	18.15		384.813	4	29.3059		13.3
324.402	1.98652	25.2	25.1597	1.42498		364.05	0	18.05		387.749	4	29.3796		13.4
326.937	2.12481	25.45	25.4132	1.36888		365.85	0	18		390.692	4	29.4497		13.5
329.498	2.25753	25.7	25.6664	1.31336		367.65	0	18		393.642	4	29.5161		13.6
332.083	2.38474	25.95	25.9195	1.25851		369.45	0	18		396.598	4	29.5787		13.7
334.694	2.50653	26.2	26.1723	1.20433		371.25	0	18		399.561	4	29.6373		13.8
337.33	2.62294	26.45	26.425	1.15082		373.05	0	18		402.528	4	29.6918		13.9
339.992	2.73406	26.7	26.6774	1.09798		374.85	0	18		405.501	4	29.7422		14
342.678	2.83994	26.95	26.9297	1.04581		376.65	0	18		408.479	4	29.7883		14.1
345.39	2.94065	27.2	27.1818	0.994309		378.45	0	18		411.461	4	29.83		14.2
348.127	3.03627	27.45	27.4338	0.943479		380.25	0	18		414.447	4	29.8673		14.3
350.89	3.12685	27.7	27.6856	0.893322		382.05	0	18		417.436	4	29.9001		14.4
353.677	3.21247	27.95	27.9373	0.843843		383.85	0	18		420.428	4	29.9284		14.5
356.49	3.29319	28.2	28.1888	0.795047		385.65	0	18		423.423	4	29.952		14.6
359.327	3.36908	28.45	28.4402	0.746941		387.45	0	18		426.42	4	29.9709		14.7
362.19	3.44021	28.7	28.6915	0.699532		389.25	0	18		429.418	4	29.9851		14.8
365.078	3.50666	28.95	28.9426	0.65283		391.05	0	18		432.417	4	29.9946		14.9
367.991	3.56849	29.2	29.1937	0.606848		392.85	0	18		435.417	4	29.9994		15
370.929	3.62578	29.45	29.4446	0.561601		394.65	0	18		438.417	4	29.9994		15.1
373.893	3.67859	29.7	29.6955	0.517104		396.45	0	18		441.416	4	29.9946		15.2
376.881	3.72702	29.95	29.9463	0.473379		398.25	0	18		444.415	4	29.9851		15.3
379.895	3.77113	30.2	30.1969	0.43045		400.05	0	18		447.413	4	29.9709		15.4
382.933	3.81101	30.45	30.4475	0.388347		401.85	0	18		450.408	4	29.952		15.5
385.993	3.84671	30.6352	30.6333	0.346371		403.65	0	18		453.402	4	29.9284		15.6
389.05	3.87807	30.5461	30.5446	0.302788		405.45	0	18		456.393	4	29.9001		15.7
392.097	3.90521	30.4465	30.4454	0.261099		407.25	0	18		459.38	4	29.8673		15.8
395.134	3.92834	30.347	30.3462	0.221543		409.05	0	18		462.364	4	29.83		15.9
398.161	3.94768	30.2444	30.2438	0.184231		410.85	0	18		465.344	4	29.7883		16
401.177	3.96347	30.1321	30.1317	0.149299		412.65	0	18		468.319	4	29.7422		16.1
404.182	3.97596	30.0202	30.0199	0.117006		414.45	0	18		471.29	4	29.6918		16.2
407.176	3.98544	29.9019	29.9018	0.0875551		416.25	0	18		474.255	4	29.6373		16.3
410.157	3.9922	29.7803	29.7803	0.0612567		418.05	0	18		477.214	4	29.5787		16.4
413.127	3.99659	29.6665	29.6665	0.0385107		419.85	0	18		480.168	4	29.5161		16.5
416.082	3.99901	29.5014	29.5014	0.0197957		421.65	0	18		483.114	4	29.4497		16.6
419.021	3.99993	29.3796	29.3796	0.00610327		423.45	0	18		486.054	4	29.3796		16.7
421.954	3.99998	29.3059	29.3059	0.00058714		425.25	0	18		488.986	4	29.3059		16.8
424.879	4.00094	29.2288	29.2288	0.0143178		427.05	0	18		491.911	4	29.2288		16.9
427.795	4.00438	29.1484	29.1483	0.0141943		428.85	0	18		494.828	4	29.1484		17
430.704	4.00113	29.0648	29.0647	0.0191501		430.65	0	18		497.737	4	29.0648		17.1
433.604	3.99996	28.9783	28.9783	0.0008196		432.45	0	18		500.637	4	28.9783		17.2
436.495	4	28.8889	28.8889	1.45724e-06		434.25	0	18		503.528	4	28.8889		17.3
439.377	4	28.7969	28.7969	2.76146e-09		436.05	0	18		506.41	4	28.7969		17.4
442.25	4	28.7025	28.7025	5.58849e-12		437.85	0	18		509.282	4	28.7025		17.5
445.113	4	28.6057	28.6057	9.38719e-15		439.65	0	18		512.145	4	28.6057		17.6
447.966	4	28.5069	28.5069	0		441.45	0	18		514.999	4	28.5069		17.7
450.809	4	28.4061	28.4061	0		443.25	0	18		517.842	4	28.4061		17.8
453.642	4	28.3036	28.3036	0		445.05	0	18		520.675	4	28.3036		17.9
456.465	4	28.1996	28.1996	0		446.85	0	18		523.497	4	28.1996		18
459.277	4	28.0942	28.0942	0		448.65	0	18		526.309	4	28.0942		18.1
462.078	4	27.9877	27.9877	0		450.45	0	18		529.111	4	27.9877		18.2
464.869	4	27.8803	27.8803	0		452.25	0	18		531.902	4	27.8803		18.3
467.649	4	27.7722	27.7722	0		454.05	0	18		534.681	4	27.7722		18.4
470.418	4	27.6635	27.6635	0		455.85	0	18		537.451	4	27.6635		18.5
473.176	4	27.5545	27.5545	0		457.65	0	18		540.209	4	27.5545		18.6
475.923	4	27.4455	27.4455	0		459.45	0	18		542.956	4	27.4455		18.7
478.66	4	27.3365	27.3365	0		461.25	0	18		545.692	4	27.3365		18.8
481.385	4	27.2278	27.2278	0		463.05	0	18		548.418	4	27.2278		18.9
484.1	4	27.1197	27.1197	0		464.85	0	18		551.133	4	27.1197		19
486.804	4	27.0123	27.0123	0		466.65	0	18		553.836	4	27.0123		19.1
489.497	4	26.9058	26.9058	0		468.45	0	18		556.53	4	26.9058		19.2
492.18	4	26.8004	26.8004	0		470.25	0	18		559.212	4	26.8004		19.3
494.852	4	26.6964	26.6964	0		472.05	0	18		561.885	4	26.6964		19.4
497.514	4	26.5939	26.5939	0		473.85	0	18		564.546	4	26.5939		19.5
500.166	4	26.4931	26.4931	0		475.65	0	18		567.198	4	26.4931		19.6
502.808	4	26.3943	26.3943	0		477.45	0	18		569.84	4	26.3943		19.7
505.44	4	26.2975	26.2975	0		479.25	0	18		572.472	4	26.2975		19.8
508.062	4	26.2031	26.2031	0		481.05	0	18		575.095	4	26.2031		19.9
510.676	4	26.1111	26.1111	0		482.85	0	18		577.708	4	26.1111		20
513.28	4	26.0217	26.0217	0		484.65	0	18		580.313	4	26.0217		20.1
515.876	4	25.9352	25.9352	0		486.45	0	18		582.908	4	25.9352		20.2
518.463	4	25.8516	25.8516	0		488.25	0	18		585.496	4	25.8516		20.3
521.042	4	25.7712	25.7712	0		490.05	0	18		588.075	4	25.7712		20.4
523.613	4	25.6941	25.6941	0		491.85	0	18		590.646	4	25.6941		20.5
526.185	3.99143	25.7765	25.7763	0.112192		493.65	0	18		593.21	4	25.6204		20.6
528.781	3.97216	26.0265	26.0256	0.219677		495.45	0	18		595.767	4	25.5503		20.7
531.402	3.94201	26.2765	26.2745	0.328963		497.25	0	18		598.317	4	25.4839		20.8
534.049	3.9008	26.5265	26.5229	0.440043		499.05	0	18		600.86	4	25.4213		20.9
536.719	3.84834	26.7765	26.7708	0.552911		500.85	0	18		603.398	4	25.3627		21
539.415	3.78446	27.0265	27.0183	0.667561		502.65	0	18		605.93	4	25.3082		21.1
542.135	3.70898	27.2765	27.2653	0.783982		504.45	0	18		608.457	4	25.2578		21.2
544.88	3.62173	27.5265	27.5118	0.902166		506.25	0	18		610.98	4	25.2117		21.3
547.65	3.52253	27.7765	27.7577	1.02211		508.05	0	18		613.498	4	25.17		21.4
550.444	3.4112	28.0265	28.0032	1.1438		509.85	0	18		616.012	4	25.1327		21.5
553.263	3.28758	28.2765	28.2481	1.26724		511.65	0	18		618.523	4	25.0999		21.6
556.106	3.15147	28.5265	28.4925	1.39242		513.45	0	18		621.03	4	25.0716		21.7
558.974	3.00273	28.7765	28.7364	1.51932		515.25	0	18		623.536	4	25.048		21.8
561.866	2.84291	29.0265	28.9817	1.61287		517.05	0	18		626.039	4	25.0291		21.9
564.783	2.68478	29.2765	29.2344	1.57079		518.85	0	18		628.541	4	25.0149		22
567.725	2.53087	29.5265	29.487	1.52848		520.65	0	18		631.042	4	25.0054		22.1
570.693	2.38121	29.7765	29.7394	1.48594		522.45	0	18		633.542	4	25.0006		22.2
573.686	2.23582	30.0265	29.9918	1.44318		524.25	0	18		636.042	4	25.0006		22.3
576.704	2.09473	30.2765	30.2442	1.40019		526.05	0	18		638.542	4	25.0054		22.4
579.747	1.95795	30.5265	30.4964	1.35696		527.85	0	18		641.043	4	25.0149		22.5
582.816	1.82551	30.7765	30.7485	1.3135		529.65	0	18		643.546	4	25.0291		22.6
585.909	1.69744	31.0265	31.0006	1.26981		531.45	0	18		646.05	4	25.048		22.7
589.028	1.57375	31.2765	31.2525	1.22586		533.25	0	18		648.557	4	25.0716		22.8
592.172	1.45448	31.5265	31.5044	1.18168		535.05	0	18		651.066	4	25.0999		22.9
595.342	1.33964	31.7765	31.7562	1.13723		536.85	0	18		653.579	4	25.1327		23
598.525	1.22965	31.8337	31.8151	1.08596		538.65	0	18		656.095	4	25.17		23.1
601.702	1.12519	31.765	31.7483	1.031		540.45	0	18		658.615	4	25.2117		23.2
604.871	1.02615	31.696	31.6809	0.976883		542.25	0	18		661.139	4	25.2578		23.3
608.035	0.932454	31.6283	31.6148	0.92367		544.05	0	18		663.669	4	25.3082		23.4
611.191	0.844017	31.5604	31.5483	0.871344		545.85	0	18		666.204	4	25.3627		23.5
614.341	0.760743	31.4924	31.4817	0.819935		547.65	0	18		668.744	4	25.4213		23.6
617.484	0.682537	31.4265	31.4171	0.769522		549.45	0	18		671.291	4	25.4839		23.7
620.621	0.609303	31.3589	31.3507	0.720042		551.25	0	18		673.844	4	25.5503		23.8
623.751	0.54094	31.2918	31.2846	0.671578		553.05	0	18		676.405	4	25.6204		23.9
626.875	0.477345	31.2253	31.2191	0.624167		554.85	0	18		678.972	4	25.6941		24
629.992	0.418409	31.1599	31.1545	0.577849		556.65	0	18		681.547	4	25.7712		24.1
633.102	0.364024	31.0932	31.0886	0.532618		558.45	0	18		684.131	4	25.8516		24.2
636.206	0.314072	31.0281	31.0243	0.488567		560.25	0	18		686.722	4	25.9352		24.3
639.304	0.268437	30.9622	30.959	0.445698		562.05	0	18		689.322	4	26.0217		24.4
642.395	0.226994	30.8992	30.8966	0.404112		563.85	0	18		691.931	4	26.1111		24.5
645.48	0.189617	30.8323	30.8302	0.363772		565.65	0	18		694.549	4	26.2031		24.6
648.558	0.156169	30.7696	30.7679	0.324838		567.45	0	18		697.176	4	26.2975		24.7
651.63	0.12651	30.7033	30.702	0.287285		569.25	0	18		699.813	4	26.3943		24.8
654.696	0.100491	30.644	30.643	0.251287		571.05	0	18		702.46	4	26.4931		24.9
657.755	0.0779596	30.576	30.5752	0.216791		572.85	0	18		705.117	4	26.5939		25
660.808	0.0587513	30.5111	30.5106	0.183993		574.65	0	18		707.784	4	26.6964		25.1
663.854	0.0426875	30.4529	30.4525	0.15301		576.45	0	18		710.461	4	26.8004		25.2
666.894	0.0295833	30.3852	30.3849	0.123888		578.25	0	18		713.149	4	26.9058		25.3
669.929	0.0192337	30.3308	30.3307	0.0968836		580.05	0	18		715.848	4	27.0123		25.4
672.957	0.0114184	30.2699	30.2698	0.0721122		581.85	0	18		718.557	4	27.1197		25.5
675.979	0.00589459	30.1994	30.1994	0.0498428		583.65	0	18		721.277	4	27.2278		25.6
678.992	0.00238465	30.1138	30.1138	0.0304512		585.45	0	18		724.008	4	27.3365		25.7
682	0.000556107	30.0683	30.0683	0.0145419		587.25	0	18		726.75	4	27.4455		25.8
685	0	30	30	0.00308661		589.05	0	18		729.503	4	27.5545		25.9
688	0	30	30	0.000473792		590.85	0	18		732.266	4	27.6635		26
691	0	30	30	0.00329402		592.65	0	18		735.041	4	27.7722		26.1
694	0	30	30	0		594.45	0	18		737.826	4	27.8803		26.2

## Sheet: a_c
Pur x	Pur y	pur V	pur vx	pur vy		obsdx	obsdy	obsdv		opx	opy	opv		time
0	0	30	30	0		100	0	20		20	4	25		0.1
3	0	30	30	0		102	0	20		22.5	4	25		0.2
6	0	30	30	0		104	0	20		25	4	25		0.3
9	0	30	30	0		106	0	20		27.5	4	25		0.4
12	0	30	30	0		108	0	20		30	4	25		0.5
15	0	30	30	0		110	0	20		32.5	4	25		0.6
18	0	30	30	0		112	0	20		35	4	25		0.7
21	0	30	30	0		114	0	20		37.5	4	25		0.8
24	0	30	30	0		116	0	20		40	4	25		0.9
27	0	30	30	0		118	0	20		42.5	4	25		1				pursuer x	puersuer y
30	0	30	30	0		120	0	20		45	4	25		1.1				-1	1
33	0	30	30	0		122	0	20		47.5	4	25		1.2				1	1
36	0	30	30	0		124	0	20		50	4	25		1.3				1	-1
39	0	30	30	0		126	0	20		52.5	4	25		1.4				-1	-1
42	0	30	30	0		128	0	20		55	4	25		1.5				-1	1
45	0	30	30	0		130	0	20		57.5	4	25		1.6
48	0	30	30	0		132	0	20		60	4	25		1.7
51	0	30	30	0		134	0	20		62.5	4	25		1.8				1240	1
54	0	30	30	0		136	0	20		65	4	25		1.9				1242	1
57	0	30	30	0		138	0	20		67.5	4	25		2				1242	-1
60	0	30	30	0		140	0	20		70	4	25		2.1				1240	-1
63	0	30	30	0		142	0	20		72.5	4	25		2.2				1240	1
66	0	30	30	0		144	0	20		75	4	25		2.3
69	0	30	30	0		146	0	20		77.5	4	25		2.4
72	0	30	30	0		148	0	20		80	4	25		2.5				Target x	Target y
75	0	30	30	0		150	0	20		82.5	4	25		2.6				99	1
78	0	30	30	0		152	0	20		85	4	25		2.7				101	1
81	0	30	30	0		154	0	20		87.5	4	25		2.8				101	-1
84	0	30	30	0		156	0	20		90	4	25		2.9				99	-1
87	0	30	30	0		158	0	20		92.5	4	25		3				99	1
90	0	30	30	0		160	0	20		95	4	25		3.1
93	0	30	30	0		162	0	20		97.5	4	25		3.2				1140	1
96	0	30	30	0		164	0	20		100	4	25		3.3				1142	1
99	0	30	30	0		166	0	20		102.5	4	25		3.4				1142	-1
102	0	30	30	0		168	0	20		105	4	25		3.5				1140	-1
105	0	30	30	0		170	0	20		107.5	4	25		3.6				1140	1
108	0	30	30	0		172	0	20		110	4	25		3.7
110.99	0	29.8	29.8	0		174	0	20		112.5	4	25		3.8				lane x	lane y
113.94	0	29.4	29.4	0		176	0	20		115	4	25		3.9				0	-2
116.85	0	29	29	0		178	0	20		117.5	4	25		4				1250	-2
119.72	0	28.6	28.6	0		180	0	20		120	4	25		4.1
122.55	0	28.2	28.2	0		182	0	20		122.5	4	25		4.2
125.34	0	27.8	27.8	0		184	0	20		125	4	25		4.3
128.09	0	27.4	27.4	0		186	0	20		127.5	4	25		4.4
130.8	0	27	27	0		188	0	20		130	4	25		4.5				0	6
133.47	0	26.6	26.6	0		190	0	20		132.5	4	25		4.6				1250	6
136.1	0	26.2	26.2	0		192	0	20		135	4	25		4.7
138.69	0	25.8	25.8	0		194	0	20		137.5	4	25		4.8
141.24	0	25.4	25.4	0		196	0	20		140	4	25		4.9
143.76	0	25.2	25.2	0		198	0	20		142.5	4	25		5
146.25	0	24.8	24.8	0		200	0	20		145	4	25		5.1				0	2
148.72	0	24.6	24.6	0		202	0	20		147.5	4	25		5.2				1250	2
151.17	0	24.4	24.4	0		204	0	20		150	4	25		5.3
153.6	0	24.2	24.2	0		206	0	20		152.5	4	25		5.4
156.01	0	24	24	0		208	0	20		155	4	25		5.5
158.39	0	23.8	23.8	0		210	0	20		157.5	4	25		5.6
160.76	0	23.6	23.6	0		212	0	20		160	4	25		5.7
163.11	0	23.4	23.4	0		214	0	20		162.5	4	25		5.8				op x	op y
165.44	0	23.2	23.2	0		216	0	20		165	4	25		5.9				19	5
167.76	0	23.2	23.2	0		218	0	20		167.5	4	25		6				21	5
170.06	0	23	23	0		220	0	20		170	4	25		6.1				21	3
172.34	0	22.8	22.8	0		222	0	20		172.5	4	25		6.2				19	3
174.61	0	22.6	22.6	0		224	0	20		175	4	25		6.3				19	5
176.87	0	22.6	22.6	0		226	0	20		177.5	4	25		6.4
179.11	0	22.4	22.4	0		228	0	20		180	4	25		6.5				1244	5
181.34	0	22.2	22.2	0		230	0	20		182.5	4	25		6.6				1246	5
183.56	0	22.2	22.2	0		232	0	20		185	4	25		6.7				1246	3
185.77	0	22	22	0		234	0	20		187.5	4	25		6.8				1244	3
187.97	0	22	22	0		236	0	20		190	4	25		6.9				1244	5
190.16	0	21.8	21.8	0		238	0	20		192.5	4	25		7
192.34	0	21.8	21.8	0		240	0	20		195	4	25		7.1
194.51	0	21.6	21.6	0		242	0	20		197.5	4	25		7.2
196.67	0	21.6	21.6	0		244	0	20		200	4	25		7.3
198.83	0	21.6	21.6	0		246	0	20		202.5	4	25		7.4
200.97	0	21.4	21.4	0		248	0	20		205	4	25		7.5
203.11	0	21.4	21.4	0		250	0	20		207.5	4	25		7.6
205.25	0	21.4	21.4	0		252	0	20		210	4	25		7.7
207.37	0	21.2	21.2	0		254	0	20		212.5	4	25		7.8
209.49	0	21.2	21.2	0		256	0	20		215	4	25		7.9
211.61	0	21.2	21.2	0		258	0	20		217.5	4	25		8
213.71	0	21	21	0		260	0	20		220	4	25		8.1
215.81	0	21	21	0		262	0	20		222.5	4	25		8.2
217.91	0	21	21	0		264	0	20		225	4	25		8.3
220.01	0	21	21	0		266	0	20		227.5	4	25		8.4
222.09	0	20.8	20.8	0		268	0	20		230	4	25		8.5
224.17	0	20.8	20.8	0		270	0	20		232.5	4	25		8.6
226.25	0	20.8	20.8	0		272	0	20		235	4	25		8.7
228.33	0	20.8	20.8	0		274	0	20		237.5	4	25		8.8
230.41	0	20.8	20.8	0		276	0	20		240	4	25		8.9
232.47	0	20.6	20.6	0		278	0	20		242.5	4	25		9
234.53	0	20.6	20.6	0		280	0	20		245	4	25		9.1
236.59	0	20.6	20.6	0		282	0	20		247.5	4	25		9.2
238.65	0	20.6	20.6	0		284	0	20		250	4	25		9.3
240.71	0	20.6	20.6	0		286	0	20		252.5	4	25		9.4
242.77	0	20.6	20.6	0		288	0	20		255	4	25		9.5
244.83	0	20.6	20.6	0		290	0	20		257.5	4	25		9.6
246.87	0	20.4	20.4	0		292	0	20		260	4	25		9.7
248.91	0	20.4	20.4	0		294	0	20		262.5	4	25		9.8
250.95	0	20.4	20.4	0		296	0	20		265	4	25		9.9
252.99	0	20.4	20.4	0		298	0	20		267.5	4	25		10
255.03	0	20.4	20.4	0		300	0	20		270	4	25		10.1
257.07	0	20.4	20.4	0		302	0	20		272.5	4	25		10.2
259.11	0	20.4	20.4	0		304	0	20		275	4	25		10.3
261.15	0	20.4	20.4	0		306	0	20		277.5	4	25		10.4
263.19	0	20.4	20.4	0		308	0	20		280	4	25		10.5
265.22	0	20.2	20.2	0		310	0	20		282.5	4	25		10.6
267.24	0	20.2	20.2	0		312	0	20		285	4	25		10.7
269.26	0	20.2	20.2	0		314	0	20		287.5	4	25		10.8
271.28	0	20.2	20.2	0		316	0	20		290	4	25		10.9
273.3	0	20.2	20.2	0		318	0	20		292.5	4	25		11
275.32	0	20.2	20.2	0		320	0	20		295	4	25		11.1
277.34	0	20.2	20.2	0		322	0	20		297.5	4	25		11.2
279.36	0	20.2	20.2	0		324	0	20		300	4	25		11.3
281.38	0	20.2	20.2	0		326	0	20		302.5	4	25		11.4
283.4	0	20.2	20.2	0		328	0	20		305	4	25		11.5
285.42	0	20.2	20.2	0		330	0	20		307.5	4	25		11.6
287.44	0	20.2	20.2	0		332	0	20		310	4	25		11.7
289.46	0	20.2	20.2	0		334	0	20		312.5	4	25		11.8
291.48	0	20.2	20.2	0		336	0	20		315	4	25		11.9
293.5	0	20.2	20.2	0		338	0	20		317.5	4	25		12
295.52	0	20.2	20.2	0		340	0	20		320	4	25		12.1
297.54	0	20.2	20.2	0		342	0	20		322.5	4	25		12.2
299.56	0	20.2	20.2	0		344	0	20		325	4	25		12.3
301.58	0	20.2	20.2	0		346	0	20		327.5	4	25		12.4
303.6	0	20.2	20.2	0		348	0	20		330	4	25		12.5
305.61	0	20	20	0		350	0	20		332.5	4	25		12.6
307.61	0	20	20	0		352	0	20		335	4	25		12.7
309.61	0	20	20	0		354	0	20		337.5	4	25		12.8
311.61	0	20	20	0		356	0	20		340	4	25		12.9
313.61	0	20	20	0		358	0	20		342.5	4	25		13
315.61	0	20	20	0		360	0	20		345	4	25		13.1
317.61	0	20	20	0		362	0	20		347.5	4	25		13.2
319.61	0	20	20	0		364	0	20		350	4	25		13.3
321.61	0	20	20	0		366	0	20		352.5	4	25		13.4
323.61	0	20	20	0		368	0	20		355	4	25		13.5
325.61	0	20	20	0		370	0	20		357.5	4	25		13.6
327.61	0	20	20	0		372	0	20		360	4	25		13.7
329.61	0	20	20	0		374	0	20		362.5	4	25		13.8
331.61	0	20	20	0		376	0	20		365	4	25		13.9
333.61	0	20	20	0		378	0	20		367.5	4	25		14
335.61	0	20	20	0		380	0	20		370	4	25		14.1
337.61	0	20	20	0		382	0	20		372.5	4	25		14.2
339.61	0	20	20	0		384	0	20		375	4	25		14.3
341.61	0	20	20	0		386	0	20		377.5	4	25		14.4
343.61	0	20	20	0		388	0	20		380	4	25		14.5
345.61	0	20	20	0		390	0	20		382.5	4	25		14.6
347.61	0	20	20	0		392	0	20		385	4	25		14.7
349.61	0	20	20	0		394	0	20		387.5	4	25		14.8
351.61	0	20	20	0		396	0	20		390	4	25		14.9
353.61	0	20	20	0		398	0	20		392.5	4	25		15
355.61	0	20	20	0		400	0	20		395	4	25		15.1
357.61	0	20	20	0		402	0	20		397.5	4	25		15.2
359.61	0	20	20	0		404	0	20		400	4	25		15.3
361.61	0	20	20	0		406	0	20		402.5	4	25		15.4
363.61	0	20	20	0		408	0	20		405	4	25		15.5
365.61	0	20	20	0		410	0	20		407.5	4	25		15.6
367.61	0	20	20	0		412	0	20		410	4	25		15.7
369.61	0	20	20	0		414	0	20		412.5	4	25		15.8
371.61	0	20	20	0		416	0	20		415	4	25		15.9
373.61	0	20	20	0		418	0	20		417.5	4	25		16
375.61	0	20	20	0		420	0	20		420	4	25		16.1
377.61	0	20	20	0		422	0	20		422.5	4	25		16.2
379.61	0	20	20	0		424	0	20		425	4	25		16.3
381.61	0	20	20	0		426	0	20		427.5	4	25		16.4
383.61	0	20	20	0		428	0	20		430	4	25		16.5
385.61	0	20	20	0		430	0	20		432.5	4	25		16.6
387.61	0	20	20	0		432	0	20		435	4	25		16.7
389.61	0	20	20	0		434	0	20		437.5	4	25		16.8
391.61	0	20	20	0		436	0	20		440	4	25		16.9
393.61	0	20	20	0		438	0	20		442.5	4	25		17
395.61	0	20	20	0		440	0	20		445	4	25		17.1
397.629	0.00849347	20.25	20.2497	0.11034		442.002	0	20.05		447.5	4	25		17.2
399.672	0.0272592	20.5	20.4989	0.213613		444.015	0	20.15		450	4	25		17.3
401.741	0.0565171	20.75	20.7475	0.319083		446.038	0	20.25		452.5	4	25		17.4
403.834	0.0964861	21	20.9957	0.426742		448.07	0	20.35		455	4	25		17.5
405.952	0.147384	21.25	21.2432	0.536573		450.113	0	20.45		457.5	4	25		17.6
408.095	0.209428	21.5	21.4902	0.64857		452.165	0	20.55		460	4	25		17.7
410.263	0.282833	21.75	21.7366	0.762721		454.228	0	20.65		462.5	4	25		17.8
412.455	0.367814	22	21.9824	0.879021		456.3	0	20.75		465	4	25		17.9
414.672	0.464585	22.25	22.2276	0.997452		458.382	0	20.85		467.5	4	25		18
416.913	0.573358	22.5	22.4722	1.11801		460.475	0	20.95		470	4	25		18.1
419.178	0.694345	22.75	22.7161	1.24067		462.577	0	21.05		472.5	4	25		18.2
421.468	0.827757	23	22.9594	1.36544		464.69	0	21.15		475	4	25		18.3
423.782	0.973802	23.25	23.2021	1.4923		466.812	0	21.25		477.5	4	25		18.4
426.121	1.13269	23.5	23.444	1.62124		468.945	0	21.35		480	4	25		18.5
428.483	1.29972	23.75	23.6923	1.65412		471.087	0	21.45		482.5	4	25		18.6
430.872	1.45973	24	23.9478	1.58233		473.24	0	21.55		485	4	25		18.7
433.286	1.61272	24.25	24.2028	1.51256		475.402	0	21.65		487.5	4	25		18.8
435.725	1.75888	24.5	24.4574	1.44479		477.575	0	21.75		490	4	25		18.9
438.19	1.89842	24.75	24.7116	1.379		479.757	0	21.85		492.5	4	25		19
440.68	2.03152	25	24.9654	1.31515		481.95	0	21.95		495	4	25		19.1
443.196	2.15838	25.25	25.2189	1.25339		484.15	0	22		497.5	4	25		19.2
445.736	2.27924	25.5	25.472	1.19387		486.35	0	22		500	4	25		19.3
448.303	2.39431	25.75	25.7249	1.13643		488.55	0	22		502.5	4	25		19.4
450.894	2.50378	26	25.9775	1.08099		490.75	0	22		505	4	25		19.5
453.511	2.60786	26.25	26.2299	1.02748		492.95	0	22		507.5	4	25		19.6
456.153	2.70672	26.5	26.482	0.975821		495.15	0	22		510	4	25		19.7
458.819	2.80054	26.7416	26.7255	0.925663		497.35	0	22		512.5	4	25		19.8
461.49	2.88881	26.7182	26.704	0.868664		499.55	0	22		515	4	25		19.9
464.159	2.9716	26.6955	26.6831	0.814493		501.75	0	22		517.5	4	25		20
466.826	3.04917	26.6707	26.6598	0.762968		503.95	0	22		520	4	25		20.1
469.49	3.12178	26.6475	26.6379	0.714102		506.15	0	22		522.5	4	25		20.2
472.152	3.1897	26.6247	26.6164	0.667763		508.35	0	22		525	4	25		20.3
474.812	3.25317	26.603	26.5957	0.623867		510.55	0	22		527.5	4	25		20.4
477.47	3.31242	26.5786	26.5722	0.582238		512.75	0	22		530	4	25		20.5
480.126	3.36768	26.5563	26.5507	0.542893		514.95	0	22		532.5	4	25		20.6
482.779	3.41917	26.5344	26.5295	0.505706		517.15	0	22		535	4	25		20.7
485.43	3.46709	26.5109	26.5067	0.470552		519.35	0	22		537.5	4	25		20.8
488.079	3.51164	26.4889	26.4853	0.437404		521.55	0	22		540	4	25		20.9
490.726	3.55303	26.4663	26.4632	0.406142		523.75	0	22		542.5	4	25		21
493.371	3.59142	26.4436	26.4409	0.376692		525.95	0	22		545	4	25		21.1
496.013	3.627	26.4212	26.4189	0.348986		528.15	0	22		547.5	4	25		21.2
498.654	3.65994	26.3999	26.3979	0.322955		530.35	0	22		550	4	25		21.3
501.292	3.69039	26.3765	26.3748	0.298483		532.55	0	22		552.5	4	25		21.4
503.928	3.71851	26.3557	26.3543	0.275554		534.75	0	22		555	4	25		21.5
506.561	3.74444	26.3339	26.3327	0.254055		536.95	0	22		557.5	4	25		21.6
509.193	3.76833	26.3116	26.3106	0.233927		539.15	0	22		560	4	25		21.7
511.822	3.7903	26.2894	26.2885	0.215107		541.35	0	22		562.5	4	25		21.8
514.449	3.81048	26.2682	26.2674	0.197539		543.55	0	22		565	4	25		21.9
517.075	3.829	26.249	26.2484	0.181164		545.75	0	22		567.5	4	25		22
519.697	3.84596	26.2257	26.2251	0.165881		547.95	0	22		570	4	25		22.1
522.319	3.86148	26.2062	26.2058	0.151683		550.15	0	22		572.5	4	25		22.2
524.937	3.87565	26.1836	26.1833	0.138472		552.35	0	22		575	4	25		22.3
527.554	3.88857	26.1579	26.1576	0.126197		554.55	0	22		577.5	4	25		22.4
530.168	3.90034	26.14	26.1398	0.114858		556.75	0	22		580	4	25		22.5
532.781	3.91103	26.1215	26.1213	0.10436		558.95	0	22		582.5	4	25		22.6
535.391	3.92073	26.1032	26.103	0.0946591		561.15	0	22		585	4	25		22.7
537.999	3.92952	26.0716	26.0715	0.0856636		563.35	0	22		587.5	4	25		22.8
540.605	3.93746	26.0558	26.0557	0.0774274		565.55	0	22		590	4	25		22.9
543.208	3.94463	26.0269	26.0268	0.0698152		567.75	0	22		592.5	4	25		23
545.811	3.95109	26.0209	26.0208	0.0628836		569.95	0	22		595	4	25		23.1
548.409	3.95689	25.9816	25.9816	0.0564533		572.15	0	22		597.5	4	25		23.2
551.008	3.9621	25.9715	25.9714	0.0506313		574.35	0	22		600	4	25		23.3
553.602	3.96676	25.9485	25.9484	0.045289		576.55	0	22		602.5	4	25		23.4
556.197	3.97092	25.9394	25.9393	0.0404415		578.75	0	22		605	4	25		23.5
558.789	3.97463	25.917	25.9169	0.0360103		580.95	0	22		607.5	4	25		23.6
561.378	3.97792	25.8775	25.8775	0.0319663		583.15	0	22		610	4	25		23.7
563.965	3.98085	25.8593	25.8593	0.028329		585.35	0	22		612.5	4	25		23.8
566.55	3.98343	25.8247	25.8247	0.0250246		587.55	0	22		615	4	25		23.9
569.132	3.98571	25.8238	25.8238	0.0220752		589.75	0	22		617.5	4	25		24
571.714	3.98772	25.8104	25.8104	0.0194097		591.95	0	22		620	4	25		24.1
574.293	3.98947	25.7806	25.7806	0.0170057		594.15	0	22		622.5	4	25		24.2
576.867	3.99101	25.7292	25.7292	0.014842		596.35	0	22		625	4	25		24.3
579.439	3.99235	25.7424	25.7424	0.0129457		598.55	0	22		627.5	4	25		24.4
582.011	3.99352	25.7463	25.7463	0.0112508		600.75	0	22		630	4	25		24.5
584.576	3.99452	25.6145	25.6145	0.00969318		602.95	0	22		632.5	4	25		24.6
587.145	3.99539	25.7108	25.7108	0.00839616		605.15	0	22		635	4	25		24.7
589.708	3.99614	25.6602	25.6602	0.0072043		607.35	0	22		637.5	4	25		24.8
592.264	3.99678	25.577	25.577	0.00615002		609.55	0	22		640	4	25		24.9
594.818	3.99733	25.4501	25.4501	0.00521998		611.75	0	22		642.5	4	25		25
597.368	3.99779	25.5287	25.5287	0.00444803		613.95	0	22		645	4	25		25.1
599.928	3.99818	25.6237	25.6237	0.00377603		616.15	0	22		647.5	4	25		25.2
602.468	3.99851	25.3696	25.3696	0.00314725		618.35	0	22		650	4	25		25.3
605.01	3.99879	25.44	25.44	0.00264436		620.55	0	22		652.5	4	25		25.4
607.56	3.99902	25.5265	25.5265	0.00221204		622.75	0	22		655	4	25		25.5
610.083	3.99921	25.1265	25.1265	0.00180551		624.95	0	22		657.5	4	25		25.6
612.583	3.99937	25	25	0.00148196		627.15	0	22		660	4	25		25.7
615.083	3.9995	25	25	0.00121621		629.35	0	22		662.5	4	25		25.8
617.583	3.9996	25	25	0.000992668		631.55	0	22		665	4	25		25.9
620.083	3.99969	25	25	0.000805534		633.75	0	22		667.5	4	25		26
622.583	3.99975	25	25	0.000649683		635.95	0	22		670	4	25		26.1
625.083	3.99981	25	25	0.000520589		638.15	0	22		672.5	4	25		26.2
627.583	3.99985	25	25	0.000414274		640.35	0	22		675	4	25		26.3
630.083	3.99989	25	25	0.000327256		642.55	0	22		677.5	4	25		26.4
632.583	3.99992	25	25	0.000256496		644.75	0	22		680	4	25		26.5
635.083	3.99994	25	25	0.000199358		646.95	0	22		682.5	4	25		26.6
637.583	3.99995	25	25	0.000153563		649.15	0	22		685	4	25		26.7
640.083	3.99997	25	25	0.000117151		651.35	0	22		687.5	4	25		26.8
642.583	3.99997	25	25	8.84499e-05		653.55	0	22		690	4	25		26.9
645.083	3.99998	25	25	6.6035e-05		655.75	0	22		692.5	4	25		27
647.583	3.99999	25	25	4.87049e-05		657.95	0	22		695	4	25		27.1
650.083	3.99999	25	25	3.54514e-05		660.15	0	22		697.5	4	25		27.2
652.583	3.99999	25	25	2.54351e-05		662.35	0	22		700	4	25		27.3
655.083	4	25	25	1.79629e-05		664.55	0	22		702.5	4	25		27.4
657.583	4	25	25	1.24674e-05		666.75	0	22		705	4	25		27.5
660.083	4	25	25	8.48863e-06		668.95	0	22		707.5	4	25		27.6
662.583	4	25	25	5.65758e-06		671.15	0	22		710	4	25		27.7
665.083	4	25	25	3.68181e-06		673.35	0	22		712.5	4	25		27.8
667.583	4	25	25	2.33254e-06		675.55	0	22		715	4	25		27.9
670.083	4	25	25	1.43341e-06		677.75	0	22		717.5	4	25		28
672.583	4	25	25	8.50716e-07		679.95	0	22		720	4	25		28.1
675.083	4	25	25	4.84977e-07		682.15	0	22		722.5	4	25		28.2
677.583	4	25	25	2.63776e-07		684.35	0	22		725	4	25		28.3
680.083	4	25	25	1.35694e-07		686.55	0	22		727.5	4	25		28.4
682.583	4	25	25	6.52791e-08		688.75	0	22		730	4	25		28.5
685.083	4	25	25	2.89229e-08		690.95	0	22		732.5	4	25		28.6
687.583	4	25	25	1.15542e-08		693.15	0	22		735	4	25		28.7
690.083	4	25	25	4.03488e-09		695.35	0	22		737.5	4	25		28.8
692.583	4	25	25	1.17429e-09		697.55	0	22		740	4	25		28.9
695.083	4	25	25	2.629e-10		699.75	0	22		742.5	4	25		29
697.583	4	25	25	3.8732e-11		701.95	0	22		745	4	25		29.1
700.083	4	25	25	2.64657e-12		704.15	0	22		747.5	4	25		29.2
702.583	4	25	25	0		706.35	0	22		750	4	25		29.3
705.084	4	25	25	0		708.55	0	22		752.5	4	25		29.4
707.59	4	25	25	0		710.75	0	22		755	4	25		29.5
710.103	4	25	25	0		712.95	0	22		757.5	4	25		29.6
712.627	4	25	25	0		715.15	0	22		760	4	25		29.7
715.164	4	25	25	0		717.35	0	22		762.5	4	25		29.8
717.719	4	25	25	0		719.55	0	22		765	4	25		29.9
720.294	4	25	25	0		721.75	0	22		767.5	4	25		30
722.894	4	25	25	0		723.95	0	22		770	4	25		30.1
725.518	4	25	25	0		726.15	0	22		772.5	4	25		30.2
728.168	4	25	25	0		728.35	0	22		775	4	25		30.3
730.752	4	25	25	0		730.55	0	22		777.5	4	25		30.4
733.252	4	25	25	0		732.75	0	22		780	4	25		30.5
735.752	4	25	25	0		734.95	0	22		782.5	4	25		30.6
738.252	4	25	25	0		737.15	0	22		785	4	25		30.7
740.752	4	25	25	0		739.35	0	22		787.5	4	25		30.8
743.252	4	25	25	0		741.55	0	22		790	4	25		30.9
745.752	4	25	25	0		743.75	0	22		792.5	4	25		31
748.252	4	25	25	0		745.95	0	22		795	4	25		31.1
750.752	4	25	25	0		748.15	0	22		797.5	4	25		31.2
753.252	4	25	25	0		750.35	0	22		800	4	25		31.3
755.752	4	25	25	0		752.55	0	22		802.5	4	25		31.4
758.252	4	25	25	0		754.75	0	22		805	4	25		31.5
760.752	4	25	25	0		756.95	0	22		807.5	4	25		31.6
763.252	4	25	25	0		759.15	0	22		810	4	25		31.7
765.752	4	25	25	0		761.35	0	22		812.5	4	25		31.8
768.252	4	25	25	0		763.55	0	22		815	4	25		31.9
770.752	4	25	25	0		765.75	0	22		817.5	4	25		32
773.252	4	25	25	0		767.95	0	22		820	4	25		32.1
775.752	4	25	25	0		770.15	0	22		822.5	4	25		32.2
778.252	4	25	25	0		772.35	0	22		825	4	25		32.3
780.752	4	25	25	0		774.55	0	22		827.5	4	25		32.4
783.252	4	25	25	0		776.75	0	22		830	4	25		32.5
785.752	4	25	25	0		778.95	0	22		832.5	4	25		32.6
788.252	4	25	25	0		781.15	0	22		835	4	25		32.7
790.752	4	25	25	0		783.35	0	22		837.5	4	25		32.8
793.252	4	25	25	0		785.55	0	22		840	4	25		32.9
795.752	4	25	25	0		787.75	0	22		842.5	4	25		33
798.252	4	25	25	0		789.95	0	22		845	4	25		33.1
800.752	4	25	25	0		792.15	0	22		847.5	4	25		33.2
803.252	4	25	25	0		794.35	0	22		850	4	25		33.3
805.752	4	25	25	0		796.55	0	22		852.5	4	25		33.4
808.252	4	25	25	0		798.75	0	22		855	4	25		33.5
810.752	4	25	25	0		800.95	0	22		857.5	4	25		33.6
813.252	4	25	25	0		803.15	0	22		860	4	25		33.7
815.752	4	25	25	0		805.35	0	22		862.5	4	25		33.8
818.252	4	25	25	0		807.55	0	22		865	4	25		33.9
820.752	4	25	25	0		809.75	0	22		867.5	4	25		34
823.252	4	25	25	0		811.95	0	22		870	4	25		34.1
825.752	4	25	25	0		814.15	0	22		872.5	4	25		34.2
828.252	4	25	25	0		816.35	0	22		875	4	25		34.3
830.752	4	25	25	0		818.55	0	22		877.5	4	25		34.4
833.252	4	25	25	0		820.75	0	22		880	4	25		34.5
835.752	4	25	25	0		822.95	0	22		882.5	4	25		34.6
838.252	4	25	25	0		825.15	0	22		885	4	25		34.7
840.752	4	25	25	0		827.35	0	22		887.5	4	25		34.8
843.252	4	25	25	0		829.55	0	22		890	4	25		34.9
845.752	4	25	25	0		831.75	0	22		892.5	4	25		35
848.252	4	25	25	0		833.95	0	22		895	4	25		35.1
850.752	4	25	25	0		836.15	0	22		897.5	4	25		35.2
853.252	4	25	25	0		838.35	0	22		900	4	25		35.3
855.752	4	25	25	0		840.55	0	22		902.5	4	25		35.4
858.252	4	25	25	0		842.75	0	22		905	4	25		35.5
860.752	4	25	25	0		844.95	0	22		907.5	4	25		35.6
863.252	4	25	25	0		847.15	0	22		910	4	25		35.7
865.752	4	25	25	0		849.35	0	22		912.5	4	25		35.8
868.252	4	25	25	0		851.55	0	22		915	4	25		35.9
870.752	4	25	25	0		853.75	0	22		917.5	4	25		36
873.252	4	25	25	0		855.95	0	22		920	4	25		36.1
875.752	4	25	25	0		858.15	0	22		922.5	4	25		36.2
878.252	4	25	25	0		860.35	0	22		925	4	25		36.3
880.752	4	25	25	0		862.55	0	22		927.5	4	25		36.4
883.252	4	25	25	0		864.75	0	22		930	4	25		36.5
885.752	4	25	25	0		866.95	0	22		932.5	4	25		36.6
888.252	4	25	25	0		869.15	0	22		935	4	25		36.7
890.752	4	25	25	0		871.35	0	22		937.5	4	25		36.8
893.252	4	25	25	0		873.55	0	22		940	4	25		36.9
895.752	4	25	25	0		875.75	0	22		942.5	4	25		37
898.252	4	25	25	0		877.95	0	22		945	4	25		37.1
900.752	4	25	25	0		880.15	0	22		947.5	4	25		37.2
903.252	4	25	25	0		882.35	0	22		950	4	25		37.3
905.752	4	25	25	0		884.55	0	22		952.5	4	25		37.4
908.252	4	25	25	0		886.75	0	22		955	4	25		37.5
910.752	4	25	25	0		888.95	0	22		957.5	4	25		37.6
913.252	4	25	25	0		891.15	0	22		960	4	25		37.7
915.752	4	25	25	0		893.35	0	22		962.5	4	25		37.8
918.252	4	25	25	0		895.55	0	22		965	4	25		37.9
920.752	4	25	25	0		897.75	0	22		967.5	4	25		38
923.252	4	25	25	0		899.95	0	22		970	4	25		38.1
925.752	4	25	25	0		902.15	0	22		972.5	4	25		38.2
928.252	4	25	25	0		904.35	0	22		975	4	25		38.3
930.752	4	25	25	0		906.55	0	22		977.5	4	25		38.4
933.252	4	25	25	0		908.75	0	22		980	4	25		38.5
935.752	4	25	25	0		910.95	0	22		982.5	4	25		38.6
938.252	4	25	25	0		913.15	0	22		985	4	25		38.7
940.752	4	25	25	0		915.35	0	22		987.5	4	25		38.8
943.252	4	25	25	0		917.55	0	22		990	4	25		38.9
945.752	4	25	25	0		919.75	0	22		992.5	4	25		39
948.252	4	25	25	0		921.95	0	22		995	4	25		39.1
950.752	4	25	25	0		924.15	0	22		997.5	4	25		39.2
953.252	4	25	25	0		926.35	0	22		1000	4	25		39.3
955.752	4	25	25	0		928.55	0	22		1002.5	4	25		39.4
958.252	4	25	25	0		930.75	0	22		1005	4	25		39.5
960.752	4	25	25	0		932.95	0	22		1007.5	4	25		39.6
963.252	4	25	25	0		935.15	0	22		1010	4	25		39.7
965.752	4	25	25	0		937.35	0	22		1012.5	4	25		39.8
968.252	4	25	25	0		939.55	0	22		1015	4	25		39.9
970.752	4	25	25	0		941.75	0	22		1017.5	4	25		40
973.252	4	25	25	0		943.95	0	22		1020	4	25		40.1
975.752	4	25	25	0		946.15	0	22		1022.5	4	25		40.2
978.252	4	25	25	0		948.35	0	22		1025	4	25		40.3
980.752	4	25	25	0		950.55	0	22		1027.5	4	25		40.4
983.252	4	25	25	0		952.75	0	22		1030	4	25		40.5
985.752	4	25	25	0		954.95	0	22		1032.5	4	25		40.6
988.252	4	25	25	0		957.15	0	22		1035	4	25		40.7
990.758	3.99148	25.1252	25.1249	0.111203		959.35	0	22		1037.5	4	25		40.8
993.289	3.97246	25.3752	25.3743	0.216654		961.55	0	22		1040	4	25		40.9
995.845	3.94276	25.6252	25.6231	0.323926		963.75	0	22		1042.5	4	25		41
998.426	3.9022	25.8752	25.8716	0.432999		965.95	0	22		1045	4	25		41.1
1001.03	3.8506	26.1252	26.1195	0.543874		968.15	0	22		1047.5	4	25		41.2
1003.66	3.78777	26.3752	26.367	0.656543		970.35	0	22		1050	4	25		41.3
1006.32	3.71355	26.6252	26.614	0.770996		972.55	0	22		1052.5	4	25		41.4
1009	3.62774	26.8752	26.8605	0.887226		974.75	0	22		1055	4	25		41.5
1011.7	3.53018	27.1252	27.1065	1.00523		976.95	0	22		1057.5	4	25		41.6
1014.43	3.42068	27.3752	27.3521	1.125		979.15	0	22		1060	4	25		41.7
1017.18	3.29908	27.6252	27.597	1.24652		981.35	0	22		1062.5	4	25		41.8
1019.96	3.16519	27.8752	27.8415	1.3698		983.55	0	22		1065	4	25		41.9
1022.77	3.02176	28.1252	28.0885	1.43653		985.75	0	22		1067.5	4	25		42
1025.59	2.88109	28.3752	28.3408	1.3968		987.95	0	22		1070	4	25		42.1
1028.45	2.74436	28.6252	28.593	1.35751		990.15	0	22		1072.5	4	25		42.2
1031.32	2.61153	28.8752	28.8451	1.31866		992.35	0	22		1075	4	25		42.3
1034.23	2.48254	29.1252	29.097	1.28025		994.55	0	22		1077.5	4	25		42.4
1037.16	2.35737	29.3752	29.3489	1.24226		996.75	0	22		1080	4	25		42.5
1040.11	2.23596	29.6252	29.6007	1.2047		998.95	0	22		1082.5	4	25		42.6
1043.09	2.11828	29.8752	29.8524	1.16755		1001.15	0	22		1085	4	25		42.7
1046.09	2.00429	30.1252	30.1039	1.13082		1003.35	0	22		1087.5	4	25		42.8
1049.12	1.89393	30.3752	30.3555	1.09449		1005.55	0	22		1090	4	25		42.9
1052.18	1.78718	30.6252	30.6069	1.05857		1007.75	0	22		1092.5	4	25		43
1055.26	1.68399	30.8752	30.8582	1.02306		1009.95	0	22		1095	4	25		43.1
1058.36	1.58432	31.1252	31.1095	0.987939		1012.15	0	22		1097.5	4	25		43.2
1061.49	1.48813	31.3752	31.3607	0.953217		1014.35	0	22		1100	4	25		43.3
1064.65	1.39539	31.6252	31.6118	0.918889		1016.55	0	22		1102.5	4	25		43.4
1067.83	1.30604	31.8752	31.8629	0.884953		1018.75	0	22		1105	4	25		43.5
1071.03	1.22007	32.1252	32.1139	0.851408		1020.95	0	22		1107.5	4	25		43.6
1074.26	1.13754	32.2742	32.2639	0.815699		1023.15	0	22		1110	4	25		43.7
1077.48	1.05897	32.2221	32.2128	0.775786		1025.35	0	22		1112.5	4	25		43.8
1080.7	0.984309	32.1724	32.1639	0.737051		1027.55	0	22		1115	4	25		43.9
1083.91	0.913435	32.1211	32.1135	0.699395		1029.75	0	22		1117.5	4	25		44
1087.12	0.846242	32.0706	32.0638	0.662869		1031.95	0	22		1120	4	25		44.1
1090.32	0.782619	32.0189	32.0127	0.627424		1034.15	0	22		1122.5	4	25		44.2
1093.52	0.722454	31.9711	31.9655	0.593157		1036.35	0	22		1125	4	25		44.3
1096.71	0.665638	31.9199	31.9149	0.559922		1038.55	0	22		1127.5	4	25		44.4
1099.9	0.612061	31.8708	31.8664	0.527814		1040.75	0	22		1130	4	25		44.5
1103.08	0.561613	31.8215	31.8176	0.496783		1042.95	0	22		1132.5	4	25		44.6
1106.26	0.514188	31.7721	31.7687	0.466827		1045.15	0	22		1135	4	25		44.7
1109.43	0.469677	31.7231	31.7201	0.437945		1047.35	0	22		1137.5	4	25		44.8
1112.6	0.427976	31.6748	31.6721	0.410133		1049.55	0	22		1140	4	25		44.9
1115.76	0.388977	31.6277	31.6254	0.383387		1051.75	0	22		1142.5	4	25		45
1118.92	0.352576	31.5783	31.5763	0.357656		1053.95	0	22		1145	4	25		45.1
1122.08	0.318668	31.531	31.5292	0.332984		1056.15	0	22		1147.5	4	25		45.2
1125.23	0.287151	31.4818	31.4803	0.309316		1058.35	0	22		1150	4	25		45.3
1128.37	0.257922	31.4362	31.4349	0.286697		1060.55	0	22		1152.5	4	25		45.4
1131.51	0.230882	31.3897	31.3885	0.265071		1062.75	0	22		1155	4	25		45.5
1134.65	0.20593	31.3426	31.3417	0.244433		1064.95	0	22		1157.5	4	25		45.6
1137.78	0.18297	31.2955	31.2947	0.224774		1067.15	0	22		1160	4	25		45.7
1140.9	0.161902	31.249	31.2484	0.206086		1069.35	0	22		1162.5	4	25		45.8
1144.02	0.14263	31.204	31.2034	0.188362		1071.55	0	22		1165	4	25		45.9
1147.14	0.125062	31.1529	31.1524	0.171544		1073.75	0	22		1167.5	4	25		46
1150.25	0.109102	31.1043	31.1039	0.15567		1075.95	0	22		1170	4	25		46.1
1153.36	0.0946594	31.0599	31.0596	0.140729		1078.15	0	22		1172.5	4	25		46.2
1156.46	0.0816467	31.0106	31.0104	0.126661		1080.35	0	22		1175	4	25		46.3
1159.56	0.0699725	30.9686	30.9684	0.113503		1082.55	0	22		1177.5	4	25		46.4
1162.65	0.0595516	30.9234	30.9232	0.101193		1084.75	0	22		1180	4	25		46.5
1165.74	0.0502979	30.875	30.8748	0.0897164		1086.95	0	22		1182.5	4	25		46.6
1168.83	0.0421268	30.8418	30.8417	0.079106		1089.15	0	22		1185	4	25		46.7
1171.91	0.03496	30.7904	30.7903	0.069251		1091.35	0	22		1187.5	4	25		46.8
1174.98	0.0287209	30.7379	30.7379	0.0601817		1093.55	0	22		1190	4	25		46.9
1178.05	0.0233298	30.6863	30.6863	0.0518803		1095.75	0	22		1192.5	4	25		47
1181.12	0.0187114	30.6386	30.6386	0.044327		1097.95	0	22		1195	4	25		47.1
1184.18	0.0147948	30.6	30.6	0.0375014		1100.15	0	22		1197.5	4	25		47.2
1187.24	0.0115089	30.5787	30.5787	0.0313811		1102.35	0	22		1200	4	25		47.3
1190.29	0.00878716	30.535	30.535	0.0258965		1104.55	0	22		1202.5	4	25		47.4
1193.34	0.00656785	30.4565	30.4565	0.0210237		1106.75	0	22		1205	4	25		47.5
1196.38	0.00478716	30.404	30.404	0.0167824		1108.95	0	22		1207.5	4	25		47.6
1199.42	0.00338631	30.4083	30.4083	0.0131439		1111.15	0	22		1210	4	25		47.7
1202.45	0.00231173	30.2638	30.2638	0.00998932		1113.35	0	22		1212.5	4	25		47.8
1205.47	0.00151068	30.1753	30.1753	0.00737653		1115.55	0	22		1215	4	25		47.9
1208.49	0.000933745	30.2409	30.2409	0.00527065		1117.75	0	22		1217.5	4	25		48
1211.49	0.000539052	30	30	0.00354996		1119.95	0	22		1220	4	25		48.1
1214.49	0.00028303	30	30	0.00226097		1122.15	0	22		1222.5	4	25		48.2
1217.49	0.000129743	30	30	0.001317		1124.35	0	22		1225	4	25		48.3
1220.49	4.82065e-05	30	30	0.000670955		1126.55	0	22		1227.5	4	25		48.4
1223.49	1.23391e-05	30	30	0.000273105		1128.75	0	22		1230	4	25		48.5
1226.49	1.29741e-06	30	30	7.00768e-05		1130.95	0	22		1232.5	4	25		48.6
1229.49	0	30	30	2.91085e-06		1133.15	0	22		1235	4	25		48.7
1232.49	0	30	30	1.1779e-06		1135.35	0	22		1237.5	4	25		48.8
1235.49	0	30	30	0		1137.55	0	22		1240	4	25		48.9
1238.49	0	30	30	0		1139.75	0	22		1242.5	4	25		49
1241.49	0	30	30	0		1141.95	0	22		1245	4	25		49.1

## Sheet: a_a
Pur x	Pur y	pur V	pur vx	pur vy		obsdx	obsdy	obsdv		opx	opy	opv		time
0	0	30	30	0		100	0	20		20	4	25		0.1
3	0	30	30	0		102	0	20		22.5	4	25		0.2
6	0	30	30	0		104	0	20		25	4	25		0.3
9	0	30	30	0		106	0	20		27.5	4	25		0.4
12	0	30	30	0		108	0	20		30	4	25		0.5
15	0	30	30	0		110	0	20		32.5	4	25		0.6
18	0	30	30	0		112	0	20		35	4	25		0.7
21	0	30	30	0		114	0	20		37.5	4	25		0.8
24	0	30	30	0		116	0	20		40	4	25		0.9
27	0	30	30	0		118	0	20		42.5	4	25		1				pursuer x	puersuer y
30	0	30	30	0		120	0	20		45	4	25		1.1				-1	1
33	0	30	30	0		122	0	20		47.5	4	25		1.2				1	1
36	0	30	30	0		124	0	20		50	4	25		1.3				1	-1
39	0	30	30	0		126	0	20		52.5	4	25		1.4				-1	-1
42	0	30	30	0		128	0	20		55	4	25		1.5				-1	1
45	0	30	30	0		130	0	20		57.5	4	25		1.6
48	0	30	30	0		132	0	20		60	4	25		1.7
51	0	30	30	0		134	0	20		62.5	4	25		1.8				956	1
54	0	30	30	0		136	0	20		65	4	25		1.9				958	1
57	0	30	30	0		138	0	20		67.5	4	25		2				958	-1
60	0	30	30	0		140	0	20		70	4	25		2.1				956	-1
63	0	30	30	0		142	0	20		72.5	4	25		2.2				956	1
66	0	30	30	0		144	0	20		75	4	25		2.3
69	0	30	30	0		146	0	20		77.5	4	25		2.4
72	0	30	30	0		148	0	20		80	4	25		2.5				Target x	Target y
75	0	30	30	0		150	0	20		82.5	4	25		2.6				99	1
78	0	30	30	0		152	0	20		85	4	25		2.7				101	1
81	0	30	30	0		154	0	20		87.5	4	25		2.8				101	-1
84	0	30	30	0		156	0	20		90	4	25		2.9				99	-1
87	0	30	30	0		158	0	20		92.5	4	25		3				99	1
90	0	30	30	0		160	0	20		95	4	25		3.1
93	0	30	30	0		162	0	20		97.5	4	25		3.2				856	1
96	0	30	30	0		164	0	20		100	4	25		3.3				858	1
99	0	30	30	0		166	0	20		102.5	4	25		3.4				858	-1
102	0	30	30	0		168	0	20		105	4	25		3.5				856	-1
105	0	30	30	0		170	0	20		107.5	4	25		3.6				856	1
108	0	30	30	0		172	0	20		110	4	25		3.7
110.99	0	29.8	29.8	0		174	0	20		112.5	4	25		3.8				lane x	lane y
113.94	0	29.4	29.4	0		176	0	20		115	4	25		3.9				0	-2
116.85	0	29	29	0		178	0	20		117.5	4	25		4				1020	-2
119.72	0	28.6	28.6	0		180	0	20		120	4	25		4.1
122.55	0	28.2	28.2	0		182	0	20		122.5	4	25		4.2
125.34	0	27.8	27.8	0		184	0	20		125	4	25		4.3
128.09	0	27.4	27.4	0		186	0	20		127.5	4	25		4.4
130.8	0	27	27	0		188	0	20		130	4	25		4.5				0	6
133.47	0	26.6	26.6	0		190	0	20		132.5	4	25		4.6				1020	6
136.1	0	26.2	26.2	0		192	0	20		135	4	25		4.7
138.69	0	25.8	25.8	0		194	0	20		137.5	4	25		4.8
141.24	0	25.4	25.4	0		196	0	20		140	4	25		4.9
143.76	0	25.2	25.2	0		198	0	20		142.5	4	25		5
146.25	0	24.8	24.8	0		200	0	20		145	4	25		5.1				0	2
148.72	0	24.6	24.6	0		202	0	20		147.5	4	25		5.2				1020	2
151.17	0	24.4	24.4	0		204	0	20		150	4	25		5.3
153.6	0	24.2	24.2	0		206	0	20		152.5	4	25		5.4
156.01	0	24	24	0		208	0	20		155	4	25		5.5
158.39	0	23.8	23.8	0		210	0	20		157.5	4	25		5.6
160.76	0	23.6	23.6	0		212	0	20		160	4	25		5.7
163.11	0	23.4	23.4	0		214	0	20		162.5	4	25		5.8				op x	op y
165.44	0	23.2	23.2	0		216	0	20		165	4	25		5.9				19	5
167.76	0	23.2	23.2	0		218	0	20		167.5	4	25		6				21	5
170.06	0	23	23	0		220	0	20		170	4	25		6.1				21	3
172.34	0	22.8	22.8	0		222	0	20		172.5	4	25		6.2				19	3
174.61	0	22.6	22.6	0		224	0	20		175	4	25		6.3				19	5
176.87	0	22.6	22.6	0		226	0	20		177.5	4	25		6.4
179.11	0	22.4	22.4	0		228	0	20		180	4	25		6.5				1004	5
181.34	0	22.2	22.2	0		230	0	20		182.5	4	25		6.6				1006	5
183.56	0	22.2	22.2	0		232	0	20		185	4	25		6.7				1006	3
185.77	0	22	22	0		234	0	20		187.5	4	25		6.8				1004	3
187.97	0	22	22	0		236	0	20		190	4	25		6.9				1004	5
190.16	0	21.8	21.8	0		238	0	20		192.5	4	25		7
192.34	0	21.8	21.8	0		240	0	20		195	4	25		7.1
194.51	0	21.6	21.6	0		242	0	20		197.5	4	25		7.2
196.67	0	21.6	21.6	0		244	0	20		200	4	25		7.3
198.83	0	21.6	21.6	0		246	0	20		202.5	4	25		7.4
200.97	0	21.4	21.4	0		248	0	20		205	4	25		7.5
203.11	0	21.4	21.4	0		250	0	20		207.5	4	25		7.6
205.25	0	21.4	21.4	0		252	0	20		210	4	25		7.7
207.37	0	21.2	21.2	0		254	0	20		212.5	4	25		7.8
209.49	0	21.2	21.2	0		256	0	20		215	4	25		7.9
211.61	0	21.2	21.2	0		258	0	20		217.5	4	25		8
213.71	0	21	21	0		260	0	20		220	4	25		8.1
215.81	0	21	21	0		262	0	20		222.5	4	25		8.2
217.91	0	21	21	0		264	0	20		225	4	25		8.3
220.01	0	21	21	0		266	0	20		227.5	4	25		8.4
222.09	0	20.8	20.8	0		268	0	20		230	4	25		8.5
224.17	0	20.8	20.8	0		270	0	20		232.5	4	25		8.6
226.25	0	20.8	20.8	0		272	0	20		235	4	25		8.7
228.33	0	20.8	20.8	0		274	0	20		237.5	4	25		8.8
230.41	0	20.8	20.8	0		276	0	20		240	4	25		8.9
232.47	0	20.6	20.6	0		278	0	20		242.5	4	25		9
234.53	0	20.6	20.6	0		280	0	20		245	4	25		9.1
236.59	0	20.6	20.6	0		282	0	20		247.5	4	25		9.2
238.65	0	20.6	20.6	0		284	0	20		250	4	25		9.3
240.71	0	20.6	20.6	0		286	0	20		252.5	4	25		9.4
242.77	0	20.6	20.6	0		288	0	20		255	4	25		9.5
244.83	0	20.6	20.6	0		290	0	20		257.5	4	25		9.6
246.87	0	20.4	20.4	0		292	0	20		260	4	25		9.7
248.91	0	20.4	20.4	0		294	0	20		262.5	4	25		9.8
250.95	0	20.4	20.4	0		296	0	20		265	4	25		9.9
252.99	0	20.4	20.4	0		298	0	20		267.5	4	25		10
255.03	0	20.4	20.4	0		300	0	20		270	4	25		10.1
257.07	0	20.4	20.4	0		302	0	20		272.5	4	25		10.2
259.11	0	20.4	20.4	0		304	0	20		275	4	25		10.3
261.15	0	20.4	20.4	0		306	0	20		277.5	4	25		10.4
263.19	0	20.4	20.4	0		308	0	20		280	4	25		10.5
265.22	0	20.2	20.2	0		310	0	20		282.5	4	25		10.6
267.24	0	20.2	20.2	0		312	0	20		285	4	25		10.7
269.26	0	20.2	20.2	0		314	0	20		287.5	4	25		10.8
271.28	0	20.2	20.2	0		316	0	20		290	4	25		10.9
273.3	0	20.2	20.2	0		318	0	20		292.5	4	25		11
275.32	0	20.2	20.2	0		320	0	20		295	4	25		11.1
277.34	0	20.2	20.2	0		322	0	20		297.5	4	25		11.2
279.36	0	20.2	20.2	0		324	0	20		300	4	25		11.3
281.38	0	20.2	20.2	0		326	0	20		302.5	4	25		11.4
283.4	0	20.2	20.2	0		328	0	20		305	4	25		11.5
285.42	0	20.2	20.2	0		330	0	20		307.5	4	25		11.6
287.44	0	20.2	20.2	0		332	0	20		310	4	25		11.7
289.46	0	20.2	20.2	0		334	0	20		312.5	4	25		11.8
291.48	0	20.2	20.2	0		336	0	20		315	4	25		11.9
293.5	0	20.2	20.2	0		338	0	20		317.5	4	25		12
295.52	0	20.2	20.2	0		340	0	20		320	4	25		12.1
297.54	0	20.2	20.2	0		342	0	20		322.5	4	25		12.2
299.56	0	20.2	20.2	0		344	0	20		325	4	25		12.3
301.58	0	20.2	20.2	0		346	0	20		327.5	4	25		12.4
303.6	0	20.2	20.2	0		348	0	20		330	4	25		12.5
305.61	0	20	20	0		350	0	20		332.5	4	25		12.6
307.61	0	20	20	0		352	0	20		335	4	25		12.7
309.61	0	20	20	0		354	0	20		337.5	4	25		12.8
311.61	0	20	20	0		356	0	20		340	4	25		12.9
313.61	0	20	20	0		358	0	20		342.5	4	25		13
315.61	0	20	20	0		360	0	20		345	4	25		13.1
317.61	0	20	20	0		362	0	20		347.5	4	25		13.2
319.61	0	20	20	0		364	0	20		350	4	25		13.3
321.61	0	20	20	0		366	0	20		352.5	4	25		13.4
323.61	0	20	20	0		368	0	20		355	4	25		13.5
325.61	0	20	20	0		370	0	20		357.5	4	25		13.6
327.61	0	20	20	0		372	0	20		360	4	25		13.7
329.61	0	20	20	0		374	0	20		362.5	4	25		13.8
331.61	0	20	20	0		376	0	20		365	4	25		13.9
333.61	0	20	20	0		378	0	20		367.5	4	25		14
335.61	0	20	20	0		380	0	20		370	4	25		14.1
337.61	0	20	20	0		382	0	20		372.5	4	25		14.2
339.61	0	20	20	0		384	0	20		375	4	25		14.3
341.61	0	20	20	0		386	0	20		377.5	4	25		14.4
343.61	0	20	20	0		388	0	20		380	4	25		14.5
345.61	0	20	20	0		390	0	20		382.5	4	25		14.6
347.61	0	20	20	0		392	0	20		385	4	25		14.7
349.61	0	20	20	0		394	0	20		387.5	4	25		14.8
351.61	0	20	20	0		396	0	20		390	4	25		14.9
353.61	0	20	20	0		398	0	20		392.5	4	25		15
355.61	0	20	20	0		400	0	20		395	4	25		15.1
357.61	0	20	20	0		402	0	20		397.5	4	25		15.2
359.61	0	20	20	0		404	0	20		400	4	25		15.3
361.61	0	20	20	0		406	0	20		402.5	4	25		15.4
363.61	0	20	20	0		408	0	20		405	4	25		15.5
365.61	0	20	20	0		410	0	20		407.5	4	25		15.6
367.61	0	20	20	0		412	0	20		410	4	25		15.7
369.61	0	20	20	0		414	0	20		412.5	4	25		15.8
371.61	0	20	20	0		416	0	20		415	4	25		15.9
373.61	0	20	20	0		418	0	20		417.5	4	25		16
375.61	0	20	20	0		420	0	20		420	4	25		16.1
377.61	0	20	20	0		422	0	20		422.5	4	25		16.2
379.61	0	20	20	0		424	0	20		425	4	25		16.3
381.61	0	20	20	0		426	0	20		427.5	4	25		16.4
383.61	0	20	20	0		428	0	20		430	4	25		16.5
385.61	0	20	20	0		430	0	20		432.5	4	25		16.6
387.61	0	20	20	0		432	0	20		435	4	25		16.7
389.61	0	20	20	0		434	0	20		437.5	4	25		16.8
391.61	0	20	20	0		436	0	20		440	4	25		16.9
393.61	0	20	20	0		438	0	20		442.5	4	25		17
395.61	0	20	20	0		440	0	20		445	4	25		17.1
397.629	0.00848958	20.25	20.2497	0.110262		442.002	0	20.05		447.502	4	25.05		17.2
399.672	0.0272201	20.5	20.4989	0.213144		444.015	0	20.15		450.015	4	25.15		17.3
401.741	0.0563792	20.75	20.7476	0.317895		446.038	0	20.25		452.538	4	25.25		17.4
403.834	0.0961531	21	20.9957	0.424507		448.07	0	20.35		455.07	4	25.35		17.5
405.952	0.146726	21.25	21.2433	0.532958		450.113	0	20.45		457.613	4	25.45		17.6
408.095	0.208281	21.5	21.4904	0.643233		452.165	0	20.55		460.165	4	25.55		17.7
410.263	0.281	21.75	21.7369	0.75532		454.228	0	20.65		462.728	4	25.65		17.8
412.455	0.365061	22	21.9828	0.869195		456.3	0	20.75		465.3	4	25.75		17.9
414.672	0.460644	22.25	22.2282	0.984847		458.382	0	20.85		467.882	4	25.85		18
416.913	0.567923	22.5	22.473	1.10226		460.475	0	20.95		470.475	4	25.95		18.1
419.178	0.687075	22.75	22.7172	1.22142		462.577	0	21.05		473.077	4	26.05		18.2
421.468	0.818272	23	22.9608	1.3423		464.69	0	21.15		475.69	4	26.15		18.3
423.783	0.961687	23.25	23.2038	1.4649		466.812	0	21.25		478.312	4	26.25		18.4
426.121	1.11749	23.5	23.4462	1.5892		468.945	0	21.35		480.945	4	26.35		18.5
428.484	1.2833	23.75	23.6916	1.66417		471.087	0	21.45		483.587	4	26.45		18.6
430.873	1.44428	24	23.9471	1.59194		473.24	0	21.55		486.24	4	26.55		18.7
433.286	1.5982	24.25	24.2022	1.52175		475.402	0	21.65		488.902	4	26.65		18.8
435.726	1.74525	24.5	24.4568	1.45358		477.575	0	21.75		491.575	4	26.75		18.9
438.191	1.88563	24.75	24.7111	1.38739		479.757	0	21.85		494.257	4	26.85		19
440.681	2.01954	25	24.965	1.32315		481.95	0	21.95		496.95	4	26.95		19.1
443.196	2.14718	25.25	25.2185	1.26101		484.15	0	22		499.652	4	27.05		19.2
445.737	2.26878	25.5	25.4717	1.20113		486.35	0	22		502.365	4	27.15		19.3
448.303	2.38454	25.75	25.7246	1.14335		488.55	0	22		505.087	4	27.25		19.4
450.895	2.49468	26	25.9772	1.08757		490.75	0	22		507.82	4	27.35		19.5
453.511	2.59939	26.25	26.2296	1.03373		492.95	0	22		510.562	4	27.45		19.6
456.153	2.69885	26.5	26.4818	0.98176		495.15	0	22		513.315	4	27.55		19.7
458.82	2.79326	26.75	26.7338	0.931591		497.35	0	22		516.077	4	27.65		19.8
461.512	2.88277	27	26.9856	0.883163		499.55	0	22		518.85	4	27.75		19.9
464.23	2.96757	27.25	27.2372	0.836416		501.75	0	22		521.633	4	27.85		20
466.972	3.04782	27.5	27.4886	0.791296		503.95	0	22		524.425	4	27.95		20.1
469.74	3.12367	27.75	27.7399	0.74775		506.15	0	22		527.227	4	28.05		20.2
472.533	3.19529	28	27.9911	0.70573		508.35	0	22		530.04	4	28.15		20.3
475.351	3.26281	28.25	28.2422	0.66519		510.55	0	22		532.862	4	28.25		20.4
478.194	3.32639	28.5	28.4931	0.626086		512.75	0	22		535.695	4	28.35		20.5
481.062	3.38616	28.75	28.744	0.588377		514.95	0	22		538.538	4	28.45		20.6
483.955	3.44226	29	28.9947	0.552026		517.15	0	22		541.39	4	28.55		20.7
486.874	3.49483	29.25	29.2454	0.516996		519.35	0	22		544.253	4	28.65		20.8
489.817	3.54399	29.5	29.496	0.483254		521.55	0	22		547.125	4	28.75		20.9
492.785	3.58987	29.75	29.7466	0.450768		523.75	0	22		550.008	4	28.85		21
495.779	3.6326	30	29.9971	0.419508		525.95	0	22		552.9	4	28.95		21.1
498.797	3.67229	30.25	30.2475	0.389448		528.15	0	22		555.803	4	29.05		21.2
501.835	3.70899	30.3977	30.3956	0.359352		530.35	0	22		558.715	4	29.15		21.3
504.88	3.74269	30.4561	30.4543	0.329656		532.55	0	22		561.638	4	29.25		21.4
507.929	3.77354	30.5147	30.5132	0.30148		534.75	0	22		564.57	4	29.35		21.5
510.985	3.80168	30.5743	30.5731	0.2748		536.95	0	22		567.513	4	29.45		21.6
514.047	3.82725	30.6304	30.6294	0.249545		539.15	0	22		570.465	4	29.55		21.7
517.114	3.85041	30.6828	30.682	0.225692		541.35	0	22		573.428	4	29.65		21.8
520.186	3.87129	30.7388	30.7381	0.203267		543.55	0	22		576.4	4	29.75		21.9
523.264	3.89003	30.8006	30.8001	0.182245		545.75	0	22		579.383	4	29.85		22
526.348	3.90676	30.854	30.8535	0.162508		547.95	0	22		582.375	4	29.95		22.1
529.435	3.92161	30.857	30.8567	0.143847		550.15	0	22		585.375	4	30		22.2
532.517	3.93468	30.8113	30.8111	0.126328		552.35	0	22		588.375	4	30		22.3
535.596	3.94609	30.7692	30.769	0.110185		554.55	0	22		591.375	4	30		22.4
538.668	3.95599	30.7192	30.719	0.0953409		556.75	0	22		594.375	4	30		22.5
541.738	3.9645	30.677	30.6769	0.0818101		558.95	0	22		597.375	4	30		22.6
544.802	3.97175	30.6292	30.6292	0.0695116		561.15	0	22		600.375	4	30		22.7
547.863	3.97786	30.5995	30.5994	0.0584549		563.35	0	22		603.375	4	30		22.8
550.919	3.98296	30.5445	30.5445	0.0485089		565.55	0	22		606.375	4	30		22.9
553.97	3.98714	30.4859	30.4859	0.0396787		567.75	0	22		609.375	4	30		23
557.016	3.99052	30.4696	30.4696	0.0319663		569.95	0	22		612.375	4	30		23.1
560.059	3.99321	30.4277	30.4277	0.0252341		572.15	0	22		615.375	4	30		23.2
563.094	3.99529	30.3419	30.3419	0.0194335		574.35	0	22		618.375	4	30		23.3
566.124	3.99686	30.2692	30.2692	0.0145574		576.55	0	22		621.375	4	30		23.4
569.151	3.99801	30.243	30.243	0.0105482		578.75	0	22		624.375	4	30		23.5
572.167	3.99882	30.171	30.171	0.00730248		580.95	0	22		627.375	4	30		23.6
575.178	3.99935	30.0066	30.0066	0.00475739		583.15	0	22		630.375	4	30		23.7
578.178	3.99969	30	30	0.00288166		585.35	0	22		633.375	4	30		23.8
581.178	3.99987	30	30	0.00155947		587.55	0	22		636.375	4	30		23.9
584.178	3.99996	30	30	0.00070504		589.75	0	22		639.375	4	30		24
587.178	3.99999	30	30	0.000228097		591.95	0	22		642.375	4	30		24.1
590.178	4	30	30	3.03067e-05		594.15	0	22		645.375	4	30		24.2
593.178	4	30	30	7.93421e-07		596.35	0	22		648.375	4	30		24.3
596.178	4	30	30	6.32281e-05		598.55	0	22		651.375	4	30		24.4
599.178	4.00004	30	30	0.000526046		600.75	0	22		654.375	4	30		24.5
602.178	4.00017	30	30	0.00167145		602.95	0	22		657.375	4	30		24.6
605.178	4.00049	30	30	0.00374643		605.15	0	22		660.375	4	30		24.7
608.178	4	30	30	1.61473e-05		607.35	0	22		663.375	4	30		24.8
611.178	4	30	30	2.77679e-08		609.55	0	22		666.375	4	30		24.9
614.178	4	30	30	4.99398e-11		611.75	0	22		669.375	4	30		25
617.178	4	30	30	9.60074e-14		613.95	0	22		672.375	4	30		25.1
620.178	4	30	30	0		616.15	0	22		675.375	4	30		25.2
623.178	4	30	30	0		618.35	0	22		678.375	4	30		25.3
626.178	4	30	30	0		620.55	0	22		681.375	4	30		25.4
629.178	4	30	30	0		622.75	0	22		684.375	4	30		25.5
632.178	4	30	30	0		624.95	0	22		687.375	4	30		25.6
635.178	4	30	30	0		627.15	0	22		690.375	4	30		25.7
638.178	4	30	30	0		629.35	0	22		693.375	4	30		25.8
641.178	4	30	30	0		631.55	0	22		696.375	4	30		25.9
644.178	4	30	30	0		633.75	0	22		699.375	4	30		26
647.178	4	30	30	0		635.95	0	22		702.375	4	30		26.1
650.178	4	30	30	0		638.15	0	22		705.375	4	30		26.2
653.178	4	30	30	0		640.35	0	22		708.375	4	30		26.3
656.178	4	30	30	0		642.55	0	22		711.375	4	30		26.4
659.178	4	30	30	0		644.75	0	22		714.375	4	30		26.5
662.178	4	30	30	0		646.95	0	22		717.375	4	30		26.6
665.178	4	30	30	0		649.15	0	22		720.375	4	30		26.7
668.178	4	30	30	0		651.35	0	22		723.375	4	30		26.8
671.178	4	30	30	0		653.55	0	22		726.375	4	30		26.9
674.178	4	30	30	0		655.75	0	22		729.375	4	30		27
677.178	4	30	30	0		657.95	0	22		732.375	4	30		27.1
680.178	4	30	30	0		660.15	0	22		735.375	4	30		27.2
683.178	4	30	30	0		662.35	0	22		738.375	4	30		27.3
686.178	4	30	30	0		664.55	0	22		741.375	4	30		27.4
689.178	4	30	30	0		666.75	0	22		744.375	4	30		27.5
692.178	4	30	30	0		668.95	0	22		747.375	4	30		27.6
695.178	4	30	30	0		671.15	0	22		750.375	4	30		27.7
698.178	4	30	30	0		673.35	0	22		753.375	4	30		27.8
701.178	4	30	30	0		675.55	0	22		756.375	4	30		27.9
704.178	4	30	30	0		677.75	0	22		759.375	4	30		28
707.178	4	30	30	0		679.95	0	22		762.375	4	30		28.1
710.178	4	30	30	0		682.15	0	22		765.375	4	30		28.2
713.178	4	30	30	0		684.35	0	22		768.375	4	30		28.3
716.178	4	30	30	0		686.55	0	22		771.375	4	30		28.4
719.178	4	30	30	0		688.75	0	22		774.375	4	30		28.5
722.178	4	30	30	0		690.95	0	22		777.375	4	30		28.6
725.178	4	30	30	0		693.15	0	22		780.375	4	30		28.7
728.178	4	30	30	0		695.35	0	22		783.375	4	30		28.8
731.178	4	30	30	0		697.55	0	22		786.375	4	30		28.9
734.178	4	30	30	0		699.75	0	22		789.375	4	30		29
737.178	4	30	30	0		701.95	0	22		792.375	4	30		29.1
740.178	4	30	30	0		704.15	0	22		795.375	4	30		29.2
743.178	3.99704	30.0079	30.0078	0.0591717		706.35	0	22		798.375	4	30		29.3
746.19	3.98219	30.1429	30.1423	0.178271		708.55	0	22		801.375	4	30		29.4
749.212	3.95539	30.2518	30.2504	0.298053		710.75	0	22		804.375	4	30		29.5
752.246	3.91654	30.3751	30.3722	0.418775		712.95	0	22		807.375	4	30		29.6
755.294	3.86553	30.5163	30.5115	0.54065		715.15	0	22		810.375	4	30		29.7
758.357	3.80222	30.683	30.6758	0.664034		717.35	0	22		813.375	4	30		29.8
761.439	3.72643	30.8824	30.8724	0.789382		719.55	0	22		816.375	4	30		29.9
764.544	3.63791	31.1243	31.1108	0.917314		721.75	0	22		819.375	4	30		30
767.673	3.53645	31.3743	31.3568	1.04715		723.95	0	22		822.375	4	30		30.1
770.828	3.42188	31.6243	31.6023	1.17868		726.15	0	22		825.375	4	30		30.2
774.006	3.29404	31.8743	31.8473	1.31187		728.35	0	22		828.375	4	30		30.3
777.209	3.15274	32.1243	32.0917	1.44675		730.55	0	22		831.375	4	30		30.4
780.437	2.99784	32.3743	32.3356	1.58328		732.75	0	22		834.375	4	30		30.5
783.673	2.82998	32.3914	32.3463	1.70923		734.95	0	22		837.375	4	30		30.6
786.903	2.64989	32.34	32.2881	1.83142		737.15	0	22		840.375	4	30		30.7
790.128	2.47187	32.2886	32.2407	1.75842		739.35	0	22		843.375	4	30		30.8
793.349	2.30243	32.2383	32.1949	1.67324		741.55	0	22		846.375	4	30		30.9
796.565	2.14134	32.1869	32.1476	1.59036		743.75	0	22		849.375	4	30		31
799.776	1.98836	32.1364	32.1009	1.50987		745.95	0	22		852.375	4	30		31.1
802.983	1.84324	32.0861	32.0542	1.43173		748.15	0	22		855.375	4	30		31.2
806.185	1.70577	32.0364	32.0076	1.35594		750.35	0	22		858.375	4	30		31.3
809.382	1.5757	31.9862	31.9605	1.28247		752.55	0	22		861.375	4	30		31.4
812.574	1.4528	31.9371	31.9141	1.21134		754.75	0	22		864.375	4	30		31.5
815.762	1.33685	31.8869	31.8664	1.14248		756.95	0	22		867.375	4	30		31.6
818.945	1.2276	31.8385	31.8203	1.07597		759.15	0	22		870.375	4	30		31.7
822.124	1.12484	31.7894	31.7733	1.01171		761.35	0	22		873.375	4	30		31.8
825.298	1.02833	31.7401	31.7258	0.949708		763.55	0	22		876.375	4	30		31.9
828.467	0.937853	31.6923	31.6798	0.889998		765.75	0	22		879.375	4	30		32
831.631	0.853181	31.6431	31.6322	0.83248		767.95	0	22		882.375	4	30		32.1
834.791	0.774092	31.5947	31.5851	0.777195		770.15	0	22		885.375	4	30		32.2
837.946	0.700364	31.5476	31.5392	0.724135		772.35	0	22		888.375	4	30		32.3
841.097	0.631781	31.5002	31.493	0.673243		774.55	0	22		891.375	4	30		32.4
844.242	0.568126	31.4529	31.4467	0.624508		776.75	0	22		894.375	4	30		32.5
847.384	0.509182	31.4064	31.4011	0.577918		778.95	0	22		897.375	4	30		32.6
850.52	0.454741	31.3586	31.354	0.533411		781.15	0	22		900.375	4	30		32.7
853.652	0.404594	31.3126	31.3088	0.491022		783.35	0	22		903.375	4	30		32.8
856.78	0.358531	31.2664	31.2631	0.450686		785.55	0	22		906.375	4	30		32.9
859.902	0.316351	31.2168	31.2141	0.412338		787.75	0	22		909.375	4	30		33
863.02	0.277849	31.1718	31.1695	0.376055		789.95	0	22		912.375	4	30		33.1
866.134	0.242832	31.1246	31.1227	0.34172		792.15	0	22		915.375	4	30		33.2
869.243	0.211099	31.0803	31.0788	0.30936		794.35	0	22		918.375	4	30		33.3
872.347	0.182458	31.0356	31.0343	0.278902		796.55	0	22		921.375	4	30		33.4
875.447	0.156723	30.9912	30.9902	0.250321		798.75	0	22		924.375	4	30		33.5
878.543	0.133711	30.9419	30.9411	0.223543		800.95	0	22		927.375	4	30		33.6
881.634	0.113237	30.9018	30.9012	0.198632		803.15	0	22		930.375	4	30		33.7
884.72	0.0951252	30.8512	30.8507	0.175416		805.35	0	22		933.375	4	30		33.8
887.802	0.0792019	30.806	30.8056	0.153956		807.55	0	22		936.375	4	30		33.9
890.88	0.0652966	30.7703	30.77	0.134216		809.75	0	22		939.375	4	30		34
893.954	0.0532471	30.726	30.7258	0.116063		811.95	0	22		942.375	4	30		34.1
897.022	0.0428953	30.6707	30.6705	0.0994598		814.15	0	22		945.375	4	30		34.2
900.086	0.0340848	30.6346	30.6345	0.0844555		816.35	0	22		948.375	4	30		34.3
903.147	0.0266637	30.5925	30.5924	0.0709119		818.55	0	22		951.375	4	30		34.4
906.202	0.0204919	30.5436	30.5435	0.058781		820.75	0	22		954.375	4	30		34.5
909.252	0.0154295	30.4873	30.4873	0.0480123		822.95	0	22		957.375	4	30		34.6
912.299	0.0113421	30.4591	30.4591	0.0385967		825.15	0	22		960.375	4	30		34.7
915.341	0.00810565	30.3988	30.3988	0.0303856		827.35	0	22		963.375	4	30		34.8
918.378	0.00559963	30.3408	30.3408	0.0233629		829.55	0	22		966.375	4	30		34.9
921.409	0.00371234	30.299	30.299	0.0174634		831.75	0	22		969.375	4	30		35
924.432	0.00233879	30.2031	30.2031	0.0125742		833.95	0	22		972.375	4	30		35.1
927.451	0.00137919	30.1436	30.1436	0.0086638		836.15	0	22		975.375	4	30		35.2
930.471	0.000743978	30.2138	30.2138	0.00564902		838.35	0	22		978.375	4	30		35.3
933.472	0.000356107	30	30	0.00336111		840.55	0	22		981.375	4	30		35.4
936.472	0.00014182	30	30	0.00178878		842.75	0	22		984.375	4	30		35.5
939.472	4.13601e-05	30	30	0.000786074		844.95	0	22		987.375	4	30		35.6
942.472	6.21752e-06	30	30	0.000239602		847.15	0	22		990.375	4	30		35.7
945.472	0	30	30	0		849.35	0	22		993.375	4	30		35.8
948.472	0	30	30	0		851.55	0	22		996.375	4	30		35.9
951.472	0	30	30	0		853.75	0	22		999.375	4	30		36
954.472	0	30	30	0		855.95	0	22		1002.38	4	30		36.1
957.472	0	30	30	0		858.15	0	22		1005.38	4	30		36.2

[truncated: 6 more sheets: a_d, a_si , c_c, c_d, c_a, c_si]
