# Supplementary material for: A novel approach of overtaking maneuvering using modified RG method
Source: PLoS One. 2022 Jan 20;17(1):e0260455. doi: 10.1371/journal.pone.0260455 (PMC8776333; doi:10.1371/journal.pone.0260455)
Supplement: S2 File — (ZIP) [file pone.0260455.s002.zip › RG_method_without_obstacle.xlsx]

## Sheet: sinu
Pur x	Pur y	pur V	pur vx	pur vy		obsdx	obsdy	obsdv			time
0	0	30	30	0		100	0	20			0.1
3	0	30	30	0		102	0	20			0.2
6	0	30	30	0		104	0	20			0.3
9	0	30	30	0		106	0	20			0.4
12	0	30	30	0		108	0	20			0.5
15	0	30	30	0		110	0	20			0.6
18	0	30	30	0		112	0	20			0.7
21	0	30	30	0		114	0	20			0.8
24	0	30	30	0		116	0	20			0.9
27	0	30	30	0		118	0	20			1				pursuer x	puersuer y
30	0	30	30	0		120	0	20			1.1				-1	1
33	0	30	30	0		122	0	20			1.2				1	1
36	0	30	30	0		124	0	20			1.3				1	-1
39	0	30	30	0		126	0	20			1.4				-1	-1
42	0	30	30	0		128	0	20			1.5				-1	1
45	0	30	30	0		130	0	20			1.6
48	0	30	30	0		132	0	20			1.7
51	0	30	30	0		134	0	20			1.8				577	1
54	0	30	30	0		136	0	20			1.9				579	1
57	0	30	30	0		138	0	20			2				579	-1
60	0	30	30	0		140	0	20			2.1				577	-1
63	0	30	30	0		142	0	20			2.2				577	1
66	0	30	30	0		144	0	20			2.3
69	0	30	30	0		146	0	20			2.4
72	0	30	30	0		148	0	20			2.5				Target x	Target y
75	0	30	30	0		150	0	20			2.6				99	1
78	0	30	30	0		152	0	20			2.7				101	1
81	0	30	30	0		154	0	20			2.8				101	-1
84	0	30	30	0		156	0	20			2.9				99	-1
87	0	30	30	0		158	0	20			3				99	1
90	0	30	30	0		160	0	20			3.1
93	0	30	30	0		162	0	20			3.2				477	1
96	0	30	30	0		164	0	20			3.3				479	1
99	0	30	30	0		166	0	20			3.4				479	-1
102	0	30	30	0		168	0	20			3.5				477	-1
105	0	30	30	0		170	0	20			3.6				477	1
108	0	30	30	0		172	0	20			3.7
111	0	30	30	0		174	0	20			3.8				lane x	lane y
114	0	30	30	0		176	0	20			3.9				0	-2
117	0	30	30	0		178	0	20			4				600	-2
120	0	30	30	0		180	0	20			4.1
123	0	30	30	0		182	0	20			4.2
126	0.00295785	30.0004	30.0004	0.059157		184	0	20			4.3
129.011	0.0177995	30.1285	30.1279	0.178191		186.008	0	20.109			4.4
132.03	0.0445846	30.2237	30.2223	0.297797		188.027	0	20.2179			4.5				0	6
135.06	0.0833886	30.329	30.3262	0.418193		190.057	0	20.3263			4.6				600	6
138.102	0.134301	30.4468	30.4421	0.539526		192.098	0	20.4341			4.7
141.155	0.197431	30.5798	30.5727	0.661989		194.149	0	20.5411			4.8
144.224	0.272914	30.7348	30.7248	0.785904		196.211	0	20.647			4.9
147.31	0.360925	30.9177	30.9042	0.911688		198.284	0	20.7518			5
150.416	0.4617	31.1402	31.1229	1.04002		200.367	0	20.8551			5.1				0	2
153.547	0.575505	31.3902	31.3684	1.17087		202.46	0	20.9567			5.2				600	2
156.702	0.702522	31.6402	31.6134	1.3034		204.563	0	21.0565			5.3
159.882	0.842917	31.8902	31.8578	1.43761		206.676	0	21.1544			5.4
163.085	0.996789	32.1116	32.0731	1.57209		208.799	0	21.25			5.5
166.287	1.16311	32.0584	32.0136	1.6936		210.931	0	21.3432			5.6
169.484	1.34156	32.006	31.9545	1.81478		213.072	0	21.4339			5.7
172.675	1.5321	31.9538	31.8951	1.93558		215.222	0	21.5219			5.8
175.861	1.72738	31.9025	31.8443	1.92473		217.381	0	21.607			5.9
179.042	1.91161	31.8525	31.8008	1.81505		219.547	0	21.689			6
182.219	2.0851	31.8024	31.7565	1.70855		221.722	0	21.7678			6.1
185.391	2.24819	31.7533	31.7127	1.60535		223.905	0	21.8432			6.2
188.559	2.40122	31.7045	31.6688	1.50549		226.094	0	21.9151			6.3
191.723	2.54451	31.6553	31.6239	1.40898		228.291	0	21.9834			6.4
194.882	2.67841	31.6081	31.5807	1.31599		230.494	0	22.0479			6.5
198.036	2.80327	31.5613	31.5375	1.22647		232.704	0	22.1085			6.6
201.187	2.91944	31.5138	31.4932	1.14042		234.919	0	22.1651			6.7
204.333	3.02727	31.4675	31.4497	1.05791		237.139	0	22.2175			6.8
207.475	3.12712	31.4212	31.406	0.978943		239.365	0	22.2658			6.9
210.612	3.21934	31.3757	31.3627	0.903523		241.595	0	22.3097			7
213.745	3.30428	31.3316	31.3205	0.831667		243.829	0	22.3492			7.1
216.874	3.38229	31.2858	31.2765	0.763279		246.066	0	22.3843			7.2
219.998	3.45374	31.2429	31.2351	0.69845		248.307	0	22.4148			7.3
223.119	3.51895	31.1973	31.1908	0.637021		250.55	0	22.4407			7.4
226.235	3.57829	31.1541	31.1487	0.579063		252.796	0	22.462			7.5
229.346	3.63208	31.1121	31.1077	0.524498		255.043	0	22.4786			7.6
232.454	3.68066	31.0664	31.0628	0.473191		257.292	0	22.4905			7.7
235.557	3.72436	31.0236	31.0207	0.42519		259.542	0	22.4976			7.8
238.656	3.7635	30.9822	30.9799	0.380392		261.792	0	22.5			7.9
241.751	3.79839	30.9395	30.9377	0.338689		264.042	0	22.4976			8
244.841	3.82934	30.8965	30.895	0.300012		266.291	0	22.4905			8.1
247.928	3.85665	30.8546	30.8534	0.264288		268.539	0	22.4786			8.2
251.01	3.88059	30.8097	30.8088	0.231388		270.786	0	22.462			8.3
254.088	3.90146	30.7697	30.769	0.201275		273.03	0	22.4407			8.4
257.162	3.91951	30.7308	30.7304	0.173811		275.273	0	22.4148			8.5
260.231	3.935	30.6865	30.6861	0.148856		277.512	0	22.3843			8.6
263.297	3.94818	30.6476	30.6474	0.126357		279.748	0	22.3492			8.7
266.359	3.95929	30.6073	30.6071	0.106167		281.98	0	22.3097			8.8
269.415	3.96854	30.5523	30.5522	0.0881361		284.207	0	22.2658			8.9
272.468	3.97615	30.5156	30.5155	0.0722491		286.43	0	22.2175			9
275.515	3.98232	30.4688	30.4687	0.0583056		288.648	0	22.1651			9.1
278.559	3.98723	30.4387	30.4387	0.0462398		290.86	0	22.1085			9.2
281.598	3.99106	30.3722	30.3722	0.0358496		293.067	0	22.0479			9.3
284.632	3.99398	30.3395	30.3395	0.0271115		295.267	0	21.9834			9.4
287.661	3.99614	30.2602	30.2602	0.0198215		297.46	0	21.9151			9.5
290.686	3.99767	30.2713	30.2713	0.0139507		299.646	0	21.8432			9.6
293.704	3.99871	30.1318	30.1318	0.00925318		301.825	0	21.7678			9.7
296.712	3.99936	30	30	0.00569651		303.996	0	21.689			9.8
299.712	3.99973	30	30	0.00315807		306.158	0	21.607			9.9
302.712	3.99992	30	30	0.00146607		308.313	0	21.5219			10
305.712	3.99999	30	30	0.000481752		310.458	0	21.4339			10.1
308.712	4	30	30	5.55328e-05		312.595	0	21.3432			10.2
311.712	4	30	30	2.32799e-06		314.722	0	21.25			10.3
314.712	4	30	30	7.20833e-05		316.84	0	21.1544			10.4
317.712	3.99997	30	30	0.000320771		318.948	0	21.0565			10.5
320.712	3.99991	30	30	0.000780978		321.046	0	20.9567			10.6
323.712	4.00001	30	30	0.000120958		323.135	0	20.8551			10.7
326.712	4	30	30	2.06886e-07		325.212	0	20.7518			10.8
329.712	4	30	30	3.72838e-10		327.28	0	20.647			10.9
332.712	4	30	30	7.11537e-13		329.336	0	20.5411			11
335.712	4	30	30	0		331.383	0	20.4341			11.1
338.712	4	30	30	0		333.418	0	20.3263			11.2
341.712	4	30	30	0		335.442	0	20.2179			11.3
344.712	4	30	30	0		337.456	0	20.109			11.4
347.712	4	30	30	0		339.459	0	20			11.5
350.712	4	30	30	0		341.451	0	19.891			11.6
353.712	4	30	30	0		343.431	0	19.7821			11.7
356.712	4	30	30	0		345.402	0	19.6737			11.8
359.712	4	30	30	0		347.361	0	19.5659			11.9
362.712	4	30	30	0		349.309	0	19.4589			12
365.712	4	30	30	0		351.247	0	19.353			12.1
368.712	4	30	30	0		353.175	0	19.2482			12.2
371.712	4	30	30	0		355.092	0	19.1449			12.3
374.712	4	30	30	0		356.999	0	19.0433			12.4
377.712	4	30	30	0		358.895	0	18.9435			12.5
380.712	4	30	30	0		360.782	0	18.8456			12.6
383.712	4	30	30	0		362.66	0	18.75			12.7
386.712	4	30	30	0		364.528	0	18.6568			12.8
389.712	4	30	30	0		366.387	0	18.5661			12.9
392.712	4	30	30	0		368.237	0	18.4781			13
395.712	4	30	30	0		370.078	0	18.393			13.1
398.712	4	30	30	0		371.911	0	18.311			13.2
401.712	4	30	30	0		373.736	0	18.2322			13.3
404.712	4	30	30	0		375.554	0	18.1568			13.4
407.712	4	30	30	0		377.364	0	18.0849			13.5
410.712	4	30	30	0		379.168	0	18.0166			13.6
413.712	4	30	30	0		380.964	0	17.9521			13.7
416.712	4	30	30	0		382.755	0	17.8915			13.8
419.712	4	30	30	0		384.54	0	17.8349			13.9
422.712	4	30	30	0		386.319	0	17.7825			14
425.717	3.99111	30.0919	30.0917	0.118675		388.094	0	17.7342			14.1
428.733	3.97029	30.1922	30.1913	0.238028		389.864	0	17.6903			14.2
431.761	3.93748	30.3031	30.301	0.358187		391.63	0	17.6508			14.3
434.8	3.89259	30.4257	30.4219	0.479286		393.393	0	17.6157			14.4
437.852	3.8355	30.5651	30.5592	0.601551		395.152	0	17.5852			14.5
440.92	3.76608	30.724	30.7154	0.725216		396.908	0	17.5593			14.6
444.005	3.68416	30.91	30.8983	0.850703		398.663	0	17.538			14.7
447.111	3.58952	31.132	31.1166	0.978569		400.415	0	17.5214			14.8
450.241	3.48189	31.382	31.3624	1.10891		402.166	0	17.5095			14.9
453.395	3.36111	31.632	31.6076	1.24093		403.917	0	17.5024			15
456.574	3.227	31.882	31.8523	1.37464		405.667	0	17.5			15.1
459.778	3.0794	32.132	32.0965	1.51001		407.417	0	17.5024			15.2
462.989	2.91896	32.1352	32.0936	1.63453		409.168	0	17.5095			15.3
466.193	2.74647	32.063	32.0149	1.75497		410.92	0	17.5214			15.4
469.388	2.56198	31.9906	31.9356	1.87488		412.673	0	17.538			15.5
472.576	2.36553	31.9194	31.8571	1.99435		414.428	0	17.5593			15.6
475.757	2.17291	31.8486	31.7917	1.90259		416.186	0	17.5852			15.7
478.931	1.98969	31.778	31.7264	1.80893		417.947	0	17.6157			15.8
482.099	1.81575	31.7075	31.661	1.71633		419.711	0	17.6508			15.9
485.26	1.65098	31.6382	31.5965	1.62489		421.479	0	17.6903			16
488.415	1.49527	31.5684	31.531	1.53457		423.251	0	17.7342			16.1
491.563	1.3485	31.5	31.4668	1.44553		425.028	0	17.7825			16.2
494.705	1.21053	31.4324	31.403	1.35778		426.811	0	17.8349			16.3
497.84	1.08125	31.3645	31.3387	1.27136		428.598	0	17.8915			16.4
500.969	0.960492	31.2976	31.2751	1.18639		430.392	0	17.9521			16.5
504.092	0.848119	31.2321	31.2126	1.10298		432.192	0	18.0166			16.6
507.209	0.743967	31.1669	31.1501	1.02117		433.999	0	18.0849			16.7
510.319	0.647871	31.1006	31.0863	0.941056		435.813	0	18.1568			16.8
513.423	0.559643	31.0365	31.0245	0.862846		437.634	0	18.2322			16.9
516.521	0.479087	30.9735	30.9635	0.78664		439.463	0	18.311			17
519.613	0.405993	30.9102	30.902	0.712546		441.3	0	18.393			17.1
522.698	0.340136	30.8489	30.8423	0.640783		443.146	0	18.4781			17.2
525.778	0.281274	30.7858	30.7805	0.571444		445	0	18.5661			17.3
528.852	0.229142	30.7262	30.7221	0.504826		446.864	0	18.6568			17.4
531.919	0.18346	30.6658	30.6626	0.441054		448.736	0	18.75			17.5
534.981	0.143926	30.6048	30.6024	0.380368		450.618	0	18.8456			17.6
538.037	0.110209	30.5484	30.5467	0.323072		452.51	0	18.9435			17.7
541.088	0.0819536	30.4903	30.4891	0.26935		454.412	0	19.0433			17.8
544.132	0.0587834	30.4309	30.4301	0.2195		456.324	0	19.1449			17.9
547.171	0.0402848	30.3721	30.3716	0.173841		458.246	0	19.2482			18
550.204	0.0260133	30.3181	30.3178	0.132712		460.179	0	19.353			18.1
553.232	0.0154938	30.266	30.2658	0.0964274		462.122	0	19.4589			18.2
556.254	0.0082178	30.2075	30.2074	0.0653227		464.076	0	19.5659			18.3
559.271	0.00363533	30.1457	30.1456	0.039797		466.041	0	19.6737			18.4
562.282	0.00116	30.1031	30.1031	0.0202575		468.016	0	19.7821			18.5
565.285	0.000166817	30	30	0.00702998		470.003	0	19.891			18.6
568.285	-4.85138e-06	30	30	0.000509969		472	0	20			18.7
571.285	-2.928e-05	30	30	0.000690696		474.008	0	20.109			18.8
574.285	-0.000594389	30	30	0.00793489		476.027	0	20.2179			18.9
577.285	-0.00247418	30	30	0.0231095		478.057	0	20.3263			19

## Sheet: dec
Pur x	Pur y	pur V	pur vx	pur vy		obsdx	obsdy	obsdv			time
0	0	30	30	0		100	0	20			0.1
3	0	30	30	0		102	0	20			0.2
6	0	30	30	0		104	0	20			0.3
9	0	30	30	0		106	0	20			0.4
12	0	30	30	0		108	0	20			0.5
15	0	30	30	0		110	0	20			0.6
18	0	30	30	0		112	0	20			0.7
21	0	30	30	0		114	0	20			0.8
24	0	30	30	0		116	0	20			0.9
27	0	30	30	0		118	0	20			1				pursuer x	puersuer y
30	0	30	30	0		120	0	20			1.1				-1	1
33	0	30	30	0		122	0	20			1.2				1	1
36	0	30	30	0		124	0	20			1.3				1	-1
39	0	30	30	0		126	0	20			1.4				-1	-1
42	0	30	30	0		128	0	20			1.5				-1	1
45	0	30	30	0		130	0	20			1.6
48	0	30	30	0		132	0	20			1.7
51	0	30	30	0		134	0	20			1.8				508	1
54	0	30	30	0		136	0	20			1.9				510	1
57	0	30	30	0		138	0	20			2				510	-1
60	0	30	30	0		140	0	20			2.1				508	-1
63	0	30	30	0		142	0	20			2.2				508	1
66	0	30	30	0		144	0	20			2.3
69	0	30	30	0		146	0	20			2.4
72	0	30	30	0		148	0	20			2.5				Target x	Target y
75	0	30	30	0		150	0	20			2.6				99	1
78	0	30	30	0		152	0	20			2.7				101	1
81	0	30	30	0		154	0	20			2.8				101	-1
84	0	30	30	0		156	0	20			2.9				99	-1
87	0	30	30	0		158	0	20			3				99	1
90	0	30	30	0		160	0	20			3.1
93	0	30	30	0		162	0	20			3.2				409	1
96	0	30	30	0		164	0	20			3.3				410	1
99	0	30	30	0		166	0	20			3.4				410	-1
102	0	30	30	0		168	0	20			3.5				409	-1
105	0	30	30	0		170	0	20			3.6				409	1
108	0	30	30	0		172	0	20			3.7
111	0	30	30	0		174	0	20			3.8				lane x	lane y
114	0	30	30	0		176	0	20			3.9				0	-2
117	0	30	30	0		178	0	20			4				550	-2
120	0	30	30	0		180	0	20			4.1
123	0	30	30	0		182	0	20			4.2
126	0.00295785	30.0004	30.0004	0.059157		184	0	20			4.3
129.011	0.0177995	30.1284	30.1279	0.17819		185.993	0	19.9			4.4
132.03	0.0445845	30.2235	30.222	0.297795		187.975	0	19.8			4.5				0	6
135.06	0.0833877	30.3283	30.3255	0.418183		189.947	0	19.7			4.6				550	6
138.101	0.134298	30.4445	30.4398	0.539485		191.91	0	19.6			4.7
141.155	0.197419	30.5752	30.568	0.661888		193.863	0	19.5			4.8
144.223	0.272882	30.7254	30.7154	0.785675		195.805	0	19.4			4.9
147.307	0.360853	30.9008	30.8873	0.911211		197.738	0	19.3			5
150.411	0.461546	31.1102	31.0928	1.03906		199.66	0	19.2			5.1				0	2
153.538	0.575238	31.3573	31.3354	1.16971		201.572	0	19.1			5.2				550	2
156.69	0.702132	31.6073	31.5804	1.30215		203.475	0	19			5.3
159.866	0.842395	31.8573	31.8249	1.43626		205.368	0	18.9			5.4
163.064	0.996018	32.0352	31.9967	1.56851		207.25	0	18.8			5.5
166.258	1.16192	31.9691	31.9244	1.68913		209.123	0	18.7			5.6
169.445	1.33984	31.9029	31.8516	1.80926		210.985	0	18.6			5.7
172.625	1.52975	31.8366	31.7781	1.92892		212.838	0	18.5			5.8
175.797	1.73158	31.7702	31.7041	2.04809		214.68	0	18.4			5.9
178.963	1.93002	31.7036	31.6432	1.95729		216.512	0	18.3			6
182.122	2.11774	31.6369	31.5828	1.85063		218.335	0	18.2			6.1
185.276	2.29497	31.5704	31.522	1.74634		220.148	0	18.1			6.2
188.424	2.46194	31.5033	31.4603	1.64438		221.95	0	18			6.3
191.565	2.61885	31.4362	31.3982	1.5441		223.75	0	18			6.4
194.7	2.76587	31.3693	31.336	1.44573		225.55	0	18			6.5
197.829	2.9032	31.3031	31.274	1.34934		227.35	0	18			6.6
200.952	3.03104	31.2364	31.2111	1.25497		229.15	0	18			6.7
204.068	3.14961	31.1707	31.149	1.16273		230.95	0	18			6.8
207.179	3.25911	31.1051	31.0866	1.07267		232.75	0	18			6.9
210.283	3.35978	31.0398	31.0242	0.984874		234.55	0	18			7
213.38	3.45184	30.9754	30.9623	0.899444		236.35	0	18			7.1
216.472	3.53555	30.9104	30.8996	0.816438		238.15	0	18			7.2
219.557	3.61114	30.8452	30.8365	0.735971		239.95	0	18			7.3
222.636	3.67889	30.7824	30.7754	0.658218		241.75	0	18			7.4
225.709	3.73907	30.7185	30.713	0.583222		243.55	0	18			7.5
228.775	3.79196	30.6536	30.6494	0.511139		245.35	0	18			7.6
231.836	3.83788	30.5914	30.5882	0.442191		247.15	0	18			7.7
234.89	3.87716	30.5268	30.5245	0.376479		248.95	0	18			7.8
237.938	3.91012	30.4641	30.4625	0.31428		250.75	0	18			7.9
240.979	3.93713	30.401	30.3999	0.255813		252.55	0	18			8
244.014	3.95861	30.3395	30.3389	0.201399		254.35	0	18			8.1
247.044	3.97497	30.2758	30.2754	0.151386		256.15	0	18			8.2
250.067	3.98669	30.2123	30.2122	0.10628		257.95	0	18			8.3
253.084	3.99432	30.1584	30.1583	0.0667698		259.75	0	18			8.4
256.094	3.99848	30.0915	30.0915	0.0338042		261.55	0	18			8.5
259.096	3.99995	30	30	0.00923164		263.35	0	18			8.6
262.096	3.99995	30	30	0.00132455		265.15	0	18			8.7
265.096	3.99844	30	30	0		266.95	0	18			8.8
268.086	3.99416	30	30	0		268.75	0	18			8.9
271.069	3.9863	30	30	0		270.55	0	18			9
274.069	4.00006	30	30	0		272.35	0	18			9.1
277.069	4	30	30	0		274.15	0	18			9.2
280.069	4	30	30	0		275.95	0	18			9.3
283.069	4	30	30	0		277.75	0	18			9.4
286.069	4	30	30	0		279.55	0	18			9.5
289.069	4	30	30	0		281.35	0	18			9.6
292.069	4	30	30	0		283.15	0	18			9.7
295.069	4	30	30	0		284.95	0	18			9.8
298.069	4	30	30	0		286.75	0	18			9.9
301.069	4	30	30	0		288.55	0	18			10
304.069	4	30	30	0		290.35	0	18			10.1
307.069	4	30	30	0		292.15	0	18			10.2
310.069	4	30	30	0		293.95	0	18			10.3
313.069	4	30	30	0		295.75	0	18			10.4
316.069	4	30	30	0		297.55	0	18			10.5
319.069	4	30	30	0		299.35	0	18			10.6
322.069	4	30	30	0		301.15	0	18			10.7
325.069	4	30	30	0		302.95	0	18			10.8
328.069	4	30	30	0		304.75	0	18			10.9
331.069	4	30	30	0		306.55	0	18			11
334.069	4	30	30	0		308.35	0	18			11.1
337.069	4	30	30	0		310.15	0	18			11.2
340.069	4	30	30	0		311.95	0	18			11.3
343.069	4	30	30	0		313.75	0	18			11.4
346.069	4	30	30	0		315.55	0	18			11.5
349.069	4	30	30	0		317.35	0	18			11.6
352.069	4	30	30	0		319.15	0	18			11.7
355.069	4	30	30	0		320.95	0	18			11.8
358.069	4	30	30	0		322.75	0	18			11.9
361.069	3.99704	29.9993	29.9992	0.0591548		324.55	0	18			12
364.081	3.98219	30.1426	30.1421	0.178269		326.35	0	18			12.1
367.103	3.95539	30.249	30.2475	0.298025		328.15	0	18			12.2
370.136	3.91655	30.3678	30.3649	0.41868		329.95	0	18			12.3
373.183	3.86556	30.5009	30.4961	0.540394		331.75	0	18			12.4
376.243	3.8023	30.653	30.6458	0.663424		333.55	0	18			12.5
379.321	3.72662	30.8298	30.8198	0.788108		335.35	0	18			12.6
382.418	3.63831	31.0408	31.0274	0.91499		337.15	0	18			12.7
385.539	3.53711	31.2885	31.271	1.04451		338.95	0	18			12.8
388.685	3.42282	31.5385	31.5166	1.17579		340.75	0	18			12.9
391.855	3.29528	31.7885	31.7615	1.30874		342.55	0	18			13
395.049	3.15432	32.0385	32.006	1.44337		344.35	0	18			13.1
398.265	2.99994	32.2206	32.182	1.57634		346.15	0	18			13.2
401.477	2.83323	32.1505	32.1057	1.69728		347.95	0	18			13.3
404.682	2.65447	32.0802	32.0287	1.81771		349.75	0	18			13.4
407.879	2.4637	32.0103	31.9516	1.93766		351.55	0	18			13.5
411.069	2.2717	31.9409	31.8845	1.89707		353.35	0	18			13.6
414.253	2.08881	31.8722	31.821	1.80632		355.15	0	18			13.7
417.43	1.91489	31.8029	31.7565	1.71683		356.95	0	18			13.8
420.601	1.74983	31.7348	31.693	1.62874		358.75	0	18			13.9
423.765	1.59347	31.6663	31.6288	1.54199		360.55	0	18			14
426.923	1.44568	31.5985	31.5649	1.45667		362.35	0	18			14.1
430.075	1.30631	31.5304	31.5005	1.37279		364.15	0	18			14.2
433.22	1.17522	31.4633	31.4369	1.29045		365.95	0	18			14.3
436.359	1.05224	31.3963	31.373	1.20964		367.75	0	18			14.4
439.492	0.937228	31.3296	31.3092	1.13042		369.55	0	18			14.5
442.618	0.830012	31.2633	31.2455	1.05286		371.35	0	18			14.6
445.738	0.730424	31.1977	31.1824	0.977014		373.15	0	18			14.7
448.851	0.638293	31.1317	31.1186	0.902902		374.95	0	18			14.8
451.958	0.553436	31.0652	31.0541	0.830595		376.75	0	18			14.9
455.059	0.475666	31.0005	30.9912	0.76022		378.55	0	18			15
458.153	0.404787	30.9362	30.9284	0.691811		380.35	0	18			15.1
461.241	0.3406	30.8704	30.8641	0.625411		382.15	0	18			15.2
464.323	0.28289	30.8058	30.8007	0.561167		383.95	0	18			15.3
467.398	0.231436	30.7432	30.7391	0.499186		385.75	0	18			15.4
470.468	0.186009	30.6775	30.6744	0.439496		387.55	0	18			15.5
473.531	0.146362	30.6157	30.6133	0.382323		389.35	0	18			15.6
476.587	0.11224	30.5518	30.55	0.327727		391.15	0	18			15.7
479.638	0.08337	30.491	30.4897	0.275928		392.95	0	18			15.8
482.682	0.0594629	30.4245	30.4237	0.227037		394.75	0	18			15.9
485.72	0.0402036	30.3654	30.3648	0.181386		396.55	0	18			16
488.752	0.0252531	30.3037	30.3033	0.139178		398.35	0	18			16.1
491.777	0.01424	30.2407	30.2405	0.100784		400.15	0	18			16.2
494.797	0.006747	30.1816	30.1816	0.0666961		401.95	0	18			16.3
497.809	0.00229645	30.1172	30.1172	0.0375775		403.75	0	18			16.4
500.816	0.000307252	30.0597	30.0597	0.0145781		405.55	0	18			16.5
503.816	-4.07801e-06	30	30	0.000215975		407.35	0	18			16.6
506.816	9.45454e-05	30	30	0.00160568		409.15	0	18			16.7
509.816	0.000522349	30	30	0.00528256		410.95	0	18			16.8

## Sheet: acc
Pur x	Pur y	pur V	pur vx	pur vy		obsdx	obsdy	obsdv			time
0	0	30	30	0		100	0	20			0.1
3	0	30	30	0		102	0	20			0.2
6	0	30	30	0		104	0	20			0.3
9	0	30	30	0		106	0	20			0.4
12	0	30	30	0		108	0	20			0.5
15	0	30	30	0		110	0	20			0.6
18	0	30	30	0		112	0	20			0.7
21	0	30	30	0		114	0	20			0.8
24	0	30	30	0		116	0	20			0.9
27	0	30	30	0		118	0	20			1				pursuer x	puersuer y
30	0	30	30	0		120	0	20			1.1				-1	1
33	0	30	30	0		122	0	20			1.2				1	1
36	0	30	30	0		124	0	20			1.3				1	-1
39	0	30	30	0		126	0	20			1.4				-1	-1
42	0	30	30	0		128	0	20			1.5				-1	1
45	0	30	30	0		130	0	20			1.6
48	0	30	30	0		132	0	20			1.7
51	0	30	30	0		134	0	20			1.8				672	1
54	0	30	30	0		136	0	20			1.9				674	1
57	0	30	30	0		138	0	20			2				674	-1
60	0	30	30	0		140	0	20			2.1				672	-1
63	0	30	30	0		142	0	20			2.2				672	1
66	0	30	30	0		144	0	20			2.3
69	0	30	30	0		146	0	20			2.4
72	0	30	30	0		148	0	20			2.5				Target x	Target y
75	0	30	30	0		150	0	20			2.6				99	1
78	0	30	30	0		152	0	20			2.7				101	1
81	0	30	30	0		154	0	20			2.8				101	-1
84	0	30	30	0		156	0	20			2.9				99	-1
87	0	30	30	0		158	0	20			3				99	1
90	0	30	30	0		160	0	20			3.1
93	0	30	30	0		162	0	20			3.2				572	1
96	0	30	30	0		164	0	20			3.3				574	1
99	0	30	30	0		166	0	20			3.4				574	-1
102	0	30	30	0		168	0	20			3.5				572	-1
105	0	30	30	0		170	0	20			3.6				572	1
108	0	30	30	0		172	0	20			3.7
111	0	30	30	0		174	0	20			3.8				lane x	lane y
114	0	30	30	0		176	0	20			3.9				0	-2
117	0	30	30	0		178	0	20			4				700	-2
120	0	30	30	0		180	0	20			4.1
123	0	30	30	0		182	0	20			4.2
126	0.00295785	30.0004	30.0004	0.059157		184	0	20			4.3
129.011	0.0177995	30.1285	30.1279	0.178191		186.007	0	20.1			4.4
132.03	0.0445846	30.2237	30.2223	0.297797		188.025	0	20.2			4.5				0	6
135.06	0.0833885	30.329	30.3261	0.418193		190.053	0	20.3			4.6				700	6
138.102	0.134301	30.4468	30.442	0.539525		192.09	0	20.4			4.7
141.155	0.19743	30.5797	30.5725	0.661986		194.137	0	20.5			4.8
144.224	0.272912	30.7346	30.7245	0.785897		196.195	0	20.6			4.9
147.31	0.360921	30.9173	30.9038	0.911676		198.262	0	20.7			5
150.416	0.461694	31.1396	31.1222	1.04		200.34	0	20.8			5.1				0	2
153.547	0.575497	31.3896	31.3677	1.17085		202.428	0	20.9			5.2				700	2
156.702	0.702511	31.6396	31.6127	1.30338		204.525	0	21			5.3
159.881	0.842904	31.8896	31.8571	1.43758		206.632	0	21.1			5.4
163.084	0.996768	32.1092	32.0707	1.57197		208.75	0	21.2			5.5
166.287	1.16308	32.0557	32.0109	1.69346		210.877	0	21.3			5.6
169.483	1.34151	32.0032	31.9517	1.81462		213.015	0	21.4			5.7
172.674	1.53204	31.9508	31.8921	1.93541		215.162	0	21.5			5.8
175.859	1.72759	31.8996	31.8413	1.92741		217.32	0	21.6			5.9
179.04	1.91205	31.849	31.7972	1.81731		219.488	0	21.7			6
182.216	2.08574	31.7993	31.7532	1.71036		221.665	0	21.8			6.1
185.388	2.24898	31.7505	31.7099	1.60666		223.852	0	21.9			6.2
188.556	2.40209	31.7023	31.6665	1.50623		226.05	0	22			6.3
191.72	2.54545	31.6544	31.623	1.40964		228.25	0	22			6.4
194.879	2.67942	31.606	31.5786	1.31671		230.45	0	22			6.5
198.033	2.80437	31.5588	31.535	1.22747		232.65	0	22			6.6
201.183	2.92067	31.5108	31.4901	1.14181		234.85	0	22			6.7
204.329	3.02868	31.4636	31.4458	1.05978		237.05	0	22			6.8
207.47	3.12875	31.4165	31.4012	0.981293		239.25	0	22			6.9
210.607	3.22123	31.37	31.3569	0.906343		241.45	0	22			7
213.739	3.30648	31.323	31.3119	0.834856		243.65	0	22			7.1
216.867	3.38484	31.2761	31.2667	0.766808		245.85	0	22			7.2
219.99	3.45666	31.2299	31.222	0.702171		248.05	0	22			7.3
223.109	3.52226	31.183	31.1764	0.640868		250.25	0	22			7.4
226.223	3.58197	31.1386	31.1331	0.582913		252.45	0	22			7.5
229.333	3.63614	31.0927	31.0882	0.528176		254.65	0	22			7.6
232.439	3.68507	31.0457	31.0421	0.476618		256.85	0	22			7.7
235.54	3.72908	31.0018	30.9989	0.428246		259.05	0	22			7.8
238.636	3.76849	30.9555	30.9532	0.382921		261.25	0	22			7.9
241.728	3.80359	30.9114	30.9096	0.340641		263.45	0	22			8
244.816	3.83469	30.867	30.8656	0.301309		265.65	0	22			8.1
247.899	3.86207	30.8236	30.8225	0.264869		267.85	0	22			8.2
250.978	3.88601	30.7771	30.7763	0.231217		270.05	0	22			8.3
254.052	3.9068	30.7352	30.7345	0.200339		272.25	0	22			8.4
257.122	3.9247	30.6856	30.6852	0.172074		274.45	0	22			8.5
260.188	3.93997	30.6463	30.646	0.146446		276.65	0	22			8.6
263.249	3.95286	30.6031	30.6029	0.123286		278.85	0	22			8.7
266.306	3.96362	30.5567	30.5565	0.102517		281.05	0	22			8.8
269.358	3.97247	30.5089	30.5087	0.0840544		283.25	0	22			8.9
272.406	3.97965	30.4634	30.4633	0.0678092		285.45	0	22			9
275.45	3.98536	30.4278	30.4278	0.0536861		287.65	0	22			9.1
278.489	3.9898	30.3851	30.3851	0.041539		289.85	0	22			9.2
281.524	3.99317	30.3357	30.3357	0.0312604		292.05	0	22			9.3
284.553	3.99565	30.2829	30.2829	0.0227365		294.25	0	22			9.4
287.578	3.99739	30.2377	30.2377	0.0158447		296.45	0	22			9.5
290.593	3.99856	30.1165	30.1165	0.0104121		298.65	0	22			9.6
293.61	3.99929	30.1829	30.1829	0.00637981		300.85	0	22			9.7
296.61	3.99971	30	30	0.00347156		303.05	0	22			9.8
299.61	3.99991	30	30	0.00160019		305.25	0	22			9.9
302.61	3.99998	30	30	0.000538528		307.45	0	22			10
305.61	4	30	30	8.17619e-05		309.65	0	22			10.1
308.61	4	30	30	2.85865e-06		311.85	0	22			10.2
311.61	3.99999	30	30	0.000112377		314.05	0	22			10.3
314.61	3.99992	30	30	0.0011166		316.25	0	22			10.4
317.61	3.99962	30	30	0.00371035		318.45	0	22			10.5
320.61	3.99891	30	30	0.00849368		320.65	0	22			10.6
323.601	4.00007	30	30	0.00137036		322.85	0	22			10.7
326.601	4	30	30	2.34656e-06		325.05	0	22			10.8
329.601	4	30	30	4.20161e-09		327.25	0	22			10.9
332.601	4	30	30	7.87246e-12		329.45	0	22			11
335.601	4	30	30	1.7831e-14		331.65	0	22			11.1
338.601	4	30	30	0		333.85	0	22			11.2
341.601	4	30	30	0		336.05	0	22			11.3
344.601	4	30	30	0		338.25	0	22			11.4
347.601	4	30	30	0		340.45	0	22			11.5
350.601	4	30	30	0		342.65	0	22			11.6
353.601	4	30	30	0		344.85	0	22			11.7
356.601	4	30	30	0		347.05	0	22			11.8
359.601	4	30	30	0		349.25	0	22			11.9
362.601	4	30	30	0		351.45	0	22			12
365.601	4	30	30	0		353.65	0	22			12.1
368.601	4	30	30	0		355.85	0	22			12.2
371.601	4	30	30	0		358.05	0	22			12.3
374.601	4	30	30	0		360.25	0	22			12.4
377.601	4	30	30	0		362.45	0	22			12.5
380.601	4	30	30	0		364.65	0	22			12.6
383.601	4	30	30	0		366.85	0	22			12.7
386.601	4	30	30	0		369.05	0	22			12.8
389.601	4	30	30	0		371.25	0	22			12.9
392.601	4	30	30	0		373.45	0	22			13
395.601	4	30	30	0		375.65	0	22			13.1
398.601	4	30	30	0		377.85	0	22			13.2
401.601	4	30	30	0		380.05	0	22			13.3
404.601	4	30	30	0		382.25	0	22			13.4
407.601	4	30	30	0		384.45	0	22			13.5
410.601	4	30	30	0		386.65	0	22			13.6
413.601	4	30	30	0		388.85	0	22			13.7
416.601	4	30	30	0		391.05	0	22			13.8
419.601	4	30	30	0		393.25	0	22			13.9
422.601	4	30	30	0		395.45	0	22			14
425.601	4	30	30	0		397.65	0	22			14.1
428.601	4	30	30	0		399.85	0	22			14.2
431.601	4	30	30	0		402.05	0	22			14.3
434.601	4	30	30	0		404.25	0	22			14.4
437.601	4	30	30	0		406.45	0	22			14.5
440.601	4	30	30	0		408.65	0	22			14.6
443.601	4	30	30	0		410.85	0	22			14.7
446.601	4	30	30	0		413.05	0	22			14.8
449.601	4	30	30	0		415.25	0	22			14.9
452.601	4	30	30	0		417.45	0	22			15
455.601	4	30	30	0		419.65	0	22			15.1
458.6	3.99704	29.9882	29.9882	0.0591329		421.85	0	22			15.2
461.612	3.9822	30.143	30.1425	0.178277		424.05	0	22			15.3
464.634	3.95539	30.2522	30.2507	0.298062		426.25	0	22			15.4
467.668	3.91654	30.3756	30.3727	0.418787		428.45	0	22			15.5
470.716	3.86552	30.5177	30.5129	0.540681		430.65	0	22			15.6
473.779	3.80221	30.6839	30.6767	0.66406		432.85	0	22			15.7
476.862	3.72642	30.8844	30.8743	0.789438		435.05	0	22			15.8
479.967	3.63789	31.1265	31.1129	0.917383		437.25	0	22			15.9
483.097	3.53643	31.3765	31.359	1.04723		439.45	0	22			16
486.251	3.42185	31.6265	31.6045	1.17876		441.65	0	22			16.1
489.43	3.29399	31.8765	31.8495	1.31196		443.85	0	22			16.2
492.633	3.15269	32.1265	32.0939	1.44684		446.05	0	22			16.3
495.861	2.99778	32.3765	32.3377	1.58338		448.25	0	22			16.4
499.097	2.8299	32.3953	32.3501	1.70942		450.45	0	22			16.5
502.328	2.64979	32.3439	32.292	1.83162		452.65	0	22			16.6
505.553	2.47204	32.2923	32.2446	1.75585		454.85	0	22			16.7
508.774	2.30284	32.2418	32.1985	1.67091		457.05	0	22			16.8
511.991	2.14196	32.1911	32.1519	1.58831		459.25	0	22			16.9
515.202	1.98916	32.1404	32.105	1.50804		461.45	0	22			17
518.409	1.84421	32.0899	32.058	1.43012		463.65	0	22			17.1
521.612	1.70688	32.04	32.0113	1.35453		465.85	0	22			17.2
524.809	1.57694	31.9908	31.9651	1.2813		468.05	0	22			17.3
528.002	1.45415	31.9403	31.9174	1.21031		470.25	0	22			17.4
531.19	1.33828	31.8913	31.8709	1.14167		472.45	0	22			17.5
534.374	1.22911	31.8414	31.8232	1.07527		474.65	0	22			17.6
537.553	1.1264	31.7922	31.7761	1.01117		476.85	0	22			17.7
540.727	1.02993	31.7443	31.7301	0.949361		479.05	0	22			17.8
543.896	0.939482	31.6947	31.6822	0.889738		481.25	0	22			17.9
547.061	0.854822	31.6473	31.6364	0.832394		483.45	0	22			18
550.221	0.775735	31.5989	31.5893	0.777227		485.65	0	22			18.1
553.377	0.701998	31.5518	31.5435	0.724276		487.85	0	22			18.2
556.528	0.633395	31.5045	31.4973	0.673483		490.05	0	22			18.3
559.674	0.569712	31.4549	31.4487	0.624791		492.25	0	22			18.4
562.815	0.510734	31.4084	31.4031	0.578283		494.45	0	22			18.5
565.952	0.456251	31.3605	31.3559	0.533851		496.65	0	22			18.6
569.084	0.406052	31.3145	31.3107	0.491527		498.85	0	22			18.7
572.212	0.359932	31.2683	31.2651	0.451249		501.05	0	22			18.8
575.335	0.317689	31.2225	31.2198	0.412998		503.25	0	22			18.9
578.453	0.279124	31.1739	31.1716	0.376709		505.45	0	22			19
581.567	0.244033	31.1312	31.1293	0.342456		507.65	0	22			19.1
584.677	0.212227	31.0828	31.0813	0.310075		509.85	0	22			19.2
587.782	0.183513	31.0384	31.0371	0.279636		512.05	0	22			19.3
590.882	0.157704	30.9943	30.9933	0.251068		514.25	0	22			19.4
593.978	0.134617	30.9455	30.9447	0.224296		516.45	0	22			19.5
597.069	0.114067	30.906	30.9054	0.199385		518.65	0	22			19.6
600.156	0.0958806	30.8562	30.8557	0.176163		520.85	0	22			19.7
603.238	0.0798858	30.8118	30.8114	0.154691		523.05	0	22			19.8
606.316	0.065913	30.7666	30.7663	0.134887		525.25	0	22			19.9
609.389	0.053798	30.7221	30.7219	0.116713		527.45	0	22			20
612.458	0.0433807	30.6808	30.6806	0.100131		529.65	0	22			20.1
615.522	0.0345076	30.6303	30.6302	0.0850505		531.85	0	22			20.2
618.582	0.0270295	30.588	30.5879	0.0714734		534.05	0	22			20.3
621.638	0.020802	30.539	30.5389	0.0593056		536.25	0	22			20.4
624.69	0.0156878	30.511	30.511	0.0485424		538.45	0	22			20.5
627.736	0.0115552	30.4541	30.4541	0.0390387		540.65	0	22			20.6
630.777	0.00827783	30.3939	30.3939	0.0307834		542.85	0	22			20.7
633.813	0.00573542	30.3361	30.3361	0.0237156		545.05	0	22			20.8
636.844	0.00381628	30.2942	30.2942	0.0177704		547.25	0	22			20.9
639.872	0.00241334	30.2989	30.2989	0.0128778		549.45	0	22			21
642.891	0.00143121	30.1404	30.1404	0.00887725		551.65	0	22			21.1
645.91	0.000778067	30.2082	30.2082	0.00581722		553.85	0	22			21.2
648.91	0.000376607	30	30	0.00348709		556.05	0	22			21.3
651.91	0.00015262	30	30	0.00187647		558.25	0	22			21.4
654.91	4.59361e-05	30	30	0.00084029		560.45	0	22			21.5
657.91	7.46264e-06	30	30	0.00026652		562.65	0	22			21.6
660.91	4.39712e-08	30	30	3.29722e-05		564.85	0	22			21.7
663.91	1.42602e-08	30	30	5.6291e-07		567.05	0	22			21.8
666.91	-1.26508e-06	30	30	2.43286e-05		569.25	0	22			21.9
669.91	-1.47924e-05	30	30	0.00018804		571.45	0	22			22
672.91	-6.1682e-05	30	30	0.00058559		573.65	0	22			22.1

## Sheet: const 
Pur x	Pur y	pur V	pur vx	pur vy		obsdx	obsdy	obsdv		time
0	0	30	30	0		100	0	20		0.1
3	0	30	30	0		102	0	20		0.2
6	0	30	30	0		104	0	20		0.3
9	0	30	30	0		106	0	20		0.4
12	0	30	30	0		108	0	20		0.5
15	0	30	30	0		110	0	20		0.6
18	0	30	30	0		112	0	20		0.7
21	0	30	30	0		114	0	20		0.8
24	0	30	30	0		116	0	20		0.9
27	0	30	30	0		118	0	20		1				pursuer x	puersuer y
30	0	30	30	0		120	0	20		1.1				-1	1
33	0	30	30	0		122	0	20		1.2				1	1
36	0	30	30	0		124	0	20		1.3				1	-1
39	0	30	30	0		126	0	20		1.4				-1	-1
42	0	30	30	0		128	0	20		1.5				-1	1
45	0	30	30	0		130	0	20		1.6
48	0	30	30	0		132	0	20		1.7
51	0	30	30	0		134	0	20		1.8				577	1
54	0	30	30	0		136	0	20		1.9				579	1
57	0	30	30	0		138	0	20		2				579	-1
60	0	30	30	0		140	0	20		2.1				577	-1
63	0	30	30	0		142	0	20		2.2				577	1
66	0	30	30	0		144	0	20		2.3
69	0	30	30	0		146	0	20		2.4
72	0	30	30	0		148	0	20		2.5				Target x	Target y
75	0	30	30	0		150	0	20		2.6				99	1
78	0	30	30	0		152	0	20		2.7				101	1
81	0	30	30	0		154	0	20		2.8				101	-1
84	0	30	30	0		156	0	20		2.9				99	-1
87	0	30	30	0		158	0	20		3				99	1
90	0	30	30	0		160	0	20		3.1
93	0	30	30	0		162	0	20		3.2				477	1
96	0	30	30	0		164	0	20		3.3				479	1
99	0	30	30	0		166	0	20		3.4				479	-1
102	0	30	30	0		168	0	20		3.5				477	-1
105	0	30	30	0		170	0	20		3.6				477	1
108	0	30	30	0		172	0	20		3.7
111	0	30	30	0		174	0	20		3.8				lane x	lane y
114	0	30	30	0		176	0	20		3.9				0	-2
117	0	30	30	0		178	0	20		4				600	-2
120	0	30	30	0		180	0	20		4.1
123	0	30	30	0		182	0	20		4.2
126	0.00295785	30.0004	30.0004	0.059157		184	0	20		4.3
129.011	0.0177995	30.1284	30.1279	0.178191		186	0	20		4.4
132.03	0.0445845	30.2236	30.2222	0.297796		188	0	20		4.5				0	6
135.06	0.0833881	30.3287	30.3258	0.418188		190	0	20		4.6				600	6
138.101	0.134299	30.4453	30.4406	0.5395		192	0	20		4.7
141.155	0.197424	30.5774	30.5703	0.661937		194	0	20		4.8
144.223	0.272897	30.7297	30.7196	0.785778		196	0	20		4.9
147.308	0.360886	30.909	30.8956	0.911437		198	0	20		5
150.413	0.461619	31.1248	31.1074	1.03952		200	0	20		5.1				0	2
153.543	0.575371	31.3748	31.353	1.17033		202	0	20		5.2				600	2
156.696	0.70233	31.6248	31.598	1.30282		204	0	20		5.3
159.874	0.842664	31.8748	31.8424	1.43698		206	0	20		5.4				0	10
163.074	0.99641	32.0725	32.034	1.57025		208	0	20		5.5				600	10
166.273	1.16252	32.0127	31.968	1.69131		210	0	20		5.6
169.465	1.3407	31.9527	31.9013	1.81192		212	0	20		5.7
172.65	1.53091	31.8937	31.8351	1.93217		214	0	20		5.8
175.828	1.73021	31.8351	31.7726	1.99376		216	0	20		5.9
179.002	1.92133	31.7763	31.7204	1.88399		218	0	20		6
182.17	2.10169	31.7186	31.6688	1.77704		220	0	20		6.1
185.333	2.27156	31.6607	31.6165	1.67285		222	0	20		6.2
188.491	2.43123	31.6026	31.5635	1.57147		224	0	20		6.3
191.643	2.58096	31.5447	31.5103	1.47294		226	0	20		6.4
194.79	2.72107	31.4872	31.4571	1.37732		228	0	20		6.5
197.932	2.85183	31.4306	31.4043	1.28463		230	0	20		6.6
201.068	2.97355	31.374	31.3512	1.19489		232	0	20		6.7
204.199	3.08651	31.3165	31.2969	1.10809		234	0	20		6.8
207.325	3.19102	31.2611	31.2443	1.02436		236	0	20		6.9
210.445	3.28738	31.204	31.1898	0.943614		238	0	20		7
213.56	3.3759	31.1488	31.1368	0.86599		240	0	20		7.1
216.67	3.45689	31.0927	31.0826	0.791437		242	0	20		7.2
219.774	3.53066	31.0379	31.0296	0.72005		244	0	20		7.3
222.873	3.59753	30.9835	30.9766	0.651826		246	0	20		7.4
225.967	3.65781	30.9275	30.9219	0.586765		248	0	20		7.5
229.055	3.71183	30.8732	30.8687	0.524962		250	0	20		7.6
232.138	3.75991	30.8188	30.8153	0.466415		252	0	20		7.7
235.216	3.80239	30.7655	30.7627	0.411172		254	0	20		7.8
238.288	3.83959	30.7109	30.7088	0.359234		256	0	20		7.9
241.355	3.87185	30.6558	30.6542	0.310648		258	0	20		8
244.416	3.89951	30.6016	30.6005	0.265464		260	0	20		8.1
247.472	3.9229	30.551	30.5501	0.223729		262	0	20		8.2
250.523	3.94238	30.4934	30.4928	0.185401		264	0	20		8.3
253.569	3.95829	30.4455	30.4451	0.150619		266	0	20		8.4
256.609	3.97098	30.3844	30.3841	0.119298		268	0	20		8.5
259.644	3.98081	30.3325	30.3324	0.0915771		270	0	20		8.6
262.674	3.98814	30.2875	30.2874	0.0674601		272	0	20		8.7
265.698	3.99332	30.24	30.2399	0.0469531		274	0	20		8.8
268.716	3.99673	30.1588	30.1587	0.0300658		276	0	20		8.9
271.73	3.99872	30.1309	30.1308	0.0169293		278	0	20		9
274.734	3.99968	30	30	0.00747011		280	0	20		9.1
277.734	3.99998	30	30	0.0018094		282	0	20		9.2
280.734	4	30	30	0.000116267		284	0	20		9.3
283.734	4.0001	30	30	0.0016931		286	0	20		9.4
286.734	4.00066	30	30	0.00723751		288	0	20		9.5
289.734	4.00206	30	30	0.016517		290	0	20		9.6
292.734	3.99987	30	30	0.00259801		292	0	20		9.7
295.734	4	30	30	4.50676e-06		294	0	20		9.8
298.734	4	30	30	8.27079e-09		296	0	20		9.9
301.734	4	30	30	1.60815e-11		298	0	20		10
304.734	4	30	30	3.66238e-14		300	0	20		10.1
307.734	4	30	30	0		302	0	20		10.2
310.734	4	30	30	0		304	0	20		10.3
313.734	4	30	30	0		306	0	20		10.4
316.734	4	30	30	0		308	0	20		10.5
319.734	4	30	30	0		310	0	20		10.6
322.734	4	30	30	0		312	0	20		10.7
325.734	4	30	30	0		314	0	20		10.8
328.734	4	30	30	0		316	0	20		10.9
331.734	4	30	30	0		318	0	20		11
334.734	4	30	30	0		320	0	20		11.1
337.734	4	30	30	0		322	0	20		11.2
340.734	4	30	30	0		324	0	20		11.3
343.734	4	30	30	0		326	0	20		11.4
346.734	4	30	30	0		328	0	20		11.5
349.734	4	30	30	0		330	0	20		11.6
352.734	4	30	30	0		332	0	20		11.7
355.734	4	30	30	0		334	0	20		11.8
358.734	4	30	30	0		336	0	20		11.9
361.734	4	30	30	0		338	0	20		12
364.734	4	30	30	0		340	0	20		12.1
367.734	4	30	30	0		342	0	20		12.2
370.734	4	30	30	0		344	0	20		12.3
373.734	4	30	30	0		346	0	20		12.4
376.734	4	30	30	0		348	0	20		12.5
379.734	4	30	30	0		350	0	20		12.6
382.734	4	30	30	0		352	0	20		12.7
385.734	4	30	30	0		354	0	20		12.8
388.734	4	30	30	0		356	0	20		12.9
391.734	4	30	30	0		358	0	20		13
394.734	4	30	30	0		360	0	20		13.1
397.734	4	30	30	0		362	0	20		13.2
400.734	3.99704	29.9994	29.9993	0.0591549		364	0	20		13.3
403.746	3.98219	30.1426	30.1421	0.178269		366	0	20		13.4
406.768	3.95539	30.2498	30.2483	0.298033		368	0	20		13.5
409.802	3.91654	30.3703	30.3674	0.418709		370	0	20		13.6
412.849	3.86554	30.5077	30.5029	0.540503		372	0	20		13.7
415.911	3.80226	30.6668	30.6596	0.663701		374	0	20		13.8
418.99	3.72653	30.8546	30.8445	0.788704		376	0	20		13.9
422.091	3.63812	31.0827	31.0692	0.916157		378	0	20		14
425.217	3.53679	31.3327	31.3152	1.04587		380	0	20		14.1
428.367	3.42235	31.5827	31.5607	1.17728		382	0	20		14.2
431.541	3.29466	31.8327	31.8057	1.31036		384	0	20		14.3
434.74	3.15352	32.0827	32.0501	1.44511		386	0	20		14.4
437.963	2.9988	32.3285	32.2898	1.58133		388	0	20		14.5
441.187	2.83154	32.2676	32.2226	1.70305		390	0	20		14.6
444.404	2.65213	32.2071	32.1553	1.82438		392	0	20		14.7
447.615	2.46458	32.1462	32.092	1.86606		394	0	20		14.8
450.82	2.28464	32.0864	32.0371	1.77739		396	0	20		14.9
454.019	2.11342	32.0261	31.9815	1.69058		398	0	20		15
457.214	1.95074	31.9674	31.927	1.60575		400	0	20		15.1
460.402	1.7964	31.9075	31.8711	1.52278		402	0	20		15.2
463.585	1.65021	31.8486	31.816	1.4418		404	0	20		15.3
466.762	1.51197	31.79	31.7608	1.36279		406	0	20		15.4
469.934	1.38148	31.7306	31.7046	1.28573		408	0	20		15.5
473.101	1.25854	31.6731	31.65	1.21075		410	0	20		15.6
476.261	1.14296	31.614	31.5936	1.13773		412	0	20		15.7
479.417	1.03452	31.5562	31.5381	1.06681		414	0	20		15.8
482.566	0.933012	31.4985	31.4827	0.99796		416	0	20		15.9
485.71	0.838233	31.4413	31.4275	0.931213		418	0	20		16
488.849	0.74997	31.3851	31.3731	0.866599		420	0	20		16.1
491.982	0.668013	31.3285	31.3181	0.804103		422	0	20		16.2
495.11	0.592142	31.2717	31.2629	0.743754		424	0	20		16.3
498.232	0.522142	31.2153	31.2077	0.685585		426	0	20		16.4
501.349	0.457794	31.1596	31.1533	0.629627		428	0	20		16.5
504.46	0.398878	31.1029	31.0975	0.575864		430	0	20		16.6
507.566	0.345168	31.0481	31.0437	0.524376		432	0	20		16.7
510.666	0.296436	30.9935	30.9898	0.475148		434	0	20		16.8
513.761	0.25246	30.9363	30.9333	0.428165		436	0	20		16.9
516.85	0.213003	30.884	30.8816	0.383554		438	0	20		17
519.934	0.177837	30.8265	30.8246	0.341207		440	0	20		17.1
523.013	0.146728	30.7725	30.771	0.301252		442	0	20		17.2
526.086	0.119436	30.7191	30.718	0.263675		444	0	20		17.3
529.154	0.0957211	30.6681	30.6672	0.22851		446	0	20		17.4
532.216	0.0753441	30.6148	30.6141	0.195744		448	0	20		17.5
535.274	0.0580602	30.5599	30.5595	0.165412		450	0	20		17.6
538.326	0.0436234	30.5049	30.5046	0.137549		452	0	20		17.7
541.372	0.0317864	30.4527	30.4525	0.11219		454	0	20		17.8
544.413	0.0222986	30.3938	30.3936	0.089325		456	0	20		17.9
547.449	0.0149033	30.3466	30.3465	0.0690343		458	0	20		18
550.478	0.00934923	30.2787	30.2786	0.0512649		460	0	20		18.1
553.504	0.00537295	30.2442	30.2441	0.0361396		462	0	20		18.2
556.522	0.00271822	30.1534	30.1534	0.0235642		464	0	20		18.3
559.532	0.00112077	30.0824	30.0824	0.0136621		466	0	20		18.4
562.538	0.000313066	30	30	0.00642274		468	0	20		18.5
565.538	2.88248e-05	30	30	0.00187052		470	0	20		18.6
568.538	4.15214e-07	30	30	2.31662e-05		472	0	20		18.7
571.538	-3.80165e-05	30	30	0.00074169		474	0	20		18.8
574.538	-0.000352324	30	30	0.00416509		476	0	20		18.9
577.538	-0.00120836	30	30	0.010247		478	0	20		19
										19.1
										19.2
										19.3
										19.4
										19.5
										19.6
										19.7
										19.8
										19.9
										20
										20.1
										20.2
										20.3
										20.4
										20.5
										20.6
										20.7
										20.8
										20.9
										21
										21.1
										21.2
										21.3
										21.4
										21.5
										21.6
										21.7
										21.8
										21.9
										22
										22.1
										22.2
										22.3
										22.4
										22.5
										22.6
										22.7
										22.8
										22.9
										23
										23.1
										23.2
										23.3
										23.4
										23.5
										23.6
										23.7
