# Supplementary material for: A novel approach of overtaking maneuvering using modified RG method
Source: PLoS One. 2022 Jan 20;17(1):e0260455. doi: 10.1371/journal.pone.0260455 (PMC8776333; doi:10.1371/journal.pone.0260455)
Supplement: S3 File — (ZIP) [file pone.0260455.s003.zip]

Archive with 5 entries (5 files):
- experiment 1-1.xlsx
- experiment 2.xlsx
- experiment 2_2.xlsx
- experiment 3.xlsx
- experiment 4.xlsx
