# Supplementary material for: A novel approach of overtaking maneuvering using modified RG method
Source: PLoS One. 2022 Jan 20;17(1):e0260455. doi: 10.1371/journal.pone.0260455 (PMC8776333; doi:10.1371/journal.pone.0260455)
Supplement: S3 File — (ZIP) [file pone.0260455.s003.zip › experiment 2.xlsx]

## Sheet: velocity new
Exp 1		Exp 2		Exp 3
10		10		10
10.13		9.96		10.06
10.04		10.2		10.15
10.32		10.06		10.17
10.25		10.31		9.98
10.11		10.23		10.28
9.97		10.09		10.17
10.02		10.25		10.27
10.15		10.02		10.03
10.13		10.15		10.17
10.08		10.15		10.19
10.03		10.15		10.03
9.89		10.12		10.11
10.08		9.9		9.96
10.12		10.04		10.15
10.16		10.16		10.13
9.95		10.23		10.2
10.41		9.94		9.86
10.1		10.44		10.37
9.98		10.1		10.05
10.26		9.98		10.02
10.23		10.25		10.38
10.34		10.22		10.19
9.96		10.45		10.47
10.36		9.9		9.98
10.33		10.39		10.38
10.3		10.32		9.95
10.36		10.26		10.1
8.15		8.71		8.89
5.95		6.03		6.35
6.1		6.21		6
5.82		5.88		6.07
6.36		6.15		6.15
6		5.91		6.17
6.12		6.27		5.96
6.26		6.03		6.28
6.13		5.98		6.18
6.04		6.18		6.24
6.25		6.13		6.11
6.07		6.01		6.45
6.24		6.23		6.18
6.11		6.11		5.9
6.37		6.2		6.35
6.2		6.07		6.08
5.93		6.32		6.09
6.39		6.22		6.24
6.03		5.89		6.1
6.05		6.32		6.16
6.28		6.09		6.25
6.01		6.04		6.32
6.19		6.36		6.19
6.17		6.01		6.19
6.34		6.18		6.04
6.27		6.13		6.06
6.19		6.31		6.38
5.98		6.23		6.29
6.07		6.25		5.87
6.35		6.06		5.84
6.36		6.06		6.09
5.92		6.39		5.89
5.87		6.32		6.19
6.1		5.94		6.3
8.34		8.27		8.94
10.29		10		10.35
9.98		9.99		10.28
10.02		10.24		10.01
10.29		10.23		10.18
10.25		10.01		10
9.98		10.37		10.25
10.38		10.26		10.3
10.23		10.07		10.37
9.98		10.09		9.93
10.16		10.04		10.39
9.96		10.21		10.2
10.2		10.23		10.21
10.29		10.4		9.94
10.39		9.93		10.09
9.87		10.45		10.33
10.42		10.14		10.15
10.31		10.3		10.1
10.21		9.9		10.29
9.99		10.08		10.25
10.03		10.33		10.14
10.27		10.26		10.12
10.26		10.11		10.25
10.08		10.27		9.95
10.32		10.34		9.92
10.35		10.1		10.16
10.15		10.07		10.24
10.11		10.21		10.25
10.32		9.84		10.07
9.92		9.84		10
9.92		10.17		10.14
10.23		10.25		9.93
10.19		10.31		10.23
10.28		10.04		10.07
9.99		10.03		10.11
9.96		10.19		10.1
10.2		9.9		9.95
9.93		10.3		10.09
10.24		10.04		10.11
10.03		10.08		9.95
10.1		10		10.23
10.08		9.89		10.11
9.91		10.03		10.09
10.17		10.09		10.31
10.12		9.9		9.96
9.96		10.26		10.32
10.33		10.06		10.05
10		10		10.3
10.07		10.27		10
10.3		9.87		10.08
9.99		10.37		10.27
10.35		10.1		9.92
10.08		10.24		10.13
10.23		10.1		10.36
10.07		10.12		10.15
10.07		10.14		10.14
10.19		9.96		10.07
9.9		10.13		10.11
10.18		10.39		10.02
10.42		10.06		10.11
10.2		10.18		10.05
10.1		9.98		10.29
8.03		8.01		7.89
8.14		8.12		8.2
7.99		8.29		8.08
8		7.91		8.21
8.09		8.15		8.11
8.22		8.03		8.22
7.91		8.25		8.05
8.18		8.12		8.08
8.07		8.17		8.41
8.3		8.01		8.17
8.19		8.13		8.23
8.09		8.43		7.94
8.07		8.03		8.25
7.97		8.28		8.03
8.4		7.98		8.14
8.12		8.29		8.2
8.27		8.02		8.26
7.97		8.21		8.31
8.32		8.21		8.06
8.09		8.16		8.33
8.19		8.32		7.92
8.25		7.92		8.23
8.14		8.35		8.02
8.33		8.01		8.06
8.04		8.3		8.03
8.28		7.96		8.15
7.96		8.08		8.31
8.24		7.93		8.31
8		8.16		8.28
8.12		8.38		8.02
7.9		8.24		8.06
8.16		8.34		8.11
8.4		8.04		7.92
8.3		8.07		8.32
8.36		8.06		8.34
8.15		8.01		8.4
8.11		8.42		8.15
8.1		8.32		8.26
7.99		8.41		8.29
8.3		8.11		8.38
8.41		8.24		8.07
8.38		8.3		8.19
8.14		8.38		8.02
8.21		8.14		8.13
8.34		8.19		7.94
8.3		8.11		8.45

## Sheet: Paths_old
p1x	p1y		t1x	t1y		o1x	o1y		p2x	p2y		t2x	t2y		o2x	o2y		p3x	p3y		t3x	t3y		Obs X	Obs y		lane 1 x	lane 1 y
308.54	817.81		712	816.99		403.51	652.45		304.59	817.88		712.12	817.11		403.51	651.93		305.36	816.68		712.09	817.08		403.57	652.22
317.28	817.39		717.53	817.2		411.98	651.77		313.72	816.95		717.9	817.58		411.68	651.48		315.55	817.22		716.83	816.51		411.93	651.73
322.76	815.03		723.48	816.91		423.23	652.61		319.9	815.47		724.13	817.56		422.61	651.98		321.13	815.05		723.26	816.69		422.15	651.52
344.29	815.61		728.77	816.13		432.73	651.99		333.31	816.1		730.39	817.74		432.94	652.2		338.4	815.44		729.77	817.13		432.43	651.69
344.56	814.96		736.27	816.73		444.4	652.16		345.96	814.88		737.3	817.76		443.91	651.67		345.43	815.06		737.02	817.47		443.98	651.74
354.22	814.8		742.56	816.92		454.49	652.1		347.86	815.36		742.72	817.08		454.32	651.93		351.35	815.4		742.86	817.23		454.82	652.43
367.08	815.3		748.59	816.82		464.72	652.1		355.67	815.44		749.21	817.44		465.1	652.48		361.36	815.34		749.13	817.36		464.11	651.49		pursuer x	puersuer y
378.2	815.76		755.21	817.18		474.85	651.81		367.16	815.79		755.01	816.98		475.5	652.46		373.02	816.1		755.26	817.24		475.35	652.31		268	857
387.07	815.97		761.77	816.89		486.94	652.47		381.88	815.19		761.95	817.07		486.37	651.9		383.81	814.9		761.93	817.05		486.84	652.37		348	857
401.84	816.06		769.38	817.67		497.93	652.09		386.59	815.61		769.08	817.37		497.95	652.1		394.07	815.67		769.28	817.57		498.08	652.23		348	777
403.39	817.16		774.63	816.77		508.12	652.01		398.08	816.72		775.31	817.45		508.93	652.81		400.76	816.96		774.55	816.68		507.68	651.57		268	777
413.22	817.72		781.98	817.28		520.09	652.59		406.35	816.94		782.24	817.54		520.27	652.77		409.43	816.95		781.58	816.88		519.1	651.6		268	857
426.95	815.76		787.06	816.29		529.49	651.87		412.88	815.35		787.88	817.11		529.68	652.06		419.97	815.59		787.7	816.93		529.76	652.15
439.96	817.22		794.55	816.88		540.78	651.66		427.63	817.11		794.64	816.97		541.35	652.23		434.37	817.73		794.7	817.03		540.74	651.62
448.34	817.21		801.58	817.69		551.38	651.89		438.7	816.49		801.02	817.12		551.26	651.77		443.86	817.17		800.6	816.7		551.96	652.47		1770	692
449.87	817.01		806.8	816.76		561.43	651.71		446.54	816.4		807.14	817.11		562.04	652.32		448.96	817.45		806.51	816.48		561.72	651.99		1850	692
459.99	816.58		813.78	817.46		572.02	651.8		456.24	817.24		813.57	817.24		571.98	651.77		458.48	817.27		813.25	816.92		572.47	652.25		1850	612
472.6	817.59		819.37	816.95		581.8	651.43		467.92	816.99		819.51	817.09		582.39	652.02		469.71	816.74		819.9	817.48		581.59	651.22		1770	612
480.42	817.39		826.54	817.29		594.06	652.31		472.96	818.43		825.95	816.7		593.83	652.08		477.01	818.22		825.75	816.5		593.55	651.8		1770	692
491.69	817.65		831.46	816.81		603.32	652.57		484.77	816.95		832.01	817.35		602.61	651.85		487.87	816.93		831.19	816.53		602.27	651.51
495.39	817.17		838.2	817.57		612.46	651.74		499.46	817.54		838.03	817.4		612.16	651.43		496.85	816.77		837.5	816.87		612.15	651.42
509.31	817.56		844.62	816.95		624.01	651.56		507.68	816.9		845	817.33		624.35	651.9		508.61	817.34		844.95	817.28		624.44	651.99		Target x	Target y
516.29	817.89		850.08	816.32		634.54	651.94		515.8	818.19		851.31	817.55		634.6	652		516.15	818.16		850.9	817.14		634.5	651.9		672	857
533.38	817.3		858.36	817.68		646.2	652.06		524.96	816.48		857.5	816.82		645.7	651.56		528.71	816.41		858.09	817.41		645.82	651.69		752	857
542.6	816.21		864.76	817.34		657.26	651.89		533.46	815.49		864.86	817.44		656.75	651.38		537.93	815.74		865.02	817.6		656.72	651.35		752	777
549.04	816.05		869.38	816.47		666.77	652.24		539.57	815.87		869.69	816.78		666.88	652.35		544.64	816.28		870.19	817.27		666.72	652.19		672	777
554.65	817.38		876.33	816.48		678.08	651.99		553.91	817.59		877.71	817.86		678.38	652.29		553.76	816.94		877.37	817.51		677.55	651.45		672	857
564.65	816.08		883.43	817.5		688.56	652.36		564.54	815.96		882.68	816.75		688.07	651.86		564.76	816.18		883.42	817.5		688.92	652.71
577.72	815.69		889.83	817		699.43	651.72		570.53	814.72		890.6	817.78		698.99	651.28		573.83	814.91		890.4	817.57		699.65	651.94		1660	857
585.36	814.67		896.08	817.19		709.29	651.47		583.22	814.77		895.65	816.75		710.28	652.45		584.03	814.45		896.07	817.17		710.56	652.74		1740	857
591	813.77		902.26	817.15		720.39	652.22		593	814.56		902.24	817.14		719.45	651.28		592.07	814.25		902.22	817.11		719.85	651.67		1740	777
598.78	817.31		909.15	817.09		731.45	651.67		598.59	817.73		908.53	816.47		731.48	651.7		599.65	818.48		909.02	816.96		731.11	651.34		1660	777
605.49	814.3		914.83	816.63		741.47	651.47		608.23	814.73		915.47	817.27		741.5	651.5		606.74	814.4		915.38	817.18		741.88	651.87		1660	857
612.19	814.2		922.32	817.18		754.21	652.64		613.01	814.26		921.83	816.69		753.01	651.44		613.27	814.87		922.44	817.3		753.51	651.94
623.29	815.28		928.53	816.64		764.75	651.74		621.27	815.3		928.07	816.18		764.48	651.67		622.56	815.56		928.39	816.51		764.62	651.81		lane x	lane y
632.61	815.69		934.47	816.43		774.42	652.43		630.24	815.39		934.5	816.46		774.27	651.2		631.45	815.54		935.22	817.18		775.23	652.15		0	900
637.45	814.73		942.12	817.24		786.72	651.49		634.49	815		941.91	817.04		786.14	651.68		635.63	814.52		941.58	816.7		786.91	652.45		2350	900
645.24	815.83		948.43	817.44		797.08	652.31		644.12	815.9		947.88	816.89		797.01	652.35		645.35	816.52		947.47	816.47		797.02	652.36		2350	900
650.81	814.84		954.46	816.62		808.04	652.37		650.65	814.35		954.75	816.9		808.68	652.6		650.34	814.2		954.45	816.6		808.71	652.63		0	900
656.47	816.27		961.62	817.68		817.94	652.23		653.74	815.34		961.08	817.14		818.35	652.12		654.74	815.44		960.69	816.75		818.65	652.42		0	900
669.34	814.68		968.17	817.31		829.6	651.57		665.71	814.86		967.84	816.98		829.61	651.85		666.67	813.91		967.55	816.69		830.17	652.41
673.57	815.9		973.16	816.81		838.97	651.6		674.62	816.09		973.67	817.32		838.52	651.6		673.57	815.46		973.12	816.77		839.1	652.18		0	580
680.68	815.79		979.32	816.65		850.19	652.15		675.37	816.11		980.07	817.4		850.13	652.68		678.48	816.38		979.96	817.29		849.55	652.1		2350	580
687.13	814.14		987.18	817.66		861	651.62		687.04	814.46		986.21	816.69		861.63	652.77		687.53	814.75		986.62	817.1		860.78	651.92		2350	580
691.73	814.81		990.97	816.9		868.23	652.47		690.36	815.55		991.75	817.68		868.88	652.43		690.99	815.13		991.79	817.71		868.25	651.8		0	580
701.96	816.08		997.39	817.2		878.41	651.99		701.93	816.61		996.91	816.72		878.35	651.7		701.84	816.25		996.69	816.49		878.63	651.98		0	580
707.45	817.57		1002.25	816.54		887.49	652.25		708.82	817.81		1003.09	817.38		888.38	652.54		708.72	818.28		1002.88	817.17		888.09	652.25
713.07	816.7		1009.4	816.67		899.6	651.22		715.85	817.69		1010.09	817.36		899.39	651.84		714.85	817.59		1009.76	817.03		899.49	651.94		0	740
721.92	815.33		1015.23	816.94		909.4	651.8		722.51	814.62		1015.68	817.39		909.43	652.61		723.15	815.93		1015.1	816.81		909.26	652.44		2350	740
726.09	815.5		1020.92	816.94		918.29	651.51		731	815.97		1021.25	817.27		918.51	652.21		729.18	816.37		1020.6	816.62		918.97	652.67
736.26	816.88		1027.52	816.64		929.92	651.42		734.83	816.98		1028.67	817.79		929.75	651.95		734.66	816.02		1027.32	816.44		929.93	652.13
742.33	815.89		1034.36	817.27		939.89	651.99		745	816.03		1034.62	817.53		940.06	651.91		743.2	815.49		1034.29	817.2		939.98	651.83
750.66	814.61		1040.61	817.38		949.99	651.9		746.54	813.8		1039.99	816.76		950.06	651.68		748.74	814.36		1039.64	816.41		950.03	651.65		Obs x	Obs y
756.13	814.93		1046.34	816.19		961.75	651.69		759.35	815.37		1047.26	817.11		962.2	652.29		757.59	814.99		1046.95	816.8		961.56	651.65		363	692
757.81	815.84		1054.51	817.47		973.58	651.35		767.5	815.74		1054.31	817.27		974.22	652.81		763.21	816.31		1054.1	817.06		973.88	652.47		443	692
771.34	817.89		1061.06	817.25		985.21	652.54		771.13	817.99		1061.35	817.54		984.68	652		770.75	817.48		1060.57	816.76		984.93	652.25		443	612
781.18	816.61		1067.36	817.48		995.41	652.61		779.37	816.58		1066.77	816.89		995.5	652.7		780.27	816.59		1066.85	816.97		994.9	652.1		363	612
780.58	816.09		1073.23	817.19		1005.44	652.37		790.05	816		1073.32	817.28		1004.96	651.89		785.24	815.94		1073.34	817.3		1005.48	652.41		363	692
793.36	817.38		1079.83	817.28		1015.75	651.83		794.85	817.17		1079.11	816.56		1016.42	652.5		794.53	817.68		1079.62	817.07		1016.65	652.73
799.71	817.22		1085.71	816.32		1026.95	651.64		803.4	817.14		1087.15	817.76		1027.21	651.9		802.05	817.68		1086.26	816.87		1026.83	651.52		2160	692
804.11	816.9		1092.52	816.97		1038.01	652.43		809.96	816.26		1093.03	817.48		1037.36	651.78		806.32	815.87		1092.88	817.33		1037.73	652.15		2240	692
811.4	817.38		1096.9	816.8		1045.21	652.05		814.81	817.23		1097.5	817.4		1045.63	652.47		812.51	816.7		1096.97	816.87		1045.2	652.04		2240	612
815.2	794.71		1098.27	817.62		1108.59	651.83		822.11	794.7		1097.15	816.5		1108.99	652.23		818.91	795.45		1097.14	816.49		1108.75	651.99		2160	612
820.77	790.32		1102.47	816.52		1116.96	651.38		825.5	790.44		1102.8	816.85		1117.59	652.01		822.49	790.47		1102.38	816.43		1117.83	652.25		2160	692
825.29	785.75		1107.15	817.26		1124.21	652.05		829.13	786.11		1107.48	817.59		1123.92	651.76		827.03	785.74		1106.39	816.5		1123.9	651.74
833.47	780.89		1112.2	816.9		1132.91	651.75		833.78	781.28		1111.56	816.26		1133.82	652.66		834.34	781.8		1112.31	817.01		1132.73	651.57
839.1	776.85		1116.65	816.73		1140.47	651.61		837.48	776.33		1116.1	816.18		1140.39	651.53		838.92	777.21		1116.24	816.32		1141	652.14
844.16	775.96		1122.09	817.42		1149.39	652.6		849.63	775.95		1121.19	816.52		1148.11	651.32		846.48	775.54		1121.67	817		1148.41	651.62
854.55	770.29		1127.18	817.11		1157.39	651.6		856.67	769.78		1127.21	817.14		1157.75	651.96		855.31	769.74		1127.47	817.4		1158.65	652.86
861.4	765.91		1132.31	817.59		1165.21	651.68		859.33	765.59		1131.84	817.12		1165.71	652.18		859.87	765.26		1131.3	816.58		1165.37	651.84
867.31	763.47		1136.31	816.95		1172.58	651.31		872.14	763.05		1136.19	816.83		1173.98	652.71		869.43	762.93		1135.87	816.51		1173.04	651.77
876.07	759.69		1141.14	817.23		1181.73	652.88		877.79	760.7		1141.04	817.13		1180.74	651.89		876.99	760.27		1141.12	817.21		1180.16	651.31
882.05	756.01		1144.83	816.36		1188.1	651.65		886.83	756.07		1145.93	817.46		1188.65	652.2		885.03	756.64		1146.03	817.56		1188.13	651.68
893.08	745.94		1150.05	816.76		1196.25	651.77		891.03	746.28		1150.43	817.14		1196.09	651.61		892.49	746.51		1150.35	817.06		1196.43	651.95
898.88	744.46		1156.04	817.44		1205.89	652.56		897.51	743.75		1155.63	817.03		1205.68	652.35		898.45	750.35		1155.63	817.03		1205.84	652.51
908.03	743.13		1160.44	817.28		1213.15	652.22		908.28	742.04		1159.66	816.5		1212.88	651.95		908.11	742.53		1160.8	817.64		1212.61	651.68
911.63	744.21		1165.39	816.92		1221.91	652.13		918.01	744.73		1166.2	817.73		1221.52	651.74		914.03	743.69		1165.44	816.97		1221.91	652.13
918.24	742.67		1169.17	816.77		1228.5	652.17		923.32	742.19		1169.18	816.78		1227.53	651.2		920.66	741.82		1168.99	816.59		1228.8	652.47
924	738.24		1174.26	817.07		1236.76	652.44		933.03	738.07		1173.82	816.63		1235.9	651.58		928.64	738.29		1173.99	816.8		1236.37	652.05
936.79	735.52		1180.74	816.61		1248.57	652.68		941.34	734.94		1181.83	817.7		1248.38	652.49		938.68	733.32		1180.96	816.83		1248.52	652.63
948.33	731.43		1185.59	816.85		1254.96	651.4		947.29	730.69		1185.37	816.63		1255.73	652.17		948.19	731.45		1186.09	817.35		1254.92	651.36
944.77	729.04		1190.29	817.52		1262.66	652.37		957.08	729.34		1189.33	816.56		1261.94	651.65		951.03	729.28		1189.36	816.59		1261.7	651.41
959.95	724.99		1194.79	816.5		1272.22	652.74		969.97	725.54		1194.78	816.49		1271.72	652.24		964.23	724.52		1195.56	817.27		1270.85	651.37
962.79	721.57		1200.69	817.09		1279.78	651.44		971.96	721.31		1200.23	816.63		1280.29	651.95		967.73	721.78		1200.92	817.32		1280.76	652.42
974.85	718.57		1205.37	817.13		1288.29	652.22		983.75	718.52		1204.8	816.56		1287.97	651.9		979.22	718.45		1204.66	816.42		1287.94	651.87
983.53	715.52		1208.92	816.88		1294.59	652.19		988.32	715.14		1209.7	817.66		1294.38	651.98		985.77	715.15		1208.91	816.87		1294.16	651.76
995.74	712.43		1215.82	816.77		1306.05	651.97		997.31	712.52		1216.2	817.15		1305.66	651.58		997.18	713.13		1215.79	816.74		1305.51	651.43
1002.19	713.46		1221.07	817.4		1313.45	651.67		1004.4	713.18		1221.04	817.37		1313.95	652.17		1003.5	713.52		1220.58	816.91		1314.21	652.43
1005.92	709.25		1225.46	817.71		1320.17	651.58		1013.95	709.21		1224.45	816.7		1320.85	652.26		1010.79	710.08		1225	817.25		1320.31	651.72
1014.29	707.25		1230.11	816.93		1330.15	652.52		1021.86	707.27		1230.5	817.32		1329.39	651.76		1018.11	707.27		1230.16	816.98		1330.24	652.61
1023.1	705.05		1234.92	817.12		1336.69	651.36		1028.97	705.05		1234.85	817.05		1337.17	651.84		1026.58	705.59		1234.36	816.56		1336.96	651.63
1031.55	702.31		1239.74	816.63		1345.83	651.64		1030.42	701.61		1239.86	816.75		1346.63	652.44		1030.94	701.91		1240.14	817.03		1346.2	652.01
1031.54	699.54		1244.37	816.71		1353.6	651.83		1043.5	699.51		1244.73	817.07		1354.41	652.64		1037.31	699.32		1244.45	816.79		1353.35	651.58
1048.3	699.62		1248.8	816.45		1362	652.41		1052.04	698.99		1249.72	817.37		1361.3	651.71		1050.7	699.82		1249.4	817.05		1361.85	652.26
1052.44	696.81		1257.76	817.69		1374.44	651.98		1060.62	697.78		1257.11	817.04		1374.14	651.68		1056.06	696.79		1257.34	817.27		1373.86	651.4
1064.4	694.78		1260.28	817.17		1379.47	651.96		1067.59	694.68		1259.81	816.7		1380.16	652.65		1066.34	695.06		1260.01	816.9		1379.52	652.01
1073.09	695.62		1264.62	816.56		1387.94	652.17		1074.2	695.84		1265.46	817.4		1387.55	651.78		1073.09	695.16		1265.23	817.17		1387.75	651.98
1073.51	693.65		1269.93	817.09		1395.94	652.21		1082.85	693.03		1270.14	817.3		1395.4	651.67		1078.09	693.24		1270.05	817.21		1395.33	651.6
1084.94	689.8		1274.41	816.25		1404.41	651.82		1093.06	689.84		1275.36	817.2		1403.94	651.35		1088.72	689.55		1275.38	817.22		1404.28	651.69
1093.59	689.62		1280.26	817.35		1412.07	651.56		1095.7	689.63		1280.34	817.43		1412.36	651.85		1095	689.98		1279.66	816.75		1412.6	652.09
1100.39	689.4		1283.91	817.14		1418.79	651.84		1109.29	689.02		1283.42	816.65		1419.27	652.32		1104.7	689.05		1283.76	816.99		1418.89	651.94
1110.18	685.07		1289.01	816.75		1428.15	652.05		1121.92	685.13		1289.42	817.16		1428.02	651.92		1115.96	684.99		1289.44	817.18		1427.63	651.53
1116.83	685.47		1294.07	817.26		1435.6	651.91		1129.66	686.13		1293.75	816.94		1434.98	651.29		1123.44	685.98		1293.62	816.81		1435.67	651.98
1124.76	684.62		1298.54	817.08		1443.11	651.68		1141.01	683.88		1298.54	817.08		1443.86	652.43		1133.49	684.84		1298.51	817.05		1443.49	652.06
1133.34	680.9		1303.45	816.59		1452.65	652.22		1146.54	680.34		1304.33	817.47		1452.71	652.28		1139.62	680.29		1303.59	816.73		1452.27	651.84
1139.75	677.82		1308.42	817.05		1459.85	651.9		1155.46	677.67		1308.67	817.3		1459.91	651.96		1147.26	677.41		1308.78	817.41		1460.69	652.74
1146.89	679.28		1314.05	817.39		1469.16	652.39		1159.07	678.64		1313.6	816.94		1468.93	652.16		1153.05	679.02		1313.45	816.79		1468.46	651.69
1155.55	676.93		1318.31	817.03		1476.08	651.61		1169.36	677.05		1318.34	817.06		1476.43	651.96		1162.35	676.89		1317.8	816.52		1476.34	651.87
1158.83	675.52		1324.76	817.34		1487.05	652.35		1175.17	676.06		1324.36	816.94		1486.2	651.5		1167.07	675.82		1325.02	817.6		1487.07	652.37
1173.7	675.87		1328.78	817.37		1492.8	651.45		1180.57	674.88		1328.76	817.35		1492.98	651.63		1176.85	675.08		1328.25	816.84		1493.3	651.95
1182.19	675.14		1334.16	817.08		1503.38	652.58		1191.57	675.46		1334.86	817.78		1502.24	651.44		1187.54	675.97		1334.49	817.41		1502.95	652.15
1193.1	675.28		1340.29	817.13		1513.56	652.63		1200.03	674.85		1339.52	816.36		1512.52	651.59		1196.26	674.74		1340.31	817.15		1513.02	652.09
1196.87	673.81		1344.73	816.71		1521.24	652.21		1204.15	673.73		1344.68	816.66		1520.87	651.84		1200.36	673.61		1345.34	817.32		1520.88	651.85
1205.55	671.92		1350.88	817.41		1530.1	651.99		1218.67	671.86		1350.91	817.44		1530.09	651.98		1212.01	671.8		1350.48	817.01		1529.67	651.56
1215.31	670.4		1354.79	816.77		1537.87	652.17		1227.62	670.4		1355.08	817.06		1537.21	651.51		1221.04	669.98		1354.86	816.84		1538.2	652.5
1222.21	670.77		1359.53	816.96		1545.62	652.33		1237.71	669.96		1359.52	816.95		1545.17	651.88		1229.57	669.98		1358.74	816.17		1546.07	652.78
1228.78	670.72		1364.94	816.96		1554.57	652.27		1241.98	670.4		1364.26	816.28		1553.59	651.29		1235.41	670.6		1364.81	816.83		1554.6	652.3
1239.28	670.12		1369.83	817.28		1562.14	652.22		1252.9	669.8		1369.13	816.58		1561.98	652.06		1245.15	670		1369.29	816.74		1561.98	652.06
1244.78	669.45		1373.79	816.69		1569.83	652.32		1258.71	669.13		1373.6	816.5		1569.66	652.15		1252.14	669.33		1373.94	816.84		1569.28	651.77
1249.7	669		1379.55	817.11		1578.86	652.46		1262.73	668.68		1379.34	816.9		1578.32	651.92		1256.55	668.88		1379.4	816.96		1578.69	652.29
1256.83	668.12		1383.41	816.37		1585.52	651.45		1273.96	667.8		1383.78	816.74		1585.63	651.56		1265.65	668		1384.72	817.68		1585.99	651.92
1265.34	667.66		1389.17	817.58		1593.6	651.95		1283.34	667.34		1389.25	817.66		1593.19	651.54		1275.09	667.54		1388.03	816.44		1593.6	651.95
1271.65	667.23		1393.91	816.99		1602.2	651.66		1285.58	666.91		1394.05	817.13		1602.65	652.11		1278.83	667.11		1393.42	816.5		1602.47	651.93
1281.68	666.46		1398.55	817		1610.51	652.26		1295.41	666.14		1399.3	817.75		1610.6	652.35		1288.37	666.34		1398.43	816.88		1610.63	652.38
1285.25	666.11		1404.04	817.18		1618.85	651.75		1305.8	665.79		1404.08	817.22		1619.22	652.12		1295.55	665.99		1403.66	816.8		1618.79	651.69
1289.9	665.56		1408.82	817.32		1626.03	651.19		1311.88	665.24		1408.38	816.88		1627.07	652.23		1300.94	665.44		1409.06	817.56		1626.47	651.63
1303.69	665.11		1412.56	816.51		1634.2	651.78		1315.36	664.79		1412.66	816.61		1633.97	651.55		1308.86	664.99		1412.81	816.76		1634.49	652.07
1310.05	664.46		1418.46	817.09		1643.52	652.24		1328.79	664.14		1419.16	817.79		1643.66	652.38		1320.14	664.34		1418.92	817.55		1642.92	651.64
1315.86	663.79		1423.38	816.7		1652	651.87		1335.57	663.47		1423.67	816.99		1652.77	652.64		1325.52	663.67		1424.25	817.57		1651.67	651.54
1327.74	663.23		1428.2	816.97		1660.03	652.31		1341.4	662.91		1428.53	817.3		1659.68	651.96		1334.57	663.11		1428.87	817.64		1660.18	652.46
1336.93	662.57		1433.61	817.04		1669.02	652.4		1350.94	662.25		1433.59	817.02		1668.79	652.17		1343.98	662.45		1434.1	817.53		1668.66	652.04
1341.66	661.99		1438.6	817.41		1676.52	652.2		1359.93	661.67		1438.55	817.36		1676.71	652.39		1350.34	661.87		1437.63	816.44		1676.13	651.81
1350.82	660.12		1442.26	816.52		1684.68	652.78		1365.45	659.8		1442.72	816.98		1683.38	651.48		1358.64	660		1442.76	817.02		1684.29	652.39
1359.59	659.46		1447.35	816.99		1690.97	651.37		1372.18	659.14		1447.47	817.11		1691.75	652.15		1365.39	659.34		1446.93	816.57		1691.38	651.78
1363.75	658.67		1452.51	816.81		1700.52	652.02		1378.86	658.35		1452.36	816.66		1700.68	652.18		1371.21	658.55		1452.79	817.09		1700.47	651.97
1374.13	658.13		1457.05	816.8		1708	651.91		1394.04	657.81		1456.92	816.67		1708.26	652.17		1383.32	658.01		1457.18	816.93		1707.5	651.41
1376.89	657.45		1461.72	816.91		1715.69	652.01		1396.45	657.13		1462.49	817.68		1715.5	651.82		1386.65	657.33		1461.87	817.06		1716.06	652.38
1388.27	656.89		1466.09	816.73		1723.08	651.81		1399.95	656.57		1466.9	817.54		1722.96	651.69		1394.43	656.77		1466.27	816.91		1723.66	652.39
1395.1	656.12		1471.6	817.51		1731.45	652.3		1416.46	655.8		1471.61	817.52		1731.35	652.2		1405.89	656		1471.7	817.61		1730.62	651.47
1399.41	655.45		1475.88	817.14		1738.82	651.92		1419.4	655.13		1475.86	817.12		1738.9	652		1408.87	655.33		1475.96	817.22		1739.18	652.28
1408.2	655		1480.94	817.52		1746.12	651.42		1431.71	654.68		1480.29	816.87		1746.65	651.95		1419.68	654.88		1479.97	816.55		1746.12	651.42
1420.3	654.12		1484.91	816.8		1755.2	652.69		1437.37	653.8		1485.06	816.95		1754.9	652.39		1429.22	654		1484.77	816.66		1754.51	652
1429.98	653.67		1490.66	817.24		1763.75	652.38		1442.8	653.35		1491.29	817.87		1763.13	651.76		1436.16	653.55		1489.61	816.19		1764.22	652.85
1430.83	653.13		1494.42	817.2		1769.72	652.02		1451.54	652.81		1494.98	817.76		1770.28	652.58		1441.58	653.01		1493.45	816.23		1769.07	651.37
1441.24	652.89		1499.04	816.29		1778.88	651.96		1458.38	652.57		1499.17	816.42		1778.63	651.71		1450.29	652.77		1499.28	816.53		1778.88	651.96
1450.59	652.56		1505.27	817.16		1787.71	651.86		1462.14	652.24		1504.5	816.39		1787.93	652.08		1456.61	652.44		1505.47	817.36		1787.36	651.51
1456.15	652.45		1509.8	817.05		1795.41	651.82		1476.28	652.13		1509.28	816.53		1796.1	652.51		1466.27	652.33		1510.14	817.39		1796.03	652.44
1465	651.55		1515	816.96		1804.41	652.01		1485.24	651.23		1514.85	816.81		1804.27	651.87		1475.62	651.43		1514.72	816.68		1803.86	651.46
1472.77	650.17		1519.31	817.45		1810.9	652.14		1488.34	652.04		1519.34	817.48		1810.86	652.1		1480.52	652.24		1518.54	816.68		1810.61	651.85
1479.35	649.8		1524.74	817.41		1819.92	652.04		1495.21	650.57		1523.88	816.55		1819.76	651.88		1487.28	650.21		1524.37	817.04		1820.48	652.6
1488.18	651.46		1529.61	817.62		1827.64	651.99		1502.72	651.05		1529.65	817.66		1827.87	652.22		1495.53	651.32		1529.25	817.26		1827.39	651.74
1495.53	650.31		1533.37	816.82		1834.69	651.44		1512.1	651.4		1533.7	817.15		1835.07	651.82		1504.22	651.26		1533.11	816.56		1835.07	651.82
1500.82	651.36		1538.74	817.64		1842.48	651.64		1520.5	651.23		1538.74	817.64		1842.4	651.56		1510.72	651.36		1538.16	817.06		1841.98	651.14
1508.64	652.36		1542.56	817.67		1848.87	651.71		1524.64	652.6		1541.72	816.83		1848.83	651.67		1516.02	651.85		1541.45	816.56		1849.27	652.11
1519.46	650.53		1547.55	816.96		1859.22	652.57		1535.2	650.67		1547.82	817.23		1858.97	652.32		1527.76	651.04		1547.32	816.73		1859.04	652.39
1522.85	650.54		1552.47	817.26		1865.67	651.32		1544.07	651.12		1552.53	817.32		1865.86	651.51		1534.19	651.54		1552.75	817.54		1866.27	651.92
1533.13	651.93		1556.26	816.48		1873.62	651.65		1545.53	651.24		1556.54	816.76		1874.76	652.79		1538.93	651.18		1556.36	816.58		1873.74	651.77
1541.88	652.59		1562.01	816.84		1882.72	651.78		1558.06	652.32		1561.79	816.62		1883.78	652.84		1549.08	651.54		1562.3	817.13		1883.15	652.21
1549.86	651.1		1567.24	816.79		1891.07	651.32		1566.24	651.24		1566.89	816.44		1892.08	652.33		1558.19	651.3		1567.57	817.12		1892.01	652.26
1555.19	652.98		1572.23	817.11		1899.58	652.05		1570.74	652.44		1571.65	816.53		1898.89	651.36		1563.5	653.24		1571.66	816.54		1900.08	652.55
1566.6	651.8		1576.71	817.1		1907.11	652.1		1580.29	651.73		1577.23	817.62		1907.12	652.11		1572.64	650.97		1577.18	817.57		1907.56	652.55
1572.09	652.52		1581.55	816.61		1916.72	652.82		1589.94	652.71		1581.73	816.79		1915.74	651.84		1580.73	652.32		1582.05	817.11		1915.34	651.44
1579.89	651.91		1586.85	817.31		1923.55	651.99		1590.97	651.92		1586.74	817.2		1923.94	652.38		1585.48	651.96		1586.12	816.58		1923.12	651.56
1588.45	652.86		1591.18	817		1931.36	652.06		1604.32	653.31		1591.19	817.01		1931.05	651.75		1597.01	653.72		1591.46	817.28		1931.38	652.08
1591.25	652.9		1595.83	816.92		1939.48	652.29		1611.55	652.77		1595.52	816.61		1939.72	652.53		1602.3	653.74		1595.95	817.04		1938.99	651.8
1601.98	653.1		1600.8	817.24		1947.42	652.49		1615.14	652.88		1601.22	817.66		1947.06	652.13		1608.11	652.55		1601.2	817.64		1946.24	651.31
1612.87	652.73		1605.78	817.49		1954.25	651.44		1628.09	653.17		1605.29	817		1954.72	651.91		1620.94	653.41		1605.39	817.1		1954.55	651.74
1612.99	652.49		1609.63	816.83		1961.99	651.66		1634.44	653.38		1609.47	816.67		1962.11	651.78		1624.11	653.34		1609.94	817.14		1961.91	651.58
1626.39	652.56		1615.34	817.25		1970.57	651.42		1637.78	653.23		1614.72	816.63		1971.57	652.42		1632.65	653.45		1615	816.91		1970.78	651.63
1632.62	653.15		1619.75	817.04		1979.5	652.65		1649.82	653.25		1619.94	817.23		1979.17	652.32		1640.74	652.74		1619.53	816.82		1978.45	651.6
1642.95	650.17		1624.87	816.62		1988.83	652.1		1659.17	652.38		1624.94	817.64		1988.83	652.1		1650.85	651.73		1624.94	817.32		1988.83	652.1
1653.28	649.8		1629.99	816.44		1998.16	652.82		1668.52	651.75		1629.95	817.67		1998.16	652.82		1660.96	652.71		1629.95	816.76		1998.16	652.82
1663.61	651.46		1635.11	816.53		2007.49	651.99		1677.87	652.53		1634.95	816.96		2007.49	651.99		1671.07	651.92		1634.95	816.62		2007.49	651.99
1673.94	650.31		1640.23	817.62		2016.82	652.06		1687.22	652.13		1639.95	817.26		2016.82	652.06		1681.18	653.31		1639.95	816.44		2016.82	652.06
1684.27	651.36		1645.35	816.79		2026.15	652.29		1696.57	651.91		1644.95	816.48		2026.15	652.29		1691.29	652.77		1644.95	816.53		2026.15	652.29
1694.6	652.36		1650.47	817.2		2035.48	652.49		1705.92	651.78		1649.96	816.84		2035.48	652.49		1701.4	652.88		1649.96	817.62		2035.48	652.49
1704.93	650.53		1655.59	817.01		2044.81	651.44		1715.27	652.42		1654.96	816.79		2044.81	651.44		1711.51	653.17		1654.96	816.79		2044.81	651.44
1715.26	650.54		1660.71	816.61		2054.14	651.66		1724.62	652.32		1659.96	817.11		2054.14	651.66		1721.62	653.38		1659.96	817.2		2054.14	651.66
1725.59	651.93		1665.83	817.66		2063.47	651.42		1733.97	652.1		1664.97	817.1		2063.47	651.42		1731.73	653.23		1664.97	817.01		2063.47	651.42
1735.92	652.59		1670.95	817		2072.8	652.65		1743.32	652.82		1669.97	816.61		2072.8	652.65		1741.84	653.25		1669.97	816.61		2072.8	652.65
1746.25	651.1		1676.07	816.67		2082.13	652.1		1752.67	651.99		1674.97	817.31		2082.13	652.1		1751.95	652.38		1674.97	817.66		2082.13	652.1
1756.58	652.98		1681.19	816.63		2091.46	652.82		1762.02	652.06		1679.98	817		2091.46	652.82		1762.06	651.75		1679.98	817		2091.46	652.82
1766.91	651.8		1686.31	817.23		2100.79	651.99		1771.37	652.29		1684.98	816.92		2100.79	651.99		1772.17	652.53		1684.98	816.67		2100.79	651.99
1777.24	652.52		1691.43	816.79		2110.12	652.06		1780.72	652.49		1689.98	817.24		2110.12	652.06		1782.28	652.13		1689.98	816.63		2110.12	652.06
1787.57	651.91		1696.55	817.2		2119.45	652.29		1790.07	651.44		1694.98	817.49		2119.45	652.29		1792.39	651.91		1694.98	817.23		2119.45	652.29
1797.9	652.86		1701.67	817.01		2128.78	652.49		1799.42	651.66		1699.99	816.83		2128.78	652.49		1802.5	651.78		1699.99	817.64		2128.78	652.49
1808.23	652.9					2138.11	651.44		1808.77	651.96					2138.11	651.44		1812.61	652.42					2138.11	651.44
						2147.44	651.66		1818.12	653.72					2147.44	651.66								2147.44	651.66
						2156.77	651.42								2156.77	651.42								2156.77	651.42
						2166.1	652.65								2166.1	652.65								2166.1	652.65
						2175.43	652.1								2175.43	652.1								2175.43	652.1
						2184.76	652.82								2184.76	652.82								2184.76	652.82
						2194.09	651.99								2194.09	651.99								2194.09	651.99
						2203.42	652.06								2203.42	652.06								2203.42	652.06

## Sheet: Paths_new
p1x	p1y		t1x	t1y		o1x	o1y		p2x	p2y		t2x	t2y		o2x	o2y		p3x	p3y		t3x	t3y		Obs X	Obs y		lane 1 x	lane 1 y
308.54	817.81		712	816.99		403.8	652.45		304.59	817.88		712.12	817.11		403.51	652.16		305.36	816.68		712.09	817.08		403.57	652.22
317.28	817.39		717.53	817.2		411.98	651.77		313.72	816.95		717.9	817.58		411.68	651.48		315.55	817.22		716.83	816.51		411.93	651.73
322.76	815.03		723.48	816.91		423.23	652.61		319.9	815.47		724.13	817.56		422.61	651.98		321.13	815.05		723.26	816.69		422.15	651.52
344.29	815.61		728.77	816.13		432.73	651.99		333.31	816.1		730.39	817.74		432.94	652.2		338.4	815.44		729.77	817.13		432.43	651.69
344.56	814.96		736.27	816.73		444.4	652.16		345.96	814.88		737.3	817.76		443.91	651.67		345.43	815.06		737.02	817.47		443.98	651.74
354.22	814.8		742.56	816.92		454.49	652.1		347.86	815.36		742.72	817.08		454.32	651.93		351.35	815.4		742.86	817.23		454.82	652.43
367.08	815.3		748.59	816.82		464.72	652.1		355.67	815.44		749.21	817.44		465.1	652.48		361.36	815.34		749.13	817.36		464.11	651.49		pursuer x	puersuer y
378.2	815.76		755.21	817.18		474.85	651.81		367.16	815.79		755.01	816.98		475.5	652.46		373.02	816.1		755.26	817.24		475.35	652.31		268	857
387.07	815.97		761.77	816.89		486.94	652.47		381.88	815.19		761.95	817.07		486.37	651.9		383.81	814.9		761.93	817.05		486.84	652.37		348	857
401.84	816.06		769.38	817.67		497.93	652.09		386.59	815.61		769.08	817.37		497.95	652.1		394.07	815.67		769.28	817.57		498.08	652.23		348	777
403.39	817.16		774.63	816.77		508.12	652.01		398.08	816.72		775.31	817.45		508.93	652.81		400.76	816.96		774.55	816.68		507.68	651.57		268	777
413.22	817.72		781.98	817.28		520.09	652.59		406.35	816.94		782.24	817.54		520.27	652.77		409.43	816.95		781.58	816.88		519.1	651.6		268	857
426.95	815.76		787.06	816.29		529.49	651.87		412.88	815.35		787.88	817.11		529.68	652.06		419.97	815.59		787.7	816.93		529.76	652.15
439.96	817.22		794.55	816.88		540.78	651.66		427.63	817.11		794.64	816.97		541.35	652.23		434.37	817.73		794.7	817.03		540.74	651.62
448.34	817.21		801.58	817.69		551.38	651.89		438.7	816.49		801.02	817.12		551.26	651.77		443.86	817.17		800.6	816.7		551.96	652.47		1592	692
449.87	817.01		806.8	816.76		561.43	651.71		446.54	816.4		807.14	817.11		562.04	652.32		448.96	817.45		806.51	816.48		561.72	651.99		1672	692
459.99	816.58		813.78	817.46		572.02	651.8		456.24	817.24		813.57	817.24		571.98	651.77		458.48	817.27		813.25	816.92		572.47	652.25		1672	612
472.6	817.59		819.37	816.95		581.8	651.43		467.92	816.99		819.51	817.09		582.39	652.02		469.71	816.74		819.9	817.48		581.59	651.22		1592	612
480.42	817.39		826.54	817.29		594.06	652.31		472.96	818.43		825.95	816.7		593.83	652.08		477.01	818.22		825.75	816.5		593.55	651.8		1592	692
491.69	817.65		831.46	816.81		603.32	652.57		484.77	816.95		832.01	817.35		602.61	651.85		487.87	816.93		831.19	816.53		602.27	651.51
495.39	817.17		838.2	817.57		612.46	651.74		499.46	817.54		838.03	817.4		612.16	651.43		496.85	816.77		837.5	816.87		612.15	651.42
509.31	817.56		844.62	816.95		624.01	651.56		507.68	816.9		845	817.33		624.35	651.9		508.61	817.34		844.95	817.28		624.44	651.99		Target x	Target y
516.29	817.89		850.08	816.32		634.54	651.94		515.8	818.19		851.31	817.55		634.6	652		516.15	818.16		850.9	817.14		634.5	651.9		672	857
533.38	817.3		858.36	817.68		646.2	652.06		524.96	816.48		857.5	816.82		645.7	651.56		528.71	816.41		858.09	817.41		645.82	651.69		752	857
542.6	816.21		864.76	817.34		657.26	651.89		533.46	815.49		864.86	817.44		656.75	651.38		537.93	815.74		865.02	817.6		656.72	651.35		752	777
549.04	816.05		869.38	816.47		666.77	652.24		539.57	815.87		869.69	816.78		666.88	652.35		544.64	816.28		870.19	817.27		666.72	652.19		672	777
554.65	817.38		876.33	816.48		678.08	651.99		553.91	817.59		877.71	817.86		678.38	652.29		553.76	816.94		877.37	817.51		677.55	651.45		672	857
564.65	816.08		883.43	817.5		688.56	652.36		564.54	815.96		882.68	816.75		688.07	651.86		564.76	816.18		883.42	817.5		688.92	652.71
577.72	815.69		889.83	817		699.43	651.72		570.53	814.72		890.6	817.78		698.99	651.28		573.83	814.91		890.4	817.57		699.65	651.94		1579	857
585.36	814.67		896.08	817.19		709.29	651.47		583.22	814.77		895.65	816.75		710.28	652.45		584.03	814.45		896.07	817.17		710.56	652.74		1659	857
591	813.77		902.26	817.15		720.39	652.22		593	814.56		902.24	817.14		719.45	651.28		592.07	814.25		902.22	817.11		719.85	651.67		1659	777
598.78	817.31		909.15	817.09		731.45	651.67		598.59	817.73		908.53	816.47		731.48	651.7		599.65	818.48		909.02	816.96		731.11	651.34		1579	777
605.49	814.3		914.83	816.63		741.47	651.47		608.23	814.73		915.47	817.27		741.5	651.5		606.74	814.4		915.38	817.18		741.88	651.87		1579	857
612.19	814.2		922.32	817.18		754.21	652.64		613.01	814.26		921.83	816.69		753.01	651.44		613.27	814.87		922.44	817.3		753.51	651.94
623.29	815.28		928.53	816.64		764.75	651.74		621.27	815.3		928.07	816.18		764.48	651.67		622.56	815.56		928.39	816.51		764.62	651.81		lane x	lane y
632.61	815.69		934.47	816.43		774.42	652.43		630.24	815.39		934.5	816.46		774.27	651.2		631.45	815.54		935.22	817.18		775.23	652.15		0	900
637.45	814.73		942.12	817.24		786.72	651.49		634.49	815		941.91	817.04		786.14	651.68		635.63	814.52		941.58	816.7		786.91	652.45		2100	900
645.24	815.83		948.43	817.44		797.08	652.31		644.12	815.9		947.88	816.89		797.01	652.35		645.35	816.52		947.47	816.47		797.02	652.36		2100	900
650.81	814.84		954.46	816.62		808.04	652.37		650.65	814.35		954.75	816.9		808.68	652.6		650.34	814.2		954.45	816.6		808.71	652.63		0	900
656.47	816.27		961.62	817.68		817.94	652.23		653.74	815.34		961.08	817.14		818.35	652.12		654.74	815.44		960.69	816.75		818.65	652.42		0	900
669.34	814.68		968.17	817.31		829.6	651.57		665.71	814.86		967.84	816.98		829.61	651.85		666.67	813.91		967.55	816.69		830.17	652.41
673.57	815.9		973.16	816.81		838.97	651.6		674.62	816.09		973.67	817.32		838.52	651.6		673.57	815.46		973.12	816.77		839.1	652.18		0	580
680.68	815.79		979.32	816.65		850.19	652.15		675.37	816.11		980.07	817.4		850.13	652.68		678.48	816.38		979.96	817.29		849.55	652.1		2100	580
687.13	814.14		987.18	817.66		861	651.62		687.04	814.46		986.21	816.69		861.63	652.77		687.53	814.75		986.62	817.1		860.78	651.92		2100	580
691.73	814.81		990.97	816.9		868.23	652.47		690.36	815.55		991.75	817.68		868.88	652.43		690.99	815.13		991.79	817.71		868.25	651.8		0	580
701.96	816.08		997.39	817.2		878.41	651.99		701.93	816.61		996.91	816.72		878.35	651.7		701.84	816.25		996.69	816.49		878.63	651.98		0	580
707.45	817.57		1002.25	816.54		887.49	652.25		708.82	817.81		1003.09	817.38		888.38	652.54		708.72	818.28		1002.88	817.17		888.09	652.25
713.07	816.7		1009.4	816.67		899.6	651.22		715.85	817.69		1010.09	817.36		899.39	651.84		714.85	817.59		1009.76	817.03		899.49	651.94		0	740
721.92	815.33		1015.23	816.94		909.4	651.8		722.51	814.62		1015.68	817.39		909.43	652.61		723.15	815.93		1015.1	816.81		909.26	652.44		2100	740
726.09	815.5		1020.92	816.94		918.29	651.51		731	815.97		1021.25	817.27		918.51	652.21		729.18	816.37		1020.6	816.62		918.97	652.67
736.26	816.88		1027.52	816.64		929.92	651.42		734.83	816.98		1028.67	817.79		929.75	651.95		734.66	816.02		1027.32	816.44		929.93	652.13
742.33	815.89		1034.36	817.27		939.89	651.99		745	816.03		1034.62	817.53		940.06	651.91		743.2	815.49		1034.29	817.2		939.98	651.83
750.66	814.61		1040.61	817.38		949.99	651.9		746.54	813.8		1039.99	816.76		950.06	651.68		748.74	814.36		1039.64	816.41		950.03	651.65		Obs x	Obs y
756.13	814.93		1046.34	816.19		961.75	651.69		759.35	815.37		1047.26	817.11		962.2	652.29		757.59	814.99		1046.95	816.8		961.56	651.65		363	692
757.81	815.84		1054.51	817.47		973.58	651.35		767.5	815.74		1054.31	817.27		974.22	652.81		763.21	816.31		1054.1	817.06		973.88	652.47		443	692
771.34	817.89		1061.06	817.25		985.21	652.54		771.13	817.99		1061.35	817.54		984.68	652		770.75	817.48		1060.57	816.76		984.93	652.25		443	612
781.18	816.61		1067.36	817.48		995.41	652.61		779.37	816.58		1066.77	816.89		995.5	652.7		780.27	816.59		1066.85	816.97		994.9	652.1		363	612
780.58	816.09		1073.23	817.19		1005.44	652.37		790.05	816		1073.32	817.28		1004.96	651.89		785.24	815.94		1073.34	817.3		1005.48	652.41		363	692
793.36	817.38		1079.83	817.28		1015.75	651.83		794.85	817.17		1079.11	816.56		1016.42	652.5		794.53	817.68		1079.62	817.07		1016.65	652.73
799.71	817.22		1085.71	816.32		1026.95	651.64		803.4	817.14		1087.15	817.76		1027.21	651.9		802.05	817.68		1086.26	816.87		1026.83	651.52		1939	692
804.11	816.9		1092.52	816.97		1038.01	652.43		809.96	816.26		1093.03	817.48		1037.36	651.78		806.32	815.87		1092.88	817.33		1037.73	652.15		2019	692
811.4	817.38		1096.9	816.8		1045.21	652.05		814.81	817.23		1097.5	817.4		1045.63	652.47		812.51	816.7		1096.97	816.87		1045.2	652.04		2019	612
815.2	794.71		1098.27	817.62		1108.59	651.83		822.11	794.7		1097.15	816.5		1108.99	652.23		818.91	795.45		1097.14	816.49		1108.75	651.99		1939	612
820.77	790.32		1102.47	816.52		1116.96	651.38		825.5	790.44		1102.8	816.85		1117.59	652.01		822.49	790.47		1102.38	816.43		1117.83	652.25		1939	692
825.29	785.75		1107.15	817.26		1124.21	652.05		829.13	786.11		1107.48	817.59		1123.92	651.76		827.03	785.74		1106.39	816.5		1123.9	651.74
833.47	780.89		1112.2	816.9		1132.91	651.75		833.78	781.28		1111.56	816.26		1133.82	652.66		834.34	781.8		1112.31	817.01		1132.73	651.57
839.1	776.85		1116.65	816.73		1140.47	651.61		837.48	776.33		1116.1	816.18		1140.39	651.53		838.92	777.21		1116.24	816.32		1141	652.14
844.16	775.96		1122.09	817.42		1149.39	652.6		849.63	775.95		1121.19	816.52		1148.11	651.32		846.48	775.54		1121.67	817		1148.41	651.62
854.55	770.29		1127.18	817.11		1157.39	651.6		856.67	769.78		1127.21	817.14		1157.75	651.96		855.31	769.74		1127.47	817.4		1158.65	652.86
861.4	765.91		1132.31	817.59		1165.21	651.68		859.33	765.59		1131.84	817.12		1165.71	652.18		859.87	765.26		1131.3	816.58		1165.37	651.84
867.31	763.47		1136.31	816.95		1172.58	651.31		872.14	763.05		1136.19	816.83		1173.98	652.71		869.43	762.93		1135.87	816.51		1173.04	651.77
876.07	759.69		1141.14	817.23		1181.73	652.88		877.79	760.7		1141.04	817.13		1180.74	651.89		876.99	760.27		1141.12	817.21		1180.16	651.31
882.05	756.01		1144.83	816.36		1188.1	651.65		886.83	756.07		1145.93	817.46		1188.65	652.2		885.03	756.64		1146.03	817.56		1188.13	651.68
893.08	745.94		1150.05	816.76		1196.25	651.77		891.03	746.28		1150.43	817.14		1196.09	651.61		892.49	746.51		1150.35	817.06		1196.43	651.95
898.88	744.46		1156.04	817.44		1205.89	652.56		897.51	743.75		1155.63	817.03		1205.68	652.35		898.45	750.35		1155.63	817.03		1205.84	652.51
908.03	743.13		1160.44	817.28		1213.15	652.22		908.28	742.04		1159.66	816.5		1212.88	651.95		908.11	742.53		1160.8	817.64		1212.61	651.68
911.63	744.21		1165.39	816.92		1221.91	652.13		918.01	744.73		1166.2	817.73		1221.52	651.74		914.03	743.69		1165.44	816.97		1221.91	652.13
918.24	742.67		1169.17	816.77		1228.5	652.17		923.32	742.19		1169.18	816.78		1227.53	651.2		920.66	741.82		1168.99	816.59		1228.8	652.47
924	738.24		1174.26	817.07		1236.76	652.44		933.03	738.07		1173.82	816.63		1235.9	651.58		928.64	738.29		1173.99	816.8		1236.37	652.05
936.79	735.52		1180.74	816.61		1248.57	652.68		941.34	734.94		1181.83	817.7		1248.38	652.49		938.68	733.32		1180.96	816.83		1248.52	652.63
948.33	731.43		1185.59	816.85		1254.96	651.4		947.29	730.69		1185.37	816.63		1255.73	652.17		948.19	731.45		1186.09	817.35		1254.92	651.36
944.77	729.04		1190.29	817.52		1262.66	652.37		957.08	729.34		1189.33	816.56		1261.94	651.65		951.03	729.28		1189.36	816.59		1261.7	651.41
959.95	724.99		1194.79	816.5		1272.22	652.74		969.97	725.54		1194.78	816.49		1271.72	652.24		964.23	724.52		1195.56	817.27		1270.85	651.37
962.79	721.57		1200.69	817.09		1279.78	651.44		971.96	721.31		1200.23	816.63		1280.29	651.95		967.73	721.78		1200.92	817.32		1280.76	652.42
974.85	718.57		1205.37	817.13		1288.29	652.22		983.75	718.52		1204.8	816.56		1287.97	651.9		979.22	718.45		1204.66	816.42		1287.94	651.87
983.53	715.52		1208.92	816.88		1294.59	652.19		988.32	715.14		1209.7	817.66		1294.38	651.98		985.77	715.15		1208.91	816.87		1294.16	651.76
995.74	712.43		1215.82	816.77		1306.05	651.97		997.31	712.52		1216.2	817.15		1305.66	651.58		997.18	713.13		1215.79	816.74		1305.51	651.43
1002.19	713.46		1221.07	817.4		1313.45	651.67		1004.4	713.18		1221.04	817.37		1313.95	652.17		1003.5	713.52		1220.58	816.91		1314.21	652.43
1005.92	709.25		1225.46	817.71		1320.17	651.58		1013.95	709.21		1224.45	816.7		1320.85	652.26		1010.79	710.08		1225	817.25		1320.31	651.72
1014.29	707.25		1230.11	816.93		1330.15	652.52		1021.86	707.27		1230.5	817.32		1329.39	651.76		1018.11	707.27		1230.16	816.98		1330.24	652.61
1023.1	705.05		1234.92	817.12		1336.69	651.36		1028.97	705.05		1234.85	817.05		1337.17	651.84		1026.58	705.59		1234.36	816.56		1336.96	651.63
1031.55	702.31		1239.74	816.63		1345.83	651.64		1030.42	701.61		1239.86	816.75		1346.63	652.44		1030.94	701.91		1240.14	817.03		1346.2	652.01
1031.54	699.54		1244.37	816.71		1353.6	651.83		1043.5	699.51		1244.73	817.07		1354.41	652.64		1037.31	699.32		1244.45	816.79		1353.35	651.58
1048.3	699.62		1248.8	816.45		1362	652.41		1052.04	698.99		1249.72	817.37		1361.3	651.71		1050.7	699.82		1249.4	817.05		1361.85	652.26
1052.44	696.81		1257.76	817.69		1374.44	651.98		1060.62	697.78		1257.11	817.04		1374.14	651.68		1056.06	696.79		1257.34	817.27		1373.86	651.4
1064.4	694.78		1260.28	817.17		1379.47	651.96		1067.59	694.68		1259.81	816.7		1380.16	652.65		1066.34	695.06		1260.01	816.9		1379.52	652.01
1073.09	695.62		1264.62	816.56		1387.94	652.17		1074.2	695.84		1265.46	817.4		1387.55	651.78		1073.09	695.16		1265.23	817.17		1387.75	651.98
1073.51	693.65		1269.93	817.09		1395.94	652.21		1082.85	693.03		1270.14	817.3		1395.4	651.67		1078.09	693.24		1270.05	817.21		1395.33	651.6
1084.94	689.8		1274.41	816.25		1404.41	651.82		1093.06	689.84		1275.36	817.2		1403.94	651.35		1088.72	689.55		1275.38	817.22		1404.28	651.69
1093.59	689.62		1280.26	817.35		1412.07	651.56		1095.7	689.63		1280.34	817.43		1412.36	651.85		1095	689.98		1279.66	816.75		1412.6	652.09
1100.39	689.4		1283.91	817.14		1418.79	651.84		1109.29	689.02		1283.42	816.65		1419.27	652.32		1104.7	689.05		1283.76	816.99		1418.89	651.94
1110.18	685.07		1289.01	816.75		1428.15	652.05		1121.92	685.13		1289.42	817.16		1428.02	651.92		1115.96	684.99		1289.44	817.18		1427.63	651.53
1116.83	685.47		1294.07	817.26		1435.6	651.91		1129.66	686.13		1293.75	816.94		1434.98	651.29		1123.44	685.98		1293.62	816.81		1435.67	651.98
1124.76	684.62		1298.54	817.08		1443.11	651.68		1141.01	683.88		1298.54	817.08		1443.86	652.43		1133.49	684.84		1298.51	817.05		1443.49	652.06
1133.34	680.9		1303.45	816.59		1452.65	652.22		1146.54	680.34		1304.33	817.47		1452.71	652.28		1139.62	680.29		1303.59	816.73		1452.27	651.84
1139.75	677.82		1308.42	817.05		1459.85	651.9		1155.46	677.67		1308.67	817.3		1459.91	651.96		1147.26	677.41		1308.78	817.41		1460.69	652.74
1146.89	679.28		1314.05	817.39		1469.16	652.39		1159.07	678.64		1313.6	816.94		1468.93	652.16		1153.05	679.02		1313.45	816.79		1468.46	651.69
1155.55	676.93		1318.31	817.03		1476.08	651.61		1169.36	677.05		1318.34	817.06		1476.43	651.96		1162.35	676.89		1317.8	816.52		1476.34	651.87
1158.83	675.52		1324.76	817.34		1487.05	652.35		1175.17	676.06		1324.36	816.94		1486.2	651.5		1167.07	675.82		1325.02	817.6		1487.07	652.37
1173.7	675.87		1328.78	817.37		1492.8	651.45		1180.57	674.88		1328.76	817.35		1492.98	651.63		1176.85	675.08		1328.25	816.84		1493.3	651.95
1182.19	675.14		1334.16	817.08		1503.38	652.58		1191.57	675.46		1334.86	817.78		1502.24	651.44		1187.54	675.97		1334.49	817.41		1502.95	652.15
1193.1	675.28		1340.29	817.13		1513.56	652.63		1200.03	674.85		1339.52	816.36		1512.52	651.59		1196.26	674.74		1340.31	817.15		1513.02	652.09
1196.87	673.81		1344.73	816.71		1521.24	652.21		1204.15	673.73		1344.68	816.66		1520.87	651.84		1200.36	673.61		1345.34	817.32		1520.88	651.85
1205.55	671.92		1350.88	817.41		1530.1	651.99		1218.67	671.86		1350.91	817.44		1530.09	651.98		1212.01	671.8		1350.48	817.01		1529.67	651.56
1215.31	670.4		1354.79	816.77		1537.87	652.17		1227.62	670.4		1355.08	817.06		1537.21	651.51		1221.04	669.98		1354.86	816.84		1538.2	652.5
1222.21	670.77		1359.53	816.96		1545.62	652.33		1237.71	669.96		1359.52	816.95		1545.17	651.88		1229.57	669.98		1358.74	816.17		1546.07	652.78
1228.78	670.72		1364.94	816.96		1554.57	652.27		1241.98	670.4		1364.26	816.28		1553.59	651.29		1235.41	670.6		1364.81	816.83		1554.6	652.3
1239.28	667.47		1369.83	817.28		1562.14	652.22		1252.9	668.2		1369.13	816.58		1561.98	652.06		1245.15	666.89		1369.29	816.74		1561.98	652.06
1244.78	666.42		1373.79	816.69		1569.83	652.32		1258.71	666.14		1373.6	816.5		1569.66	652.15		1252.14	666.68		1373.94	816.84		1569.28	651.77
1249.7	664.61		1379.55	817.11		1578.86	652.46		1262.73	665.69		1379.34	816.9		1578.32	651.92		1256.55	665.47		1379.4	816.96		1578.69	652.29
1256.83	663.33		1383.41	816.37		1585.52	651.45		1273.96	663.51		1383.78	816.74		1585.63	651.56		1265.65	663.67		1384.72	817.68		1585.99	651.92
1265.34	660.7		1389.17	817.58		1593.6	651.95		1283.34	660.77		1389.25	817.66		1593.19	651.54		1275.09	661.46		1388.03	816.44		1593.6	651.95
1271.65	659.79		1393.91	816.99		1602.2	651.66		1285.58	658.99		1394.05	817.13		1602.65	652.11		1278.83	659.6		1393.42	816.5		1602.47	651.93
1281.68	658.09		1398.55	817		1610.51	652.26		1295.41	657.56		1399.3	817.75		1610.6	652.35		1288.37	657.64		1398.43	816.88		1610.63	652.38
1285.25	657.44		1404.04	817.18		1618.85	651.75		1305.8	656.86		1404.08	817.22		1619.22	652.12		1295.55	657.14		1403.66	816.8		1618.79	651.69
1289.9	657.72		1408.82	817.32		1626.03	651.19		1311.88	657.76		1408.38	816.88		1627.07	652.23		1300.94	657.79		1409.06	817.56		1626.47	651.63
1303.69	654.67		1412.56	816.51		1634.2	651.78		1315.36	655.86		1412.66	816.61		1633.97	651.55		1308.86	654.57		1412.81	816.76		1634.49	652.07
1310.05	656.75		1418.46	817.09		1643.52	652.24		1328.79	656.61		1419.16	817.79		1643.66	652.38		1320.14	657.39		1418.92	817.55		1642.92	651.64
1315.86	654.75		1423.38	816.7		1652	651.87		1335.57	654.15		1423.67	816.99		1652.77	652.64		1325.52	654.25		1424.25	817.57		1651.67	651.54
1327.74	653.79		1428.2	816.97		1660.03	652.31		1341.4	654.73		1428.53	817.3		1659.68	651.96		1334.57	654.26		1428.87	817.64		1660.18	652.46
1336.93	654.54		1433.61	817.04		1669.02	652.4		1350.94	654.56		1433.59	817.02		1668.79	652.17		1343.98	654.59		1434.1	817.53		1668.66	652.04
1341.66	655.29		1438.6	817.41		1676.52	652.2		1359.93	655.19		1438.55	817.36		1676.71	652.39		1350.34	654.78		1437.63	816.44		1676.13	651.81
1350.82	653.79		1442.26	816.52		1684.68	652.78		1365.45	654.53		1442.72	816.98		1683.38	651.48		1358.64	654.66		1442.76	817.02		1684.29	652.39
1359.59	654.57		1447.35	816.99		1690.97	651.37		1372.18	653.68		1447.47	817.11		1691.75	652.15		1365.39	653.63		1446.93	816.57		1691.38	651.78
1363.75	652.01		1452.51	816.81		1700.52	652.02		1378.86	652.68		1452.36	816.66		1700.68	652.18		1371.21	652.24		1452.79	817.09		1700.47	651.97
1374.13	652.78		1457.05	816.8		1708	651.91		1394.04	651.93		1456.92	816.67		1708.26	652.17		1383.32	651.56		1457.18	816.93		1707.5	651.41
1376.89	652.53		1461.72	816.91		1715.69	652.01		1396.45	653.49		1462.49	817.68		1715.5	651.82		1386.65	653		1461.87	817.06		1716.06	652.38
1388.27	651.45		1466.09	816.73		1723.08	651.81		1399.95	651.5		1466.9	817.54		1722.96	651.69		1394.43	651.8		1466.27	816.91		1723.66	652.39
1395.1	652.69		1471.6	817.51		1731.45	652.3		1416.46	653.16		1471.61	817.52		1731.35	652.2		1405.89	653.01		1471.7	817.61		1730.62	651.47
1399.41	651.88		1475.88	817.14		1738.82	651.92		1419.4	651.79		1475.86	817.12		1738.9	652		1408.87	651.3		1475.96	817.22		1739.18	652.28
1408.2	651.12		1480.94	817.52		1746.12	651.42		1431.71	651.37		1480.29	816.87		1746.65	651.95		1419.68	650.97		1479.97	816.55		1746.12	651.42
1420.3	650.73		1484.91	816.8		1755.2	652.69		1437.37	650.99		1485.06	816.95		1754.9	652.39		1429.22	651.23		1484.77	816.66		1754.51	652
1429.98	651.11		1490.66	817.24		1763.75	652.38		1442.8	650.86		1491.29	817.87		1763.13	651.76		1436.16	650.76		1489.61	816.19		1764.22	652.85
1430.83	650.57		1494.42	817.2		1769.72	652.02		1451.54	650.64		1494.98	817.76		1770.28	652.58		1441.58	651.01		1493.45	816.23		1769.07	651.37
1441.24	650.57		1499.04	816.29		1778.88	651.96		1458.38	651.4		1499.17	816.42		1778.63	651.71		1450.29	651.44		1499.28	816.53		1778.88	651.96
1450.59	652.27		1505.27	817.16		1787.71	651.86		1462.14	651.28		1504.5	816.39		1787.93	652.08		1456.61	652.01		1505.47	817.36		1787.36	651.51
1456.15	649.64		1509.8	817.05		1795.41	651.82		1476.28	649.82		1509.28	816.53		1796.1	652.51		1466.27	649.77		1510.14	817.39		1796.03	652.44
1465	651.22		1515	816.96		1804.41	652.01		1485.24	650.65		1514.85	816.81		1804.27	651.87		1475.62	651.43		1514.72	816.68		1803.86	651.46
1472.77	650.17		1519.31	817.45		1810.9	652.14		1488.34	650.29		1519.34	817.48		1810.86	652.1		1480.52	650.18		1518.54	816.68		1810.61	651.85
1479.35	649.8		1524.74	817.41		1819.92	652.04		1495.21	650.57		1523.88	816.55		1819.76	651.88		1487.28	650.21		1524.37	817.04		1820.48	652.6
1488.18	651.46		1529.61	817.62		1827.64	651.99		1502.72	651.05		1529.65	817.66		1827.87	652.22		1495.53	651.32		1529.25	817.26		1827.39	651.74
1495.53	650.31		1533.37	816.82		1834.69	651.44		1512.1	651.4		1533.7	817.15		1835.07	651.82		1504.22	651.26		1533.11	816.56		1835.07	651.82
1500.82	651.36		1538.74	817.64		1842.48	651.64		1520.5	651.23		1538.74	817.64		1842.4	651.56		1510.72	651.36		1538.16	817.06		1841.98	651.14
1508.64	652.36		1542.56	817.67		1848.87	651.71		1524.64	652.6		1541.72	816.83		1848.83	651.67		1516.02	651.85		1541.45	816.56		1849.27	652.11
1519.46	650.53		1547.55	816.96		1859.22	652.57		1535.2	650.67		1547.82	817.23		1858.97	652.32		1527.76	651.04		1547.32	816.73		1859.04	652.39
1522.85	650.54		1552.47	817.26		1865.67	651.32		1544.07	651.12		1552.53	817.32		1865.86	651.51		1534.19	651.54		1552.75	817.54		1866.27	651.92
1533.13	651.93		1556.26	816.48		1873.62	651.65		1545.53	651.24		1556.54	816.76		1874.76	652.79		1538.93	651.18		1556.36	816.58		1873.74	651.77
1541.88	652.59		1562.01	816.84		1882.72	651.78		1558.06	652.32		1561.79	816.62		1883.78	652.84		1549.08	651.54		1562.3	817.13		1883.15	652.21
1549.86	651.1		1567.24	816.79		1891.07	651.32		1566.24	651.24		1566.89	816.44		1892.08	652.33		1558.19	651.3		1567.57	817.12		1892.01	652.26
1555.19	652.98		1572.23	817.11		1899.58	652.05		1570.74	652.44		1571.65	816.53		1898.89	651.36		1563.5	653.24		1571.66	816.54		1900.08	652.55
1566.6	651.8		1576.71	817.1		1907.11	652.1		1580.29	651.73		1577.23	817.62		1907.12	652.11		1572.64	650.97		1577.18	817.57		1907.56	652.55
1572.09	652.52		1581.55	816.61		1916.72	652.82		1589.94	652.71		1581.73	816.79		1915.74	651.84		1580.73	652.32		1582.05	817.11		1915.34	651.44
1579.89	651.91		1586.85	817.31		1923.55	651.99		1590.97	651.92		1586.74	817.2		1923.94	652.38		1585.48	651.96		1586.12	816.58		1923.12	651.56
1588.45	652.86		1591.18	817		1931.36	652.06		1604.32	653.31		1591.19	817.01		1931.05	651.75		1597.01	653.72		1591.46	817.28		1931.38	652.08
1591.25	652.9		1595.83	816.92		1939.48	652.29		1611.55	652.77		1595.52	816.61		1939.72	652.53		1602.3	653.74		1595.95	817.04		1938.99	651.8
1601.98	653.1		1600.8	817.24		1947.42	652.49		1615.14	652.88		1601.22	817.66		1947.06	652.13		1608.11	652.55		1601.2	817.64		1946.24	651.31
1612.87	652.73		1605.78	817.49		1954.25	651.44		1628.09	653.17		1605.29	817		1954.72	651.91		1620.94	653.41		1605.39	817.1		1954.55	651.74
1612.99	652.49		1609.63	816.83		1961.99	651.66		1634.44	653.38		1609.47	816.67		1962.11	651.78		1624.11	653.34		1609.94	817.14		1961.91	651.58
1626.39	652.56		1615.34	817.25		1970.57	651.42		1637.78	653.23		1614.72	816.63		1971.57	652.42		1632.65	653.45		1615	816.91		1970.78	651.63
1632.62	653.15		1619.75	817.04		1979.5	652.65		1649.82	653.25		1619.94	817.23		1979.17	652.32		1640.74	652.74		1619.53	816.82		1978.45	651.6

## Sheet: velocity old
Exp 1		Exp 2		Exp 3
10.01		10.11		10
10.13		9.9		10.06
10.04		10		10.15
10.32		10.06		10.17
10.25		10.31		9.98
10.11		10.23		10.28
9.97		10.09		10.17
10.02		10.25		10.27
10.15		10.02		10.03
10.13		10.15		10.17
10.08		10.15		10.19
10.03		10.15		10.03
9.89		10.12		10.11
10.08		9.9		9.96
10.12		10.04		10.15
10.16		10.16		10.13
9.95		10.23		10.2
10.41		9.94		9.86
10.1		10.44		10.37
9.98		10.1		10.05
10.26		9.98		10.02
10.23		10.25		10.38
10.34		10.22		10.19
9.96		10.45		10.47
10.36		9.9		9.98
10.33		10.39		10.38
10.3		10.32		9.95
10.36		10.26		10.1
9.15		9.01		9
8.02		8.1		8
7.1		7.2		7
5.82		5.88		6.07
6.36		6.15		6.15
6		5.91		6.17
6.12		6.27		5.96
6.26		6.03		6.28
6.13		5.98		6.18
6.04		6.18		6.24
6.25		6.13		6.11
6.07		6.01		6.45
6.24		6.23		6.18
6.11		6.11		5.9
6.37		6.2		6.35
6.2		6.07		6.08
5.93		6.32		6.09
6.39		6.22		6.24
6.03		5.89		6.1
6.05		6.32		6.16
6.28		6.09		6.25
6.01		6.04		6.32
6.19		6.36		6.19
6.17		6.01		6.19
6.34		6.18		6.04
6.27		6.13		6.06
6.19		6.31		6.38
5.98		6.23		6.29
6.07		6.25		5.87
6.35		6.06		5.84
6.36		6.06		6.09
5.92		6.39		5.89
5.87		6.32		6.19
6.1		5.94		6.3
6.11		6		6.11
6.32		6.25		6.13
6.12		5.98		6.23
6.01		6.2		5.99
6.1		5.98		6
5.98		6.01		6
7.11		7.01		6.99
8.32		8		7.99
9.21		9.12		9.09
9.98		10.09		9.93
10.16		10.04		10.39
9.96		10.21		10.2
10.2		10.23		10.21
10.29		10.4		9.94
10.39		9.93		10.09
9.87		10.45		10.33
10.42		10.14		10.15
10.31		10.3		10.1
10.21		9.9		10.29
9.99		10.08		10.25
10.03		10.33		10.14
10.27		10.26		10.12
10.26		10.11		10.25
10.08		10.27		9.95
10.32		10.34		9.92
10.35		10.1		10.16
10.15		10.07		10.24
10.11		10.21		10.25
10.32		9.84		10.07
9.92		9.84		10
9.92		10.17		10.14
10.23		10.25		9.93
10.19		10.31		10.23
10.28		10.04		10.07
9.99		10.03		10.11
9.96		10.19		10.1
10.2		9.9		9.95
9.93		10.3		10.09
10.24		10.04		10.11
10.03		10.08		9.95
10.1		10		10.23
10.08		9.89		10.11
9.91		10.03		10.09
10.17		10.09		10.31
10.12		9.9		9.96
9.96		10.26		10.32
10.33		10.06		10.05
10		10		10.3
10.07		10.27		10
10.3		9.87		10.08
9.99		10.37		10.27
10.35		10.1		9.92
10.08		10.24		10.13
10.23		10.1		10.36
10.07		10.12		10.15
10.07		10.14		10.14
10.19		9.96		10.07
9.9		10.13		10.11
10.18		10.39		10.02
10.42		10.06		10.11
10.2		10.18		10.05
10.1		9.98		10.29
10.35		10.1		9.92
10.08		10.24		10.13
10.23		10.1		10.36
10.07		10.12		10.15
10.07		10.14		10.14
10.19		9.96		10.07
9.9		10.13		10.11
10.18		10.39		10.02
10.42		10.06		10.11
10.2		10.18		10.05
9.12		9.01		8.99
8.09		8.43		7.94
8.07		8.03		8.25
7.97		8.28		8.03
8.4		7.98		8.14
8.12		8.29		8.2
8.27		8.02		8.26
7.97		8.21		8.31
8.32		8.21		8.06
8.09		8.16		8.33
8.19		8.32		7.92
8.25		7.92		8.23
8.14		8.35		8.02
8.33		8.01		8.06
8.04		8.3		8.03
8.28		7.96		8.15
7.96		8.08		8.31
8.24		7.93		8.31
8		8.16		8.28
8.12		8.38		8.02
7.9		8.24		8.06
8.16		8.34		8.11
8.4		8.04		7.92
8.3		8.07		8.32
8.36		8.06		8.34
8.15		8.01		8.4
8.11		8.42		8.15
8.1		8.32		8.26
7.99		8.41		8.29
8.3		8.11		8.38
8.41		8.24		8.07
8.38		8.3		8.19
8.14		8.38		8.02
8.21		8.14		8.13
8.34		8.19		7.94
8.3		8.11		8.45
8.09		8.16		8.33
8.19		8.32		7.92
8.25		7.92		8.23
8.14		8.35		8.02
8.33		8.01		8.06
8.04		8.3		8.03
8.28		7.96		8.15
7.96		8.08		8.31
8.24		7.93		8.31
8		8.16		8.28
8.12		8.38		8.02
7.9		8.24		8.06
8.16		8.34		8.11
8.4		8.04		7.92
8.3		8.07		8.32
8.36		8.06		8.34
