# Supplementary material for: A novel approach of overtaking maneuvering using modified RG method
Source: PLoS One. 2022 Jan 20;17(1):e0260455. doi: 10.1371/journal.pone.0260455 (PMC8776333; doi:10.1371/journal.pone.0260455)
Supplement: S3 File — (ZIP) [file pone.0260455.s003.zip › experiment 3.xlsx]

## Sheet: velocity-old (s)
Exp 1
8
8.5
9
9.5
10
10
10
10
10
10
10
10
10
10
10
10
10
10
10
10
10
10
10
10
10
10
10
10
10
10
10
10
10
10
10
10
10
10
10
10
10
10
10
10
10
10
10
10
10
10
10
10
10
10
9.5
9
8.5
8
8
8
8
8
8
8
8
8
8
8
8
8
8
8
8
8
8
8
8
8
8
8
8
8
8
8
8
8
8
8
8
8
8
8
8
8
8
8
8
8
8
8.5
9
9.5
10
10
10
10
10
10
10
10
10
10
10
10
10
10
10
10
10
10
10
10
10
10
10
10
10
10
10
10
10
10
10
10
10
10
10
10
10
10
10
10
10
10
10
10
10
10
10
10
10
10
10
10
10
10
10
10
10
10
10
10
10
10
10
10
10
10
10
10
10
10
10
10
10
10
10
10
10
10
9.5
9
8.5
8

## Sheet: velocity-new (s)
Exp 1
8
9
10
10
10
10
10
10
10
10
10
10
10
10
10
10
10
10
10
10
10
10
10
10
10
10
10
10
10
10
10
10
10
10
10
10
10
10
10
10
10
10
10
10
10
10
10
9
8
8
8
8
8
8
8
8
8
8
8
8
8
8
8
8
8
8
8
8
8
8
8
8
8
8
8
8
8
8
8
8
8
8
8
8
8
9
10
10
10
10
10
10
10
10
10
10
10
10
10
10
10
10
10
10
10
10
10
10
10
10
10
10
10
10
10
10
10
10
10
10
10
10
10
10
10
10
10
10
10
10
10
10
10
10
10
10
10
10
10
10
10
10
10
10
10
10
10
10
10
10
10
10
10
10
10
10
10
10
10
10
10
10
9
8

## Sheet: const-old
p1x	p1y		t1x	t1y								lane 1 x	lane 1 y
281.7	820		530	820
283.767	819.033		535.331	820
285.604	817.568		540.711	820
287.446	816.032		547.721	820
289.293	814.498		554.64	820
291.145	812.97		560.714	820
293.002	811.448		567.541	820								pursuer x	puersuer y
294.863	809.932		573.701	820								243.3	863.33
296.729	808.421		580.534	820								323.3	863.33
298.6	806.917		586.649	820								323.3	783.33
300.476	805.419		592.723	820								243.3	783.33
302.356	803.926		599.106	820								243.3	863.33
304.242	802.44		606.093	820
306.132	800.96		612.943	820
308.027	799.486		619.84	820								2020	863.33
309.927	798.018		625.177	820								2100	863.33
311.831	796.556		632.209	820								2100	783.33
313.74	795.1		639.06	820								2020	783.33
315.654	793.651		645.911	820								2020	863.33
317.573	792.208		652.161	820
319.496	790.771		659.103	820
321.424	789.34		665.936	820								Target x	Target y
323.356	787.916		672.074	820								490	860
325.294	786.498		678.926	820								570	860
327.236	785.087		685.174	820								570	780
329.182	783.682		692.209	820								490	780
331.134	782.283		698.344	820								490	860
333.089	780.891		704.551	820
335.05	779.505		710.756	820								1604	860
337.015	778.126		717.589	820								1684	860
338.985	776.754		723.749	820								1684	780
340.959	775.388		730	820								1604	780
342.938	774.028		736.246	820								1604	860
344.921	772.676		743.234	820
346.909	771.33		749.307	820								lane x	lane y
348.902	769.99		755.399	820								0	900
350.899	768.658		761.65	820								2100	900
352.9	767.332		767.987	820								2100	900
354.906	766.013		774.061	820								0	900
356.917	764.701		779.64	820								0	900
358.931	763.396		785.891	820
360.951	762.097		792.72	820								0	580
362.975	760.806		798.88	820								2100	580
365.003	759.521		804.953	820								2100	580
367.035	758.244		811.227	820								0	580
369.072	756.973		817.387	820								0	580
371.114	755.71		823.616	820
373.159	754.453		830.534	820								0	740
375.209	753.204		836.649	820								2100	740
377.264	751.961		842.946	820
379.322	750.726		849.014	820
381.385	749.498		855.089	820
383.452	748.278		861.249	820
385.524	747.064		867.274	820
387.599	745.858		874.15	820
389.679	744.659		880.356	820
391.763	743.467		886.561	820
393.852	742.283		892.811	820
395.944	741.106		898.881	820
398.041	739.936		905.977	820
400.141	738.774		912.229	820
402.246	737.62		917.767	820
404.355	736.472		924.731	820
406.468	735.333		930.8	820
408.585	734.201		937.697	820
410.706	733.076		944.506	820
412.831	731.959		950.669	820
414.96	730.85		956.871	820
417.093	729.748		963.031	820
419.23	728.654		969.864	820
421.371	727.568		976.024	820
423.516	726.49		982.076	820
425.665	725.419		988.413	820
427.817	724.356		995.263	820
429.974	723.301		1002.1	820
432.134	722.253		1008.23	820
434.298	721.214		1014.51	820
436.466	720.183		1021.34	820
438.637	719.159		1027.68	820
440.812	718.143		1034.5	820
442.991	717.136		1041.34	820
445.174	716.136		1048.19	820
447.36	715.144		1054.39	820
449.55	714.161		1060.6	820
451.744	713.185		1067.54	820
453.941	712.218		1073.7	820
456.141	711.259		1080.18	820
458.346	710.308		1087.16	820
460.553	709.365		1093.24	820
462.765	708.43		1100.09	820
464.979	707.504		1106.16	820
467.197	706.586		1113.08	820
469.419	705.676		1119.95	820
471.644	704.774		1126.81	820
473.872	703.881		1132.97	820
476.104	702.996		1139.91	820
478.339	702.12		1146.07	820
480.577	701.252		1152.9	820
482.818	700.392		1159.73	820
485.063	699.541		1165.89	820
487.311	698.698		1172.19	820
489.562	697.864		1179.04	820
491.816	697.039		1185.89	820
494.073	696.222		1192.05	820
496.334	695.413		1198.3	820
498.597	694.613		1204.46	820
500.863	693.822		1210.62	820
503.133	693.04		1217.54	820
505.405	692.266		1224.42	820
507.68	691.5		1231.29	820
509.959	690.744		1237.36	820
512.24	689.996		1243.7	820
514.524	689.257		1250.53	820
516.811	688.527		1256.78	820
519.1	687.806		1263.72	820
521.392	687.093		1269.8	820
523.687	686.389		1276.69	820
525.985	685.694		1283.53	820
528.286	685.008		1290.35	820
530.589	684.331		1297.27	820
532.894	683.663		1303.37	820
535.202	683.004		1310.22	820
537.513	682.353		1316.34	820
539.826	681.712		1322.45	820
542.142	681.08		1329.5	820
544.46	680.457		1335.65	820
546.781	679.842		1342.5	820
549.104	679.237		1348.57	820
551.429	678.641		1355.6	820
553.757	678.054		1361.74	820
556.086	677.476		1368.57	820
558.418	676.908		1375.49	820
560.753	676.348		1381.54	820
563.089	675.798		1388.66	820
565.428	675.256		1394.64	820
567.769	674.724		1401.56	820
570.111	674.201		1407.63	820
572.456	673.688		1414.51	820
574.803	673.184		1420.76	820
577.152	672.688		1427.7	820
579.502	672.203		1433.79	820
581.855	671.726		1439.86	820
584.209	671.259		1446.2	820
586.566	670.801		1452.43	820
588.924	670.353		1459.37	820
591.284	669.913		1466.2	820
593.645	669.484		1472.34	820
596.008	669.063		1478.55	820
598.373	668.652		1485.44	820
600.74	668.25		1492.34	820
603.108	667.858		1498.44	820
605.477	667.475		1505.26	820
607.848	667.102		1511.34	820
610.221	666.738		1517.5	820
612.595	666.384		1524.59	820
614.97	666.039		1524.59	820
617.347	665.703		1524.59	820
619.725	665.377		1530.56	820
622.104	665.061		1537.11	820
624.485	664.754		1543.32	820
626.867	664.456		1549.43	820
629.249	664.169		1555.98	820
631.633	663.89		1562.45	820
634.019	663.621		1568.56	820
636.405	663.362		1575.55	820
638.792	663.113		1581.34	820
641.18	662.873		1587.22	820
643.569	662.642		1594.11	820
645.959	662.421		1600.31	820
648.35	662.21		1606.22	820
650.742	662.008		1612.11	820
653.134	661.816		1618.87	820
655.527	661.634		1625.11	820
657.921	661.461		1631.77	820
660.316	661.298		1638.11	820
662.711	661.144		1644.11	820
665.107	661.001
667.503	660.866
669.9	660.742
672.297	660.627
674.695	660.522
677.093	660.426
679.492	660.34
681.891	660.264
684.29	660.197
686.689	660.14
689.089	660.093
691.488	660.056
693.888	660.028
696.288	660.01
698.688	660.001
700.688	660
702.688	660
704.688	660
706.688	660
708.688	660
710.688	660
712.688	660
714.688	660
716.688	660
718.688	660
720.688	660
722.688	660
724.688	660
726.688	660
728.688	660
730.688	660
732.688	660
734.688	660
736.688	660
738.688	660
740.688	660
742.688	660
744.688	660
746.688	660
748.688	660
750.688	660
752.688	660
754.688	660
756.688	660
758.688	660
760.688	660
762.688	660
764.688	660
766.688	660
768.688	660
770.688	660
772.688	660
774.688	660
776.688	660
778.688	660
780.688	660
782.688	660
784.688	660
786.688	660
788.688	660
790.688	660
792.688	660
794.688	660
796.688	660
798.688	660
800.688	660
802.688	660
804.688	660
806.688	660
808.688	660
810.688	660
812.688	660
814.688	660
816.688	660
818.688	660
820.688	660
822.688	660
824.688	660
826.688	660
828.688	660
830.688	660
832.688	660
834.688	660
836.688	660
838.688	660
840.688	660
842.688	660
844.688	660
846.688	660
848.688	660
850.688	660
852.688	660
854.688	660
856.688	660
858.688	660
860.688	660
862.688	660
864.688	660
866.688	660
868.688	660
870.688	660
872.688	660
874.688	660
876.688	660
878.688	660
880.688	660
882.688	660
884.688	660
886.688	660
888.688	660
890.688	660
892.688	660
894.688	660
896.688	660
898.688	660
900.688	660
902.688	660
904.688	660
906.688	660
908.688	660
910.688	660
912.688	660
914.688	660
916.688	660
918.688	660
920.688	660
922.688	660
924.688	660
926.688	660
928.688	660
930.688	660
932.688	660
934.688	660
936.688	660
938.688	660
940.688	660
942.688	660
944.688	660
946.688	660
948.688	660
950.688	660
952.688	660
954.688	660
956.688	660
958.688	660
960.688	660
962.688	660
964.688	660
966.688	660
968.688	660
970.688	660
972.688	660
974.688	660
976.688	660
978.688	660
980.688	660
982.688	660
984.688	660
986.688	660
988.688	660
990.688	660
992.688	660
994.688	660
996.688	660
998.688	660
1000.69	660
1002.69	660
1004.69	660
1006.69	660
1008.69	660
1010.69	660
1012.69	660
1014.69	660
1016.69	660
1018.69	660
1020.69	660
1022.69	660
1024.69	660
1026.69	660
1028.69	660
1030.69	660
1032.69	660
1034.69	660
1036.69	660
1038.69	660
1040.69	660
1042.69	660
1044.69	660
1046.69	660
1048.69	660
1050.69	660
1052.69	660
1054.69	660
1056.69	660
1058.69	660
1060.69	660
1062.69	660
1064.69	660
1066.69	660
1068.69	660
1070.69	660
1072.69	660
1074.69	660
1076.69	660
1078.69	660
1080.69	660
1082.69	660
1084.69	660
1086.69	660
1088.69	660
1090.69	660
1092.69	660
1094.69	660
1096.69	660
1098.69	660
1100.69	660
1102.69	660
1104.69	660
1106.69	660
1108.69	660
1110.69	660
1112.69	660
1114.69	660
1116.69	660
1118.69	660
1120.69	660
1122.69	660
1124.69	660
1126.69	660
1128.69	660
1130.69	660
1132.69	660
1134.69	660
1136.69	660
1138.69	660
1140.69	660
1142.69	660
1144.69	660
1146.69	660
1148.69	660
1150.69	660
1152.69	660
1154.69	660
1156.69	660
1158.69	660
1160.69	660
1162.69	660
1164.69	660
1166.69	660
1168.69	660
1170.69	660
1172.69	660
1174.69	660
1176.69	660
1178.69	660
1180.69	660
1182.69	660
1184.69	660
1186.69	660
1189.46	660
1192.09	660
1194.71	660
1197.34	660
1199.97	660
1202.61	660
1205.24	660
1207.87	660
1210.5	660
1213.14	660
1215.77	660
1218.41	660
1221.05	660
1223.69	660
1226.32	660
1228.96	660
1231.61	660
1234.25	660
1236.89	660
1239.53	660
1242.18	660.262
1244.82	661.161
1247.47	662.126
1250.11	663.088
1252.76	664.049
1255.41	665.006
1258.06	665.961
1260.71	666.914
1263.36	667.865
1266.01	668.813
1268.66	669.759
1271.32	670.702
1273.97	671.643
1276.63	672.582
1279.28	673.518
1281.94	674.451
1284.6	675.383
1287.25	676.312
1289.91	677.238
1292.57	678.162
1295.23	679.084
1297.9	680.003
1300.56	680.92
1303.22	681.834
1305.89	682.746
1308.55	683.655
1311.22	684.562
1313.88	685.467
1316.55	686.369
1319.22	687.268
1321.89	688.165
1324.56	689.06
1327.23	689.952
1329.9	690.842
1332.57	691.729
1335.24	692.614
1337.92	693.496
1340.59	694.376
1343.27	695.253
1345.94	696.128
1348.62	697
1351.3	697.87
1353.98	698.737
1356.66	699.601
1359.34	700.464
1362.02	701.323
1364.7	702.18
1367.38	703.035
1370.06	703.887
1372.75	704.736
1375.43	705.583
1378.12	706.427
1380.81	707.269
1383.49	708.109
1386.18	708.945
1388.87	709.779
1391.56	710.611
1394.25	711.44
1396.94	712.266
1399.63	713.09
1402.32	713.911
1405.02	714.73
1407.71	715.546
1410.41	716.359
1413.1	717.17
1415.8	717.978
1418.5	718.783
1421.19	719.586
1423.89	720.387
1426.59	721.184
1429.29	721.979
1431.99	722.772
1434.69	723.561
1437.4	724.348
1440.1	725.133
1442.8	725.915
1445.51	726.694
1448.21	727.47
1450.92	728.244
1453.63	729.015
1456.33	729.783
1459.04	730.549
1461.75	731.312
1464.46	732.072
1467.17	732.83
1469.88	733.585
1472.6	734.337
1475.31	735.087
1478.02	735.833
1480.74	736.577
1483.45	737.319
1486.17	738.057
1488.88	738.793
1491.6	739.526
1494.32	740.256
1497.04	740.984
1499.75	741.709
1502.47	742.431
1505.2	743.15
1507.92	743.866
1510.64	744.58
1513.36	745.291
1516.08	745.999
1518.81	746.705
1521.53	747.407
1524.26	748.107
1526.98	748.804
1529.71	749.498
1532.44	750.189
1535.17	750.877
1537.9	751.563
1540.62	752.246
1543.36	752.925
1546.09	753.603
1548.82	754.277
1551.55	754.948
1554.28	755.616
1557.02	756.282
1559.75	756.945
1562.49	757.604
1565.22	758.261
1567.96	758.915
1570.69	759.566
1573.43	760.215
1576.17	760.86
1578.91	761.502
1581.65	762.142
1584.39	762.778
1587.13	763.412
1589.87	764.042
1592.61	764.67
1595.35	765.294
1598.1	765.916
1600.84	766.535
1603.59	767.151
1606.33	767.763
1609.08	768.373
1611.82	768.98
1614.57	769.584
1617.32	770.185
1620.07	770.782
1622.82	771.377
1625.57	771.969
1628.32	772.557
1631.07	773.143
1633.82	773.725
1636.57	774.305
1639.32	774.881
1642.07	775.455
1644.83	776.025
1647.58	776.592
1650.34	777.156
1653.09	777.717
1655.85	778.275
1658.61	778.83
1661.36	779.382
1664.12	779.93
1666.88	780.476
1669.64	781.018
1672.4	781.557
1675.16	782.093
1677.92	782.626
1680.68	783.155
1683.44	783.681
1686.21	784.205
1688.97	784.725
1691.73	785.241
1694.5	785.755
1697.26	786.265
1700.03	786.773
1702.79	787.276
1705.56	787.777
1708.32	788.274
1711.09	788.768
1713.86	789.259
1716.63	789.747
1719.4	790.231
1722.17	790.712
1724.94	791.19
1727.71	791.664
1730.48	792.135
1733.25	792.603
1736.02	793.067
1738.79	793.528
1741.57	793.985
1744.34	794.44
1747.11	794.89
1749.89	795.338
1752.66	795.782
1755.44	796.222
1758.22	796.659
1760.99	797.093
1763.77	797.523
1766.55	797.95
1769.32	798.373
1772.1	798.793
1774.88	799.21
1777.66	799.623
1780.44	800.032
1783.22	800.438
1786	800.84
1788.78	801.239
1791.56	801.634
1794.35	802.025
1797.13	802.413
1799.91	802.798
1802.69	803.178
1805.48	803.556
1808.26	803.929
1811.05	804.299
1813.83	804.665
1816.62	805.028
1819.4	805.387
1822.19	805.742
1824.98	806.093
1827.76	806.441
1830.55	806.785
1833.34	807.125
1836.13	807.461
1838.92	807.794
1841.7	808.122
1844.49	808.447
1847.28	808.768
1850.07	809.086
1852.86	809.399
1855.65	809.708
1858.45	810.014
1861.24	810.316
1864.03	810.613
1866.82	810.907
1869.61	811.197
1872.41	811.482
1875.2	811.764
1877.99	812.042
1880.79	812.315
1883.58	812.585
1886.38	812.85
1889.17	813.111
1891.97	813.368
1894.76	813.621
1897.56	813.87
1900.35	814.114
1903.15	814.354
1905.94	814.59
1908.74	814.822																			660
1911.54	815.049																			660.291		660.262
1914.34	815.272																			661.258		661.161
1917.13	815.49																			662.223		662.126
1919.93	815.704																			663.185		663.088
1922.73	815.914																			664.144		664.049
1925.53	816.119																			665.102		665.006
1928.32	816.319																			666.057		665.961
1931.12	816.515																			667.01		666.914
1933.92	816.707																			667.96		667.865
1936.72	816.893																			668.908		668.813
1939.52	817.075																			669.853		669.759
1942.32	817.253																			670.796		670.702
1945.12	817.425																			671.737		671.643
1947.92	817.593																			672.675		672.582
1950.72	817.756																			673.611		673.518
1953.52	817.914																			674.545		674.451
1956.32	818.067																			675.476		675.383
1959.12	818.215					1956.32														676.404		676.312
1961.92	818.358					1959.12														677.331		677.238
1964.72	818.496					1961.92														678.255		678.162
1967.52	818.628					1964.72														679.176		679.084
1970.32	818.755					1967.52														680.095		680.003
1973.12	818.877					1970.32														681.011		680.92
1975.92	818.994					1973.12														681.925		681.834
1978.72	819.105					1975.92														682.837		682.746
1981.52	819.21					1978.72														683.746		683.655
1984.32	819.31					1981.52														684.653		684.562
1987.12	819.404					1984.32														685.557		685.467
1989.92	819.492					1987.12														686.459		686.369
1992.72	819.574					1989.92														687.358		687.268
1995.52	819.649					1992.72														688.255		688.165
1998.32	819.719					1995.52														689.149		689.06
2001.11	819.781					1998.32														690.041		689.952
2003.91	819.837					2001.11														690.931		690.842
2006.71	819.885					2003.91														691.818		691.729
2009.51	819.926					2006.71														692.702		692.614
2012.31	819.959					2009.51														693.584		693.496
2015.11	819.984					2012.31														694.464		694.376
2017.91	819.998					2015.11														695.341		695.253
2020.71	820					2017.91														696.215		696.128
2023.51	820					2020.71														697.087		697
2026.31	820					2023.51														697.957		697.87
						2026.31														698.823		698.737
																				699.688		699.601
																				700.55		700.464
																				701.409		701.323
																				702.266		702.18
																				703.12		703.035
																				703.972		703.887
																				704.821		704.736
																				705.668		705.583
																				706.512		706.427
																				707.353		707.269
																				708.192		708.109
																				709.029		708.945
																				709.863		709.779
																				710.694		710.611
																				711.523		711.44
																				712.349		712.266
																				713.172		713.09
																				713.993		713.911
																				714.811		714.73
																				715.627		715.546
																				716.44		716.359
																				717.251		717.17
																				718.059		717.978
																				718.864		718.783
																				719.667		719.586
																				720.467		720.387
																				721.264		721.184
																				722.059		721.979
																				722.851		722.772
																				723.64		723.561
																				724.427		724.348
																				725.211		725.133
																				725.993		725.915
																				726.772		726.694
																				727.548		727.47
																				728.321		728.244
																				729.092		729.015
																				729.86		729.783
																				730.626		730.549
																				731.388		731.312
																				732.148		732.072
																				732.906		732.83
																				733.66		733.585
																				734.412		734.337
																				735.161		735.087
																				735.908		735.833
																				736.652		736.577
																				737.393		737.319
																				738.131		738.057
																				738.867		738.793
																				739.599		739.526
																				740.329		740.256
																				741.057		740.984
																				741.781		741.709
																				742.503		742.431
																				743.222		743.15
																				743.938		743.866
																				744.652		744.58
																				745.362		745.291
																				746.07		745.999
																				746.775		746.705
																				747.477		747.407
																				748.177		748.107
																				748.873		748.804
																				749.567		749.498
																				750.258		750.189
																				750.946		750.877
																				751.631		751.563
																				752.314		752.246
																				752.993		752.925
																				753.67		753.603
																				754.344		754.277
																				755.015		754.948
																				755.683		755.616
																				756.349		756.282
																				757.011		756.945
																				757.67		757.604
																				758.327		758.261
																				758.981		758.915
																				759.631		759.566
																				760.279		760.215
																				760.924		760.86
																				761.566		761.502
																				762.206		762.142
																				762.842		762.778
																				763.475		763.412
																				764.105		764.042
																				764.733		764.67
																				765.357		765.294
																				765.978		765.916
																				766.597		766.535
																				767.212		767.151
																				767.825		767.763
																				768.434		768.373
																				769.041		768.98
																				769.644		769.584
																				770.245		770.185
																				770.842		770.782
																				771.436		771.377
																				772.028		771.969
																				772.616		772.557
																				773.201		773.143
																				773.784		773.725
																				774.363		774.305
																				774.939		774.881
																				775.512		775.455
																				776.082		776.025
																				776.649		776.592
																				777.213		777.156
																				777.773		777.717
																				778.331		778.275
																				778.885		778.83
																				779.437		779.382
																				779.985		779.93
																				780.53		780.476
																				781.072		781.018
																				781.611		781.557
																				782.146		782.093
																				782.679		782.626
																				783.208		783.155
																				783.734		783.681
1960.46																				784.257		784.205
1962.03																				784.777		784.725
1963.6																				785.293		785.241
																				785.806		785.755
																				786.316		786.265
																				786.823		786.773
																				787.327		787.276
																				787.827		787.777
																				788.324		788.274
																				788.818		788.768
																				789.308		789.259
																				789.796		789.747
																				790.279		790.231
																				790.76		790.712
																				791.237		791.19
																				791.711		791.664
																				792.182		792.135
																				792.649		792.603
																				793.113		793.067
																				793.574		793.528
																				794.031		793.985
																				794.485		794.44
																				794.935		794.89
																				795.382		795.338
																				795.826		795.782
																				796.266		796.222
																				796.703		796.659
																				797.136		797.093
																				797.566		797.523
																				797.993		797.95
																				798.416		798.373
																				798.835		798.793
																				799.251		799.21
																				799.664		799.623
																				800.073		800.032
																				800.478		800.438
																				800.88		800.84
																				801.278		801.239
																				801.673		801.634
																				802.064		802.025
																				802.452		802.413
																				802.836		802.798
																				803.217		803.178
																				803.593		803.556
																				803.966		803.929
																				804.336		804.299
																				804.702		804.665
																				805.064		805.028
																				805.422		805.387
																				805.777		805.742
																				806.128		806.093
																				806.475		806.441
																				806.819		806.785
																				807.159		807.125
																				807.495		807.461
																				807.827		807.794
																				808.155		808.122
																				808.48		808.447
																				808.801		808.768
																				809.117		809.086
																				809.43		809.399
																				809.739		809.708
																				810.044		810.014
																				810.346		810.316
																				810.643		810.613
																				810.936		810.907
																				811.226		811.197
																				811.511		811.482
																				811.792		811.764
																				812.069		812.042
																				812.342		812.315
																				812.611		812.585
																				812.876		812.85
																				813.137		813.111
																				813.394		813.368
																				813.646		813.621
																				813.894		813.87
																				814.138		814.114
																				814.378		814.354
																				814.614		814.59
																				814.845		814.822
																				815.071		815.049
																				815.294		815.272
																				815.512		815.49
																				815.725		815.704
																				815.935		815.914
																				816.139		816.119
																				816.339		816.319
																				816.535		816.515
																				816.726		816.707
																				816.912		816.893
																				817.094		817.075
																				817.27		817.253
																				817.442		817.425
																				817.61		817.593
																				817.772		817.756
																				817.93		817.914
																				818.082		818.067
																				818.23		818.215
																				818.372		818.358
																				818.509		818.496
																				818.641		818.628
																				818.768		818.755
																				818.89		818.877
																				819.006		818.994
																				819.116		819.105
																				819.221		819.21
																				819.32		819.31
																				819.413		819.404
																				819.501		819.492
																				819.582		819.574
																				819.657		819.649
																				819.726		819.719
																				819.787		819.781
																				819.842		819.837
																				819.89		819.885
																				819.93		819.926
																				819.963		819.959
																				819.986		819.984
																				819.999		819.998
																						820

## Sheet: const-new
p1x	p1y		t1x	t1y								lane 1 x	lane 1 y
281.7	820		530	820
283.767	818.807		535.331	820		818.926
285.604	817.262		540.711	820		817.417
287.446	815.724		547.721	820		815.878
289.293	814.191		554.64	820		814.345
291.145	812.664		560.714	820		812.817
293.002	811.144		567.541	820		811.296						pursuer x	puersuer y
294.863	809.629		573.701	820		809.78						243.3	863.33
296.729	808.119		580.534	820		808.27						323.3	863.33
298.6	806.616		586.649	820		806.767						323.3	783.33
300.476	805.119		592.723	820		805.269						243.3	783.33
302.356	803.628		599.106	820		803.777						243.3	863.33
304.242	802.143		606.093	820		802.292
306.132	800.664		612.943	820		800.812
308.027	799.191		619.84	820		799.339						1920	863.33
309.927	797.724		625.177	820		797.871						2002	863.33
311.831	796.264		632.209	820		796.41						2002	783.33
313.74	794.81		639.06	820		794.955						1920	783.33
315.654	793.361		645.911	820		793.506						1920	863.33
317.573	791.919		652.161	820		792.064
319.496	790.484		659.103	820		790.627
321.424	789.055		665.936	820		789.197						Target x	Target y
323.356	787.632		672.074	820		787.774						490	860
325.294	786.215		678.926	820		786.357						570	860
327.236	784.805		685.174	820		784.946						570	780
329.182	783.401		692.209	820		783.541						490	780
331.134	782.004		698.344	820		782.143						490	860
333.089	780.613		704.551	820		780.752
335.05	779.228		710.756	820		779.367						1604	860
337.015	777.851		717.589	820		777.988						1684	860
338.985	776.479		723.749	820		776.616						1684	780
340.959	775.115		730	820		775.251						1604	780
342.938	773.757		736.246	820		773.893						1604	860
344.921	772.405		743.234	820		772.541
346.909	771.061		749.307	820		771.195						lane x	lane y
348.902	769.723		755.399	820		769.857						0	900
350.899	768.392		761.65	820		768.525						2100	900
352.9	767.067		767.987	820		767.2						2100	900
354.906	765.75		774.061	820		765.881						0	900
356.917	764.439		779.64	820		764.57						0	900
358.931	763.135		785.891	820		763.265
360.951	761.838		792.72	820		761.968						0	580
362.975	760.548		798.88	820		760.677						2100	580
365.003	759.265		804.953	820		759.393						2100	580
367.035	757.988		811.227	820		758.116						0	580
369.072	756.719		817.387	820		756.846						0	580
371.114	755.457		823.616	820		755.583
373.159	754.202		830.534	820		754.328						0	740
375.209	752.954		836.649	820		753.079						2100	740
377.264	751.713		842.946	820		751.837
379.322	750.479		849.014	820		750.603
381.385	749.253		855.089	820		749.376
383.452	748.034		861.249	820		748.156
385.524	746.822		867.274	820		746.943
387.599	745.617		874.15	820		745.737
389.679	744.419		880.356	820		744.539
391.763	743.229		886.561	820		743.348
393.852	742.046		892.811	820		742.164
395.944	740.871		898.881	820		740.988
398.041	739.703		905.977	820		739.819
400.141	738.542		912.229	820		738.658
402.246	737.389		917.767	820		737.504
404.355	736.243		924.731	820		736.358
406.468	735.105		930.8	820		735.219
408.585	733.975		937.697	820		734.088
410.706	732.851		944.506	820		732.964
412.831	731.736		950.669	820		731.848
414.96	730.628		956.871	820		730.739
417.093	729.528		963.031	820		729.638
419.23	728.436		969.864	820		728.545
421.371	727.351		976.024	820		727.46
423.516	726.274		982.076	820		726.382
425.665	725.205		988.413	820		725.312
427.817	724.144		995.263	820		724.25
429.974	723.09		1002.1	820		723.195
432.134	722.044		1008.23	820		722.149
434.298	721.006		1014.51	820		721.11
436.466	719.976		1021.34	820		720.079
438.637	718.954		1027.68	820		719.057
440.812	717.94		1034.5	820		718.042
442.991	716.934		1041.34	820		717.035
445.174	715.936		1048.19	820		716.036
447.36	714.946		1054.39	820		715.045
449.55	713.964		1060.6	820		714.063
451.744	712.991		1067.54	820		713.088
453.941	712.025		1073.7	820		712.121
456.141	711.067		1080.18	820		711.163
458.346	710.118		1087.16	820		710.213
460.553	709.177		1093.24	820		709.271
462.765	708.244		1100.09	820		708.337
464.979	707.319		1106.16	820		707.411
467.197	706.402		1113.08	820		706.494
469.419	705.494		1119.95	820		705.585
471.644	704.594		1126.81	820		704.684
473.872	703.703		1132.97	820		703.792
476.104	702.82		1139.91	820		702.908
478.339	701.945		1146.07	820		702.032
480.577	701.078		1152.9	820		701.165
482.818	700.221		1159.73	820		700.306
485.063	699.371		1165.89	820		699.456
487.311	698.53		1172.19	820		698.614
489.562	697.698		1179.04	820		697.781
491.816	696.874		1185.89	820		696.956
494.073	696.059		1192.05	820		696.14
496.334	695.252		1198.3	820		695.332
498.597	694.454		1204.46	820		694.533
500.863	693.664		1210.62	820		693.743
503.133	692.883		1217.54	820		692.961
505.405	692.111		1224.42	820		692.188
507.68	691.348		1231.29	820		691.424
509.959	690.593		1237.36	820		690.668
512.24	689.847		1243.7	820		689.921
514.524	689.11		1250.53	820		689.183
516.811	688.381		1256.78	820		688.454
519.1	687.661		1263.72	820		687.733
521.392	686.951		1269.8	820		687.022
523.687	686.249		1276.69	820		686.319
525.985	685.556		1283.53	820		685.625
528.286	684.871		1290.35	820		684.94
530.589	684.196		1297.27	820		684.264
532.894	683.53		1303.37	820		683.596
535.202	682.872		1310.22	820		682.938
537.513	682.224		1316.34	820		682.289
539.826	681.584		1322.45	820		681.648
542.142	680.954		1329.5	820		681.017
544.46	680.332		1335.65	820		680.394
546.781	679.72		1342.5	820		679.781
549.104	679.116		1348.57	820		679.177
551.429	678.522		1355.6	820		678.582
553.757	677.937		1361.74	820		677.996
556.086	677.361		1368.57	820		677.419
558.418	676.794		1375.49	820		676.851
560.753	676.236		1381.54	820		676.292
563.089	675.688		1388.66	820		675.743
565.428	675.148		1394.64	820		675.202
567.769	674.618		1401.56	820		674.671
570.111	674.097		1407.63	820		674.149
572.456	673.585		1414.51	820		673.637
574.803	673.083		1420.76	820		673.133
577.152	672.59		1427.7	820		672.639
579.502	672.106		1433.79	820		672.154
581.855	671.631		1439.86	820		671.679
584.209	671.166		1446.2	820		671.212
586.566	670.71		1452.43	820		670.755
588.924	670.263		1459.37	820		670.308
591.284	669.826		1466.2	820		669.87
593.645	669.398		1472.34	820		669.441
596.008	668.979		1478.55	820		669.021
598.373	668.57		1485.44	820		668.611
600.74	668.17		1492.34	820		668.21
603.108	667.78		1498.44	820		667.819
605.477	667.399		1505.26	820		667.437
607.848	667.028		1511.34	820		667.065
610.221	666.666		1517.5	820		666.702
612.595	666.313		1524.59	820		666.348
614.97	665.97		1524.59	820		666.004
617.347	665.636		1524.59	820		665.67
619.725	665.312		1530.56	820		665.345
622.104	664.998		1537.11	820		665.029
624.485	664.693		1543.32	820		664.723
626.867	664.397		1549.43	820		664.427
629.249	664.111		1555.98	820		664.14
631.633	663.835		1562.45	820		663.863
634.019	663.568		1568.56	820		663.595
636.405	663.311		1575.55	820		663.336
638.792	663.063		1581.34	820		663.088
641.18	662.825		1587.22	820		662.849
643.569	662.596		1594.11	820		662.619
645.959	662.377		1600.31	820		662.399
648.35	662.168		1606.22	820		662.189
650.742	661.968		1612.11	820		661.988
653.134	661.778		1618.87	820		661.797
655.527	661.598		1625.11	820		661.616
657.921	661.427		1631.77	820		661.444
660.316	661.266		1638.11	820		661.282
662.711	661.114		1644.11	820		661.129
665.107	660.972					660.986
667.503	660.84					660.853
669.9	660.717					660.729
672.297	660.604					660.616
674.695	660.501					660.511
677.093	660.407					660.417
679.492	660.323					660.332
681.891	660.249					660.256
684.29	660.184					660.191
686.689	660.129					660.135
689.089	660.084					660.089
691.488	660.049					660.052
693.888	660.023					660.025
696.288	660.006					660.008
698.688	660					660.001
700.688	660					660
702.688	660					660
704.688	660					660
706.688	660					660
708.688	660					660
710.688	660					660
712.688	660					660
714.688	660					660
716.688	660					660
718.688	660					660
720.688	660					660
722.688	660					660
724.688	660					660
726.688	660					660
728.688	660					660
730.688	660					660
732.688	660					660
734.688	660					660
736.688	660					660
738.688	660					660
740.688	660
742.688	660
744.688	660
746.688	660
748.688	660
750.688	660
752.688	660
754.688	660
756.688	660
758.688	660
760.688	660
762.688	660
764.688	660
766.688	660
768.688	660
770.688	660
772.688	660
774.688	660
776.688	660
778.688	660
780.688	660
782.688	660
784.688	660
786.688	660
788.688	660
790.688	660
792.688	660
794.688	660
796.688	660
798.688	660
800.688	660
802.688	660
804.688	660
806.688	660
808.688	660
810.688	660
812.688	660
814.688	660
816.688	660
818.688	660
820.688	660
822.688	660
824.688	660
826.688	660
828.688	660
830.688	660
832.688	660
834.688	660
836.688	660
838.688	660
840.688	660
842.688	660
844.688	660
846.688	660
848.688	660
850.688	660
852.688	660
854.688	660
856.688	660
858.688	660
860.688	660
862.688	660
864.688	660
866.688	660
868.688	660
870.688	660
872.688	660
874.688	660
876.688	660
878.688	660
880.688	660
882.688	660
884.688	660
886.688	660
888.688	660
890.688	660
892.688	660
894.688	660
896.688	660
898.688	660
900.688	660
902.688	660
904.688	660
906.688	660
908.688	660
910.688	660
912.688	660
914.688	660
916.688	660
918.688	660
920.688	660
922.688	660
924.688	660
926.688	660
928.688	660
930.688	660
932.688	660
934.688	660
936.688	660
938.688	660
940.688	660
942.688	660
944.688	660
946.688	660
948.688	660
950.688	660
952.688	660
954.688	660
956.688	660
958.688	660
960.688	660
962.688	660
964.688	660
966.688	660
968.688	660
970.688	660
972.688	660
974.688	660
976.688	660
978.688	660
980.688	660
982.688	660
984.688	660
986.688	660
988.688	660
990.688	660
992.688	660
994.688	660
996.688	660
998.688	660
1000.69	660
1002.69	660
1004.69	660
1006.69	660
1008.69	660
1010.69	660
1012.69	660
1014.69	660
1016.69	660
1018.69	660
1020.69	660
1022.69	660
1024.69	660
1026.69	660
1028.69	660
1030.69	660
1032.69	660
1034.69	660
1036.69	660
1038.69	660
1040.69	660
1042.69	660
1044.69	660
1046.69	660
1048.69	660
1050.69	660
1052.69	660
1054.69	660
1056.69	660
1058.69	660
1060.69	660
1062.69	660
1064.69	660
1066.69	660
1068.69	660
1070.69	660
1072.69	660
1074.69	660
1076.69	660
1078.69	660
1080.69	660
1082.69	660
1084.69	660
1086.69	660
1088.69	660
1090.69	660
1092.69	660
1094.69	660
1096.69	660
1098.69	660
1100.69	660
1102.69	660
1104.69	660
1106.69	660
1108.69	660
1110.69	660
1112.69	660
1114.69	660
1116.69	660
1118.69	660
1120.69	660
1122.69	660
1124.69	660
1126.69	660
1128.69	660
1130.69	660
1132.69	660
1134.69	660
1136.69	660
1138.69	660
1140.69	660
1142.69	660
1144.69	660
1146.69	660
1148.69	660
1150.69	660
1152.69	660
1154.69	660
1156.69	660
1158.69	660
1160.69	660
1162.69	660
1164.69	660
1166.69	660
1168.69	660
1170.69	660
1172.69	660
1174.69	660
1176.69	660
1178.69	660
1180.69	660
1182.69	660
1184.69	660
1186.69	660
1189.46	660.291
1192.09	661.258
1194.71	662.223
1197.34	663.185
1199.97	664.144
1202.61	665.102
1205.24	666.057
1207.87	667.01
1210.5	667.96
1213.14	668.908
1215.77	669.853
1218.41	670.796
1221.05	671.737
1223.69	672.675
1226.32	673.611
1228.96	674.545
1231.61	675.476
1234.25	676.404
1236.89	677.331
1239.53	678.255
1242.18	679.176
1244.82	680.095
1247.47	681.011
1250.11	681.925
1252.76	682.837
1255.41	683.746
1258.06	684.653
1260.71	685.557
1263.36	686.459
1266.01	687.358
1268.66	688.255
1271.32	689.149
1273.97	690.041
1276.63	690.931
1279.28	691.818
1281.94	692.702
1284.6	693.584
1287.25	694.464
1289.91	695.341
1292.57	696.215
1295.23	697.087
1297.9	697.957
1300.56	698.823
1303.22	699.688
1305.89	700.55
1308.55	701.409
1311.22	702.266
1313.88	703.12
1316.55	703.972
1319.22	704.821
1321.89	705.668
1324.56	706.512
1327.23	707.353
1329.9	708.192
1332.57	709.029
1335.24	709.863
1337.92	710.694
1340.59	711.523
1343.27	712.349
1345.94	713.172
1348.62	713.993
1351.3	714.811
1353.98	715.627
1356.66	716.44
1359.34	717.251
1362.02	718.059
1364.7	718.864
1367.38	719.667
1370.06	720.467
1372.75	721.264
1375.43	722.059
1378.12	722.851
1380.81	723.64
1383.49	724.427
1386.18	725.211
1388.87	725.993
1391.56	726.772
1394.25	727.548
1396.94	728.321
1399.63	729.092
1402.32	729.86
1405.02	730.626
1407.71	731.388
1410.41	732.148
1413.1	732.906
1415.8	733.66
1418.5	734.412
1421.19	735.161
1423.89	735.908
1426.59	736.652
1429.29	737.393
1431.99	738.131
1434.69	738.867
1437.4	739.599
1440.1	740.329
1442.8	741.057
1445.51	741.781
1448.21	742.503
1450.92	743.222
1453.63	743.938
1456.33	744.652
1459.04	745.362
1461.75	746.07
1464.46	746.775
1467.17	747.477
1469.88	748.177
1472.6	748.873
1475.31	749.567
1478.02	750.258
1480.74	750.946
1483.45	751.631
1486.17	752.314
1488.88	752.993
1491.6	753.67
1494.32	754.344
1497.04	755.015
1499.75	755.683
1502.47	756.349
1505.2	757.011
1507.92	757.67
1510.64	758.327
1513.36	758.981
1516.08	759.631
1518.81	760.279
1521.53	760.924
1524.26	761.566
1526.98	762.206
1529.71	762.842
1532.44	763.475
1535.17	764.105
1537.9	764.733
1540.62	765.357
1543.36	765.978
1546.09	766.597
1548.82	767.212
1551.55	767.825
1554.28	768.434
1557.02	769.041
1559.75	769.644
1562.49	770.245
1565.22	770.842
1567.96	771.436
1570.69	772.028
1573.43	772.616
1576.17	773.201
1578.91	773.784
1581.65	774.363
1584.39	774.939
1587.13	775.512
1589.87	776.082
1592.61	776.649
1595.35	777.213
1598.1	777.773
1600.84	778.331
1603.59	778.885
1606.33	779.437
1609.08	779.985
1611.82	780.53
1614.57	781.072
1617.32	781.611
1620.07	782.146
1622.82	782.679
1625.57	783.208
1628.32	783.734
1631.07	784.257
1633.82	784.777
1636.57	785.293
1639.32	785.806
1642.07	786.316
1644.83	786.823
1647.58	787.327
1650.34	787.827
1653.09	788.324
1655.85	788.818
1658.61	789.308
1661.36	789.796
1664.12	790.279
1666.88	790.76
1669.64	791.237
1672.4	791.711
1675.16	792.182
1677.92	792.649
1680.68	793.113
1683.44	793.574
1686.21	794.031
1688.97	794.485
1691.73	794.935
1694.5	795.382
1697.26	795.826
1700.03	796.266
1702.79	796.703
1705.56	797.136
1708.32	797.566
1711.09	797.993
1713.86	798.416
1716.63	798.835
1719.4	799.251
1722.17	799.664
1724.94	800.073
1727.71	800.478
1730.48	800.88
1733.25	801.278
1736.02	801.673
1738.79	802.064
1741.57	802.452
1744.34	802.836
1747.11	803.217
1749.89	803.593
1752.66	803.966
1755.44	804.336
1758.22	804.702
1760.99	805.064
1763.77	805.422
1766.55	805.777
1769.32	806.128
1772.1	806.475
1774.88	806.819
1777.66	807.159
1780.44	807.495
1783.22	807.827
1786	808.155
1788.78	808.48
1791.56	808.801
1794.35	809.117
1797.13	809.43
1799.91	809.739
1802.69	810.044
1805.48	810.346
1808.26	810.643
1811.05	810.936
1813.83	811.226
1816.62	811.511
1819.4	811.792
1822.19	812.069
1824.98	812.342
1827.76	812.611
1830.55	812.876
1833.34	813.137
1836.13	813.394
1838.92	813.646
1841.7	813.894
1844.49	814.138
1847.28	814.378
1850.07	814.614
1852.86	814.845
1855.65	815.071
1858.45	815.294
1861.24	815.512
1864.03	815.725
1866.82	815.935
1869.61	816.139
1872.41	816.339
1875.2	816.535
1877.99	816.726
1880.79	816.912
1883.58	817.094
1886.38	817.27
1889.17	817.442
1891.97	817.61
1894.76	817.772
1897.56	817.93
1900.35	818.082
1903.15	818.23
1905.94	818.372
1908.74	818.509
1911.54	818.641
1914.34	818.768
1917.13	818.89
1919.93	819.006
1922.73	819.116
1925.53	819.221
1928.32	819.32
1931.12	819.413
1933.92	819.501
1936.72	819.582
1939.52	819.657
1942.32	819.726
1945.12	819.787
1947.92	819.842
1950.72	819.89
1953.52	819.93
1956.32	819.963
1959.12	819.986
1961.92	819.999
1960.46
1962.03
1963.6

## Sheet: path_old
p1x	p1y		t1x	t1y		p2x	p2y		t2x	t2y		p3x	p3y		t3x	t3y		lane 1 x	lane 1 y
281.82	816.78		530	815.03		286.22	814.45		530	815.22		286.89	818.52		530	814.68
283.18	815.98		578.55	815.38		285.05	816.06		578.53	816.21		283.93	817.66		578.59	815.86
272.36	820.27		588.91	817.59		274.46	818.6		589.22	817.02		275.88	818.98		589.47	818.45
275.08	821.23		594.5	816.26		278.43	817.66		594.85	816.69		281.11	818.59		594.59	815.67
281.49	813.3		600.98	815.19		285.07	813.64		601.65	814.96		286.9	814.5		600.68	814.86
291.15	807.18		609.49	816.51		291.49	808.87		609.46	816.05		297.86	796.24		609.58	816.49
303.9	796.3		616.17	816.44		304.69	794.29		616.37	816.05		308.02	792.47		616.38	816.35		pursuer x	puersuer y
313.84	788.55		622.94	814.8		311.53	789.81		622.79	815.37		314.7	789.31		623.08	815.18		243.3	863.33
315.85	788.44		629.39	816.23		322.04	780.51		629.26	816.26		325	783.49		629.19	816.09		323.3	863.33
330.53	777.44		635.88	815.25		330.52	773.78		636.29	814.78		335.82	775.83		635.95	815.66		323.3	783.33
339.82	773.72		645.1	815.61		337.99	770.1		644.35	815.66		343.09	771.25		645.06	816.13		243.3	783.33
349.53	767.18		648.76	815.61		340.86	769.04		648.56	815.86		354.06	764.19		648.94	816.13		243.3	863.33
355.68	762.99		657.66	815.67		361.98	756.6		658.06	816.17		366.67	759.31		657.29	815.13
371.25	756.11		663.5	816.94		370.51	753.53		663.07	816.69		374.49	756.36		663.32	816.91
382.5	751.3		670.95	815.7		380.32	744.62		671.32	816.05		384.21	750.52		671.14	815.71		2006	863.33
389.62	745.58		679.82	815.74		391.17	742.4		680.34	815.62		390.73	742.69		679.79	816.35		2086	863.33
402.66	737.77		686.51	816.13		401.18	734.82		687.02	815.7		403	736.06		686.52	816.36		2086	783.33
412.23	733.47		692.54	815.78		411.09	732.75		692.4	815.75		410.1	735.62		692.25	815.85		2006	783.33
421.65	731.34		701.42	815.39		421.52	729.58		701.39	815.36		422.69	731.4		701.22	815.31		2006	863.33
431.78	725.94		706.94	815.54		430.82	725.14		706.67	815.5		435.5	722.64		706.53	814.75
445.13	721.56		715.58	815.9		443.08	718.38		715.46	816.28		445.93	720.14		715.52	815.84
454.12	716.67		722.38	814.8		456.35	715.51		722.39	814.55		456.39	714.76		721.92	814.08		Target x	Target y
464.32	715.32		730.41	814.64		463.39	711.06		730.74	814.14		469.29	713.39		730.77	814.97		490	855
475.46	709.81		737.09	815.95		475.14	706.77		736.88	815.84		478.22	709.93		736.4	816.48		570	855
484.1	705.21		744.23	815.36		487.12	702.65		744.41	816.08		488.82	705.85		744.53	815.24		570	775
497.24	700.08		751.58	814.98		498.81	698.91		751.16	815.35		501.82	700.68		751.54	815.17		490	775
507.88	695.3		759.28	816.17		508.55	695.43		759.78	816.13		513.46	697.46		759.47	816.32		490	855
519.44	692.23		767.41	815.48		521.38	690.87		766.58	814.87		524.64	694		767.54	815.39
532.26	690.56		774.77	815.08		530.59	688.24		775.45	815.43		536.27	690.69		774.5	814.94		1620	855
542.4	688.83		781.63	815.26		542.95	688.42		781.31	814.92		545.44	689.39		781.41	814.64		1700	855
554.52	687.14		789	816.2		554.83	685.36		789.29	816.36		556.41	684.84		789.38	815.8		1700	775
563.42	685.34		796.26	815.73		564.06	681.47		796.36	814.96		567.21	682.94		796.15	816.39		1620	775
575.64	679.68		803.62	814.63		575.48	680.31		804.19	814.42		577.22	680.21		803.96	814.8		1620	855
586.81	676.92		811.64	816.39		588.73	677.57		811.99	816.5		588.92	678.45		811.93	816.06
594.97	674.44		818.12	815.96		597.52	674.06		817.85	815.55		602.01	673.94		818.05	816.04		lane x	lane y
609.15	673.65		826.27	815.61		608.04	673.84		826.2	815.6		610.12	672.73		825.8	815.74		0	900
618.59	669.67		835.54	814.95		622.21	669.12		835.26	814.44		622.84	671.47		835.34	814.65		2100	900
631.78	668.45		841.32	814.46		630.96	667.78		841.13	814.24		632.67	667.85		840.87	814.27		2100	900
641.63	666.99		848.44	814.45		642.52	664.48		847.82	814.64		640.42	664.49		849	814.1		0	900
653.54	666.24		856.61	814.87		656.02	664.99		856.55	814.73		657.85	666.49		856.57	814.55		0	900
663.86	663.36		864.11	815.89		666.43	664.28		864.03	815.97		667.2	663.62		864.56	816.03
676.03	661.81		871.31	813.58		677.35	662.35		872.19	814.06		678.37	664.49		871.34	813.26		0	580
685.26	661.67		880.26	815.49		683.15	662.06		879.82	815.5		689.96	662.29		879.81	815.87		2100	580
694.19	661.26		887.37	814.21		694.78	658.19		887.67	814.47		703.26	659.2		887.83	814.14		2100	580
708.55	660.17		893.96	813.79		704.35	657.95		894.77	813.65		706.58	658.88		893.62	814.15		0	580
719.8	659.72		902	815.83		719.18	656.01		901.78	816.13		721.7	660.3		901.33	816.02		0	580
730.7	659.67		909.42	814.62		726.77	658.11		909.84	814.33		728.77	656.68		909.95	814.6
744.63	656.87		916.36	814.56		742.82	657.78		916.33	815.22		743.76	655.8		916.01	814.54		0	740
756.45	657.35		924.39	815.7		749.45	658.19		925.06	815.36		752.75	657.74		924.1	815.94		2100	740
765.09	657.91		930.6	813.36		763.49	657.11		930.54	813.61		763.83	657.9		930.31	814.03
774.52	659.9		938.22	813.88		775.56	658.75		937.7	813.42		774.55	658.78		938.56	813.81
787.7	660.25		943.77	814.13		786.07	658.7		943.74	814.24		788.73	658.97		944.01	814.56
796.94	659.51		950.43	812.39		796.66	660.96		950.46	812.21		796.07	658.62		951.09	812.96
806.99	659.4		958.23	814.1		808.58	658.17		957.73	813.74		811.59	657.64		958.59	814.31
819.99	659.48		966.18	815.4		818.41	656.83		966.24	815.73		822.76	658.77		966.84	815.52
828.73	659.27		972.93	812.03		828.99	659.12		973.38	812.1		830.12	659.1		973.14	812.03
844.4	659.38		980.49	815.04		839.73	659.19		980.82	814.89		843.02	660.25		980.81	815
852.8	658.23		986.12	814.77		853.96	658.67		986.4	814.17		853.61	658		986.07	814.36
864.62	659.15		992.55	812.69		865.87	658.04		993.26	812.42		866.48	659.41		992.61	813.17
875.33	656.83		999.02	813.1		875.46	657.14		998.88	813.34		879.99	657.14		998.77	813.28
888.59	658.47		1003.17	813.15		886.79	658.11		1002.5	812.9		889.17	660.19		1002.94	813.12
899.26	656.41		1011.76	812.82		896.37	656.04		1011.36	813.48		900.06	657.7		1011.92	812.43
908.84	657.06		1016.68	812.96		909.02	657.18		1016.71	813.18		910.2	658.67		1016.35	813.1
919.96	654.83		1024.79	812.86		918.6	657.63		1024.83	813.38		920.41	660.44		1024.14	812.43
931.61	658.5		1031.4	812.76		928.83	656.02		1031	812.46		933.54	660.55		1030.69	812.34
942.23	655.31		1038.18	812.85		942.24	657.25		1039.04	812.79		943.65	656.95		1037.51	813.41
955.78	657.38		1044.13	812.84		952.48	656.59		1043.87	812.69		954.89	659.48		1043.69	812.57
962.19	658.73		1051.41	812.95		965.63	657.28		1051.01	812.63		970.44	660.52		1051.88	812.2
978.63	657.35		1058.13	812.75		976.44	656.6		1058.85	812.31		978.53	661.29		1057.94	813.32
986.46	655.27		1063.4	812.88		984.87	655.08		1063.81	813.08		990.34	656.65		1064.12	813.17
998.14	656.71		1069.78	812.96		997.14	656.62		1070.28	812.85		1001.37	658.9		1069	813.26
1012.02	653.77		1076.46	814.9		1007.25	655.74		1076.47	815.32		1011.77	660.99		1076.38	814.68
1014.75	655.16		1082.93	812.94		1014.48	657.62		1082.84	812.66		1024.73	659.02		1083.22	812.97
1031.11	652.47		1091.63	812.9		1029.84	658.06		1091.95	812.73		1036	661.02		1091	813.32
1043.86	654.29		1096.92	812.99		1034.64	656.55		1096.68	812.66		1045.68	659.98		1097.35	812.68
1054.63	654.09		1102.94	813.03		1050.03	655.37		1102.97	813.03		1057.06	660.75		1102.76	812.95
1067.81	655.95		1109.48	813.01		1061.2	656.95		1109.73	812.9		1066.64	661.17		1109.99	812.93
1076.43	655.86		1114.78	813.02		1069.18	659.77		1115.09	813.06		1079.61	660.96		1115.25	813.03
1086.74	655.28		1121.59	813.02		1082.72	659.3		1121.53	812.75		1091.51	659.54		1120.86	813.05
1098.67	655.52		1124.98	813.01		1093.56	658.71		1125.28	812.61		1103.27	663.21		1124.77	812.68
1108.78	656.93		1132.8	812.96		1104.38	657.96		1132.47	813.37		1111.91	661.09		1132.5	813.08
1120.38	657.62		1138.99	812.91		1114.67	658.65		1139.7	812.58		1122.51	661.71		1138.6	813.28
1122.24	659.35		1143.19	812.91		1126.29	658.87		1142.57	813.04		1132.7	660.45		1143.2	812.67
1140.66	658.58		1148.87	813.9		1134.84	657.38		1148.09	814.54		1144.64	660.89		1148.47	814.27
1144.68	661.81		1156.29	812.88		1145.35	658.24		1156.9	813.52		1153.4	665.07		1155.79	813.27
1159.25	661.02		1161.94	812.94		1157.32	657.67		1162.29	812.48		1163.62	662.7		1162.1	812.83
1165.51	661.83		1167.85	812.98		1166.98	660		1167.05	813.19		1174.78	662.8		1167.53	813.05
1181.94	661.92		1175.31	813.04		1179.67	658.63		1175.34	812.81		1182.81	660.63		1176.13	813.04
1193.95	660.35		1181.04	813.06		1186.59	661.88		1181.74	813.39		1194.29	662.42		1180.71	813.77
1202.45	661.74		1182.44	813.09		1200.68	660.28		1182.41	813.51		1206.66	660.24		1182.57	813.52
1215.5	662.04		1194.32	813.13		1210.18	660.43		1194.09	813.03		1218.51	655.91		1194.66	812.97
1228.45	660.57		1199.42	813.13		1220.49	661.14		1199.24	812.63		1228.64	661.07		1199.54	813.21
1233.28	660.52		1202.07	813.07		1233.62	661.07		1201.36	813.08		1239.51	663.7		1201.56	812.83
1245.38	659.91		1211.76	811.4		1242.02	660.05		1211.38	811.31		1251.92	664.8		1211.02	811.58
1253.15	662.34		1215.97	810.34		1252.03	658.8		1216.02	810.8		1263.47	666.63		1216.51	809.77
1266.97	663.92		1222.69	811.45		1264.11	663.28		1222.59	811.37		1273.39	669.42		1223.12	811.76
1274.86	665.35		1226.22	810.34		1274.07	667.43		1225.62	809.92		1282.62	672.24		1226.27	809.93
1285.74	667.74		1236.3	811.68		1286.82	669.14		1236.33	811.45		1293.54	675.91		1236.12	811.92
1296.39	672.04		1242.99	809.6		1296.36	671.07		1243.22	810.02		1306.33	679.79		1243.06	809.97
1309.51	674.57		1246.75	811.64		1305.03	676.05		1246.07	812.17		1316.08	682.04		1246.17	810.99
1321.59	677.52		1254.96	813.56		1315.86	678.8		1254.48	813		1328.21	686.25		1255.58	813.42
1330.81	676.91		1261.23	812.75		1323.64	679.95		1261.89	813.11		1339.97	688.25		1260.93	812.5
1341.24	682.34		1266.83	814.04		1337.79	684.35		1266.02	813.67		1348.93	690.38		1266.19	814.02
1351.6	685.03		1270.66	810.6		1350.55	686.32		1271.17	810.23		1357.45	693.48		1270.92	811.4
1361.37	689.53		1278.81	814.45		1360.57	689.64		1278.86	814.83		1364.87	695.17		1279.03	814.87
1375.74	693.39		1285.67	813.89		1368.17	691.04		1284.78	813.47		1379.15	699.96		1285	813.84
1386.02	695.38		1290.86	812.09		1380.8	694.24		1290.39	812.7		1387.64	699.73		1290.31	812.55
1396.19	697.78		1295.45	813.59		1388.49	698.1		1295.58	813.87		1399.14	702.77		1296.02	813.08
1405.5	703.01		1303.16	812.2		1402.47	702.19		1303.01	812.49		1410.11	706.82		1302.64	812.71
1419.58	702.64		1310.11	814.48		1409.53	705.31		1310.2	814.72		1422.15	707.02		1310.09	814.65
1428.05	706.32		1315.41	813.8		1419.81	707.44		1315.41	813.97		1434.28	709.38		1315.87	813.36
1439.41	708.38		1322.27	812.66		1432.05	708.82		1321.58	812.34		1444.06	713.94		1322.2	812.15
1447.6	710.8		1328.11	813.36		1444.35	713.17		1328.06	813.78		1453.03	715.26		1327.89	813.1
1461.22	711.18		1333.92	813.88		1453.94	717.72		1333.55	814.68		1464.82	719.08		1334.06	813.35
1468.26	716.43		1340.63	814.13		1463.45	717.9		1340.55	814.08		1474.91	721.49		1340.64	814.55
1475.87	718.79		1346.31	812.39		1472.52	721.93		1346.19	813.04		1486.64	724.19		1345.72	813.02
1491.6	720.61		1353.55	814.1		1486.89	723.16		1353.06	814.09		1496.86	726.41		1353.65	814.01
1501.4	722.42		1358.6	815.4		1492.96	725.9		1358.39	815.68		1509.64	727.52		1358.38	815.69
1513.57	723.48		1365.25	812.03		1508.23	726.8		1364.92	811.54		1519.6	729.7		1365.76	812.23
1520.24	727.56		1370.37	815.04		1514.44	731.5		1370.24	814.4		1530.92	732.48		1369.65	815.12
1533.84	731.38		1377.1	814.77		1528.41	732.18		1377.02	814.99		1541.19	736.1		1377.05	815.1
1542.57	732.16		1384.78	814.6		1535.84	734.84		1384.61	814.63		1551.25	738.36		1384.69	815.07
1557.1	736.48		1390.22	815.3		1547.15	738.99		1390.12	814.97		1561.03	738.69		1390.53	815.45
1565.01	737.83		1396.62	814.88		1559.45	741.06		1396.66	814.82		1573.26	744.25		1397.2	814.7
1577.08	739.32		1401.35	813.13		1569.84	741.87		1401.54	813.98		1582.47	744.98		1400.84	813.12
1587.74	742.64		1408.73	816.86		1581.11	747.33		1408.98	817.57		1594.34	748.45		1408.74	816.71
1596.77	744.15		1413.29	813.16		1590.54	749.65		1412.99	813.45		1604.28	750.24		1413.09	813.56
1605.21	750.07		1421.91	813.82		1599.3	751.46		1421.38	814.06		1614.7	752.03		1422.02	813.52
1617.92	750.85		1425.66	813.65		1606.24	755.39		1425.39	813.45		1624.25	754.36		1425.54	812.95
1628.04	755.16		1431.97	813.55		1617.98	755.57		1431.45	813.3		1633.8	757.56		1431.61	813.41
1636.32	755.78		1437.44	812.6		1628.05	759.06		1437.22	812.69		1645.28	758.53		1437.42	812.16
1647.2	760.58		1443.95	814.45		1639.44	758.69		1444.45	814.37		1656.29	762.04		1443.62	814.69
1659.37	759.12		1447.96	813.89		1650.44	761.26		1447.85	813.3		1665.83	764.51		1447.63	813.08
1669.34	760.86		1456.08	812.09		1660.19	763.17		1455.75	811.29		1678.71	765.09		1456.36	812.36
1677.81	766.17		1462.76	813.59		1671.71	765.28		1463.18	813.82		1687.1	767.73		1463.31	813.94
1692.2	766.8		1468.46	812.2		1682.29	767.49		1468.37	812.29		1698.33	768.75		1468.72	812.38
1701.05	767.46		1475.14	814.48		1691.72	769.1		1475.37	814.75		1707.03	773.03		1475.35	814.61
1709.43	769.54		1481.13	811.8		1698.79	770.88		1480.74	811.74		1718.49	773.41		1481.24	811.63
1721.97	773.05		1487.92	812.66		1709.91	774.3		1488.04	811.78		1729.5	774.17		1488.05	812.84
1731.3	773.86		1492.92	813.18		1723.18	772.72		1492.58	813.02		1739.4	776.07		1493.06	812.47
1742.33	777.29		1499.87	813		1732.26	773.62		1500.23	813.48		1751.23	777.76		1499.97	813.13
1753.63	778.87		1503.01	812.92		1742.59	778.04		1503.33	813.52		1762.5	780.43		1502.7	812.95
1761.84	781.26		1510.5	812.88		1752.91	777.84		1510.13	812.71		1773.05	780.01		1511.25	812.25
1773.49	784.1		1516.54	813.92		1765	780.32		1516.7	814.46		1779.84	782		1516.49	814.16
1781.05	786.05		1523.46	813.3		1773.08	784.37		1523.56	812.5		1791.27	784.44		1523.06	813.55
1790.74	787.12		1528.04	811.48		1782.52	784.77		1528.24	811.83		1800.63	787.62		1528.15	811.41
1802.25	788.16		1534.75	813.69		1792.09	787.23		1534.32	813.94		1811.65	788.06		1534.54	814.02
1810.72	789.87		1539.88	812.27		1802.29	787.02		1539.81	811.52		1822.41	788.05		1539.39	812.98
1825.82	791.62		1546.22	812.05		1812.89	789.01		1546.19	812.88		1833.93	791.39		1546.44	812.15
1835.61	793.18		1551.92	813.56		1821.6	791.24		1551.6	813.46		1844.38	792.67		1552.39	813.49
1846.8	794		1558.55	812.75		1834.78	793.79		1558.49	812.73		1854.42	793.91		1558.18	811.95
1858.08	794.67		1563.78	814.04		1844.73	795.12		1563.79	814.21		1864.74	796.9		1563.42	813.91
1867.71	796.31		1569.25	810.6		1854.39	796.07		1569.9	810.96		1875.87	798.3		1569.84	810.84
1878.58	797.8		1576.66	814.45		1861.94	799.14		1576.99	814.35		1887.82	799.97		1576.31	814.7
1889.81	800.34		1582.72	813.89		1874.24	801.03		1583	813.84		1894.96	802.06		1582.93	813.59
1897.47	799.81		1589.46	812.09		1884.08	801.61		1589.24	811.54		1908.78	803.27		1589.42	812.69
1907.4	801.51		1593.92	813.59		1894.58	802.63		1593.79	814.23		1919.53	803.22		1594.14	813.76
1915.73	803.61		1601.66	813.19		1905.67	803.17		1602.2	813.6		1929.07	805.09		1601.67	813.26
1930.2	804.97		1605.35	813.4		1918.18	804.96		1605.34	812.8		1936.85	805.21		1605.73	813.11
1936.86	805.76		1610.33	813.55		1928.94	805.77		1609.37	812.47		1947.88	806.76		1608.23	813.82
1947.79	806.55		1614.89	812.6		1936.03	807.94		1617.23	813.13		1956.87	808.92		1613.46	813.65
1956.3	808.52		1620.27	814.45		1944.93	810.2		1622.67	812.95		1959.44	812.34		1620.23	813.55
1961.62	809.89		1623.23	813.89		1952.12	812.26		1626.25	812.25		1963.23	813.71		1625.23	812.6
1970.32	812.72		1632.33	812.09		1961.62	814.58		1629.23	813.76		1966.27	814.91		1630.44	814.45
1978.77	813.3		1637.01	814.33		1970.32	814.5		1640.33	812.55		1970.32	815.35		1642.11	813.22
1984.33	815.08		1640.22	814.11		1978.77	815.3		1647.22	811.22		1978.77	816.88		1650.33	814.22
1992.66	816.14		1650.34	813.11		1984.33	816.72		1655.33	813.77		1984.33	819.05		1659.11	814.22
2009.11	817.901		1653.99	812.22		1992.66	817.58		1660.99	813.11		1992.66	816.42
2017.22	818.644					2009.11	819.15					2009.11	820.79
2026.11	817.173					2017.22	820.36					2017.22	818.55
2026.22	819.173											2019.22	820.66
2028.31	819.173
																		0

## Sheet: path_new
p1x	p1y		t1x	t1y		p2x	p2y		t2x	t2y		p3x	p3y		t3x	t3y		lane 1 x	lane 1 y
281.82	816.78		530	815.03		286.22	814.45		530	815.22		286.89	818.52		530	814.68
283.18	815.98		578.55	815.38		285.05	816.06		578.53	816.21		283.93	817.66		578.59	815.86
272.36	820.27		588.91	817.59		274.46	818.6		589.22	817.02		275.88	818.98		589.47	818.45
275.08	821.23		594.5	816.26		278.43	817.66		594.85	816.69		281.11	818.59		594.59	815.67
281.49	813.3		600.98	815.19		285.07	813.64		601.65	814.96		286.9	814.5		600.68	814.86
291.15	807.18		609.49	816.51		291.49	808.87		609.46	816.05		297.86	796.24		609.58	816.49
303.9	796.3		616.17	816.44		304.69	794.29		616.37	816.05		308.02	792.47		616.38	816.35		pursuer x	puersuer y
313.84	788.55		622.94	814.8		311.53	789.81		622.79	815.37		314.7	789.31		623.08	815.18		243.3	863.33
315.85	788.44		629.39	816.23		322.04	780.51		629.26	816.26		325	783.49		629.19	816.09		323.3	863.33
330.53	777.44		635.88	815.25		330.52	773.78		636.29	814.78		335.82	775.83		635.95	815.66		323.3	783.33
339.82	773.72		645.1	815.61		337.99	770.1		644.35	815.66		343.09	771.25		645.06	816.13		243.3	783.33
349.53	767.18		648.76	815.61		340.86	769.04		648.56	815.86		354.06	764.19		648.94	816.13		243.3	863.33
355.68	762.99		657.66	815.67		361.98	756.6		658.06	816.17		366.67	759.31		657.29	815.13
371.25	756.11		663.5	816.94		370.51	753.53		663.07	816.69		374.49	756.36		663.32	816.91
382.5	751.3		670.95	815.7		380.32	744.62		671.32	816.05		384.21	750.52		671.14	815.71		1926	863.33
389.62	745.58		679.82	815.74		391.17	742.4		680.34	815.62		390.73	742.69		679.79	816.35		2006	863.33
402.66	737.77		686.51	816.13		401.18	734.82		687.02	815.7		403	736.06		686.52	816.36		2006	783.33
412.23	733.47		692.54	815.78		411.09	732.75		692.4	815.75		410.1	735.62		692.25	815.85		1926	783.33
421.65	731.34		701.42	815.39		421.52	729.58		701.39	815.36		422.69	731.4		701.22	815.31		1926	863.33
431.78	725.94		706.94	815.54		430.82	725.14		706.67	815.5		435.5	722.64		706.53	814.75
445.13	721.56		715.58	815.9		443.08	718.38		715.46	816.28		445.93	720.14		715.52	815.84
454.12	716.67		722.38	814.8		456.35	715.51		722.39	814.55		456.39	714.76		721.92	814.08		Target x	Target y
464.32	715.32		730.41	814.64		463.39	711.06		730.74	814.14		469.29	713.39		730.77	814.97		490	855
475.46	709.81		737.09	815.95		475.14	706.77		736.88	815.84		478.22	709.93		736.4	816.48		570	855
484.1	705.21		744.23	815.36		487.12	702.65		744.41	816.08		488.82	705.85		744.53	815.24		570	775
497.24	700.08		751.58	814.98		498.81	698.91		751.16	815.35		501.82	700.68		751.54	815.17		490	775
507.88	695.3		759.28	816.17		508.55	695.43		759.78	816.13		513.46	697.46		759.47	816.32		490	855
519.44	692.23		767.41	815.48		521.38	690.87		766.58	814.87		524.64	694		767.54	815.39
532.26	690.56		774.77	815.08		530.59	688.24		775.45	815.43		536.27	690.69		774.5	814.94		1590	855
542.4	688.83		781.63	815.26		542.95	688.42		781.31	814.92		545.44	689.39		781.41	814.64		1670	855
554.52	687.14		789	816.2		554.83	685.36		789.29	816.36		556.41	684.84		789.38	815.8		1670	775
563.42	685.34		796.26	815.73		564.06	681.47		796.36	814.96		567.21	682.94		796.15	816.39		1590	775
575.64	679.68		803.62	814.63		575.48	680.31		804.19	814.42		577.22	680.21		803.96	814.8		1590	855
586.81	676.92		811.64	816.39		588.73	677.57		811.99	816.5		588.92	678.45		811.93	816.06
594.97	674.44		818.12	815.96		597.52	674.06		817.85	815.55		602.01	673.94		818.05	816.04		lane x	lane y
609.15	673.65		826.27	815.61		608.04	673.84		826.2	815.6		610.12	672.73		825.8	815.74		0	900
618.59	669.67		835.54	814.95		622.21	669.12		835.26	814.44		622.84	671.47		835.34	814.65		2100	900
631.78	668.45		841.32	814.46		630.96	667.78		841.13	814.24		632.67	667.85		840.87	814.27		2100	900
641.63	666.99		848.44	814.45		642.52	664.48		847.82	814.64		640.42	664.49		849	814.1		0	900
653.54	666.24		856.61	814.87		656.02	664.99		856.55	814.73		657.85	666.49		856.57	814.55		0	900
663.86	663.36		864.11	815.89		666.43	664.28		864.03	815.97		667.2	663.62		864.56	816.03
676.03	661.81		871.31	813.58		677.35	662.35		872.19	814.06		678.37	664.49		871.34	813.26		0	580
685.26	661.67		880.26	815.49		683.15	662.06		879.82	815.5		689.96	662.29		879.81	815.87		2100	580
694.19	661.26		887.37	814.21		694.78	658.19		887.67	814.47		703.26	659.2		887.83	814.14		2100	580
708.55	660.17		893.96	813.79		704.35	657.95		894.77	813.65		706.58	658.88		893.62	814.15		0	580
719.8	659.72		902	815.83		719.18	656.01		901.78	816.13		721.7	660.3		901.33	816.02		0	580
730.7	659.67		909.42	814.62		726.77	658.11		909.84	814.33		728.77	656.68		909.95	814.6
744.63	656.87		916.36	814.56		742.82	657.78		916.33	815.22		743.76	655.8		916.01	814.54		0	740
756.45	657.35		924.39	815.7		749.45	658.19		925.06	815.36		752.75	657.74		924.1	815.94		2100	740
765.09	657.91		930.6	813.36		763.49	657.11		930.54	813.61		763.83	657.9		930.31	814.03
774.52	659.9		938.22	813.88		775.56	658.75		937.7	813.42		774.55	658.78		938.56	813.81
787.7	660.25		943.77	814.13		786.07	658.7		943.74	814.24		788.73	658.97		944.01	814.56
796.94	659.51		950.43	812.39		796.66	660.96		950.46	812.21		796.07	658.62		951.09	812.96
806.99	659.4		958.23	814.1		808.58	658.17		957.73	813.74		811.59	657.64		958.59	814.31
819.99	659.48		966.18	815.4		818.41	656.83		966.24	815.73		822.76	658.77		966.84	815.52
828.73	659.27		972.93	812.03		828.99	659.12		973.38	812.1		830.12	659.1		973.14	812.03
844.4	659.38		980.49	815.04		839.73	659.19		980.82	814.89		843.02	660.25		980.81	815
852.8	658.23		986.12	814.77		853.96	658.67		986.4	814.17		853.61	658		986.07	814.36
864.62	659.15		992.55	812.69		865.87	658.04		993.26	812.42		866.48	659.41		992.61	813.17
875.33	656.83		999.02	813.1		875.46	657.14		998.88	813.34		879.99	657.14		998.77	813.28
888.59	658.47		1003.17	813.15		886.79	658.11		1002.5	812.9		889.17	660.19		1002.94	813.12
899.26	656.41		1011.76	812.82		896.37	656.04		1011.36	813.48		900.06	657.7		1011.92	812.43
908.84	657.06		1016.68	812.96		909.02	657.18		1016.71	813.18		910.2	658.67		1016.35	813.1
919.96	654.83		1024.79	812.86		918.6	657.63		1024.83	813.38		920.41	660.44		1024.14	812.43
931.61	658.5		1031.4	812.76		928.83	656.02		1031	812.46		933.54	660.55		1030.69	812.34
942.23	655.31		1038.18	812.85		942.24	657.25		1039.04	812.79		943.65	656.95		1037.51	813.41
955.78	657.38		1044.13	812.84		952.48	656.59		1043.87	812.69		954.89	659.48		1043.69	812.57
962.19	658.73		1051.41	812.95		965.63	657.28		1051.01	812.63		970.44	660.52		1051.88	812.2
978.63	657.35		1058.13	812.75		976.44	656.6		1058.85	812.31		978.53	661.29		1057.94	813.32
986.46	655.27		1063.4	812.88		984.87	655.08		1063.81	813.08		990.34	656.65		1064.12	813.17
998.14	656.71		1069.78	812.96		997.14	656.62		1070.28	812.85		1001.37	658.9		1069	813.26
1012.02	653.77		1076.46	814.9		1007.25	655.74		1076.47	815.32		1011.77	660.99		1076.38	814.68
1014.75	655.16		1082.93	812.94		1014.48	657.62		1082.84	812.66		1024.73	659.02		1083.22	812.97
1031.11	652.47		1091.63	812.9		1029.84	658.06		1091.95	812.73		1036	661.02		1091	813.32
1043.86	654.29		1096.92	812.99		1034.64	656.55		1096.68	812.66		1045.68	659.98		1097.35	812.68
1054.63	654.09		1102.94	813.03		1050.03	655.37		1102.97	813.03		1057.06	660.75		1102.76	812.95
1067.81	655.95		1109.48	813.01		1061.2	656.95		1109.73	812.9		1066.64	661.17		1109.99	812.93
1076.43	655.86		1114.78	813.02		1069.18	659.77		1115.09	813.06		1079.61	660.96		1115.25	813.03
1086.74	655.28		1121.59	813.02		1082.72	659.3		1121.53	812.75		1091.51	659.54		1120.86	813.05
1098.67	655.52		1124.98	813.01		1093.56	658.71		1125.28	812.61		1103.27	663.21		1124.77	812.68
1108.78	656.93		1132.8	812.96		1104.38	657.96		1132.47	813.37		1111.91	661.09		1132.5	813.08
1120.38	657.62		1138.99	812.91		1114.67	658.65		1139.7	812.58		1122.51	661.71		1138.6	813.28
1122.24	659.35		1143.19	812.91		1126.29	658.87		1142.57	813.04		1132.7	660.45		1143.2	812.67
1140.66	658.58		1148.87	813.9		1134.84	657.38		1148.09	814.54		1144.64	660.89		1148.47	814.27
1144.68	661.81		1156.29	812.88		1145.35	658.24		1156.9	813.52		1153.4	667.07		1155.79	813.27
1159.25	661.02		1161.94	812.94		1157.32	657.67		1162.29	812.48		1163.62	663.7		1162.1	812.83
1165.51	662.83		1167.85	812.98		1166.98	660		1167.05	813.19		1174.78	664.8		1167.53	813.05
1181.94	663.92		1175.31	813.04		1179.67	658.63		1175.34	812.81		1182.81	666.63		1176.13	813.04
1193.95	665.35		1181.04	813.06		1186.59	661.88		1181.74	813.39		1194.29	669.42		1180.71	813.77
1202.45	667.74		1182.44	813.09		1200.68	663.28		1182.41	813.51		1206.66	672.24		1182.57	813.52
1215.5	672.04		1194.32	813.13		1210.18	667.43		1194.09	813.03		1218.51	675.91		1194.66	812.97
1228.45	674.57		1199.42	813.13		1220.49	669.14		1199.24	812.63		1228.64	679.79		1199.54	813.21
1233.28	677.52		1202.07	813.07		1233.62	671.07		1201.36	813.08		1239.51	682.04		1201.56	812.83
1245.38	676.91		1211.76	811.4		1242.02	676.05		1211.38	811.31		1251.92	686.25		1211.02	811.58
1253.15	682.34		1215.97	810.34		1252.03	678.8		1216.02	810.8		1263.47	688.25		1216.51	809.77
1266.97	685.03		1222.69	811.45		1264.11	679.95		1222.59	811.37		1273.39	690.38		1223.12	811.76
1274.86	689.53		1226.22	810.34		1274.07	684.35		1225.62	809.92		1282.62	693.48		1226.27	809.93
1285.74	693.39		1236.3	811.68		1286.82	686.32		1236.33	811.45		1293.54	695.17		1236.12	811.92
1296.39	695.38		1242.99	809.6		1296.36	689.64		1243.22	810.02		1306.33	699.96		1243.06	809.97
1309.51	697.78		1246.75	811.64		1305.03	691.04		1246.07	812.17		1316.08	699.73		1246.17	810.99
1321.59	703.01		1254.96	813.56		1315.86	694.24		1254.48	813		1328.21	702.77		1255.58	813.42
1330.81	702.64		1261.23	812.75		1323.64	698.1		1261.89	813.11		1339.97	706.82		1260.93	812.5
1341.24	706.32		1266.83	814.04		1337.79	702.19		1266.02	813.67		1348.93	707.02		1266.19	814.02
1351.6	708.38		1270.66	810.6		1350.55	705.31		1271.17	810.23		1357.45	709.38		1270.92	811.4
1361.37	710.8		1278.81	814.45		1360.57	707.44		1278.86	814.83		1364.87	713.94		1279.03	814.87
1375.74	711.18		1285.67	813.89		1368.17	708.82		1284.78	813.47		1379.15	715.26		1285	813.84
1386.02	716.43		1290.86	812.09		1380.8	713.17		1290.39	812.7		1387.64	719.08		1290.31	812.55
1396.19	718.79		1295.45	813.59		1388.49	717.72		1295.58	813.87		1399.14	721.49		1296.02	813.08
1405.5	720.61		1303.16	812.2		1402.47	717.9		1303.01	812.49		1410.11	724.19		1302.64	812.71
1419.58	722.42		1310.11	814.48		1409.53	721.93		1310.2	814.72		1422.15	726.41		1310.09	814.65
1428.05	723.48		1315.41	813.8		1419.81	723.16		1315.41	813.97		1434.28	727.52		1315.87	813.36
1439.41	727.56		1322.27	812.66		1432.05	725.9		1321.58	812.34		1444.06	729.7		1322.2	812.15
1447.6	731.38		1328.11	813.36		1444.35	726.8		1328.06	813.78		1453.03	732.48		1327.89	813.1
1461.22	732.16		1333.92	813.88		1453.94	731.5		1333.55	814.68		1464.82	736.1		1334.06	813.35
1468.26	736.48		1340.63	814.13		1463.45	732.18		1340.55	814.08		1474.91	738.36		1340.64	814.55
1475.87	737.83		1346.31	812.39		1472.52	734.84		1346.19	813.04		1486.64	738.69		1345.72	813.02
1491.6	739.32		1353.55	814.1		1486.89	738.99		1353.06	814.09		1496.86	744.25		1353.65	814.01
1501.4	742.64		1358.6	815.4		1492.96	741.06		1358.39	815.68		1509.64	744.98		1358.38	815.69
1513.57	744.15		1365.25	812.03		1508.23	741.87		1364.92	811.54		1519.6	748.45		1365.76	812.23
1520.24	750.07		1370.37	815.04		1514.44	747.33		1370.24	814.4		1530.92	750.24		1369.65	815.12
1533.84	750.85		1377.1	814.77		1528.41	749.65		1377.02	814.99		1541.19	752.03		1377.05	815.1
1542.57	755.16		1384.78	814.6		1535.84	751.46		1384.61	814.63		1551.25	754.36		1384.69	815.07
1557.1	755.78		1390.22	815.3		1547.15	755.39		1390.12	814.97		1561.03	757.56		1390.53	815.45
1565.01	760.58		1396.62	814.88		1559.45	755.57		1396.66	814.82		1573.26	758.53		1397.2	814.7
1577.08	759.12		1401.35	813.13		1569.84	759.06		1401.54	813.98		1582.47	762.04		1400.84	813.12
1587.74	760.86		1408.73	816.86		1581.11	758.69		1408.98	817.57		1594.34	764.51		1408.74	816.71
1596.77	766.17		1413.29	813.16		1590.54	761.26		1412.99	813.45		1604.28	765.09		1413.09	813.56
1605.21	766.8		1421.91	813.82		1599.3	763.17		1421.38	814.06		1614.7	767.73		1422.02	813.52
1617.92	767.46		1425.66	813.65		1606.24	765.28		1425.39	813.45		1624.25	768.75		1425.54	812.95
1628.04	769.54		1431.97	813.55		1617.98	767.49		1431.45	813.3		1633.8	773.03		1431.61	813.41
1636.32	773.05		1437.44	812.6		1628.05	769.1		1437.22	812.69		1645.28	773.41		1437.42	812.16
1647.2	773.86		1443.95	814.45		1639.44	770.88		1444.45	814.37		1656.29	774.17		1443.62	814.69
1659.37	777.29		1447.96	813.89		1650.44	774.3		1447.85	813.3		1665.83	776.07		1447.63	813.08
1669.34	778.87		1456.08	812.09		1660.19	772.72		1455.75	811.29		1678.71	777.76		1456.36	812.36
1677.81	781.26		1462.76	813.59		1671.71	773.62		1463.18	813.82		1687.1	780.43		1463.31	813.94
1692.2	784.1		1468.46	812.2		1682.29	778.04		1468.37	812.29		1698.33	780.01		1468.72	812.38
1701.05	786.05		1475.14	814.48		1691.72	777.84		1475.37	814.75		1707.03	782		1475.35	814.61
1709.43	787.12		1481.13	811.8		1698.79	780.32		1480.74	811.74		1718.49	784.44		1481.24	811.63
1721.97	788.16		1487.92	812.66		1709.91	784.37		1488.04	811.78		1729.5	787.62		1488.05	812.84
1731.3	789.87		1492.92	813.18		1723.18	784.77		1492.58	813.02		1739.4	788.06		1493.06	812.47
1742.33	791.62		1499.87	813		1732.26	787.23		1500.23	813.48		1751.23	788.05		1499.97	813.13
1753.63	793.18		1503.01	812.92		1742.59	787.02		1503.33	813.52		1762.5	791.39		1502.7	812.95
1761.84	794		1510.5	812.88		1752.91	789.01		1510.13	812.71		1773.05	792.67		1511.25	812.25
1773.49	794.67		1516.54	813.92		1765	791.24		1516.7	814.46		1779.84	793.91		1516.49	814.16
1781.05	796.31		1523.46	813.3		1773.08	793.79		1523.56	812.5		1791.27	796.9		1523.06	813.55
1790.74	797.8		1528.04	811.48		1782.52	795.12		1528.24	811.83		1800.63	798.3		1528.15	811.41
1802.25	800.34		1534.75	813.69		1792.09	796.07		1534.32	813.94		1811.65	799.97		1534.54	814.02
1810.72	799.81		1539.88	812.27		1802.29	799.14		1539.81	811.52		1822.41	802.06		1539.39	812.98
1825.82	801.51		1546.22	812.05		1812.89	801.03		1546.19	812.88		1833.93	803.27		1546.44	812.15
1835.61	803.61		1551.92	813.56		1821.6	801.61		1551.6	813.46		1844.38	803.22		1552.39	813.49
1846.8	804.97		1558.55	812.75		1834.78	802.63		1558.49	812.73		1854.42	805.09		1558.18	811.95
1858.08	805.76		1563.78	814.04		1844.73	803.17		1563.79	814.21		1864.74	805.21		1563.42	813.91
1867.71	806.55		1569.25	810.6		1854.39	804.96		1569.9	810.96		1875.87	806.76		1569.84	810.84
1878.58	808.52		1576.66	814.45		1861.94	805.77		1576.99	814.35		1887.82	808.92		1576.31	814.7
1889.81	809.89		1582.72	813.89		1874.24	807.94		1583	813.84		1894.96	812.34		1582.93	813.59
1897.47	812.72		1589.46	812.09		1884.08	810.2		1589.24	811.54		1908.78	813.71		1589.42	812.69
1907.4	813.3		1593.92	813.59		1894.58	812.26		1593.79	814.23		1919.53	814.91		1594.14	813.76
1915.73	815.08		1601.66	813.19		1905.67	814.58		1602.2	813.6		1929.07	815.35		1601.67	813.26
1930.2	816.14		1605.35	813.4		1918.18	814.5		1605.34	812.8		1936.85	816.88		1605.73	813.11
1936.86	813.901		1610.33	813.55		1928.94	815.3		1609.37	812.47		1947.88	819.05		1608.23	813.82
1947.79	813.644		1614.89	812.6		1936.03	816.72		1617.23	813.13		1956.87	816.42		1613.46	813.65
1956.3	814.173		1620.27	814.45		1944.93	817.58		1622.67	812.95		1959.44	820.79		1620.23	813.55
1956.3	812.173		1623.23	813.89		1952.12	819.15		1626.25	812.25		1963.23	818.55		1625.23	812.6
1956.3	812.173		1628.75	812.09		1952.12	820.36		1629.23	813.76		1966.27	820.66		1630.44	814.45

## Sheet: velocity(E)-old
Exp 1					Exp 2				Exp 3
8					8				8.02
8.5342					8.49223				8.5123
9.0123					9.01				8.9923
9.5213					9.667				9.99
10.2779					10.03				9.99
9.91806					10.29				10.25
10.024					9.84				9.89
10.1595					10.2				10.2
10.1029					10.02				10.01
9.99099					10.31				10.27
10.2122					10.16				10.08
10.0835					10.17				10.14
10.1576					9.94				9.98
10.0598					10.12				10.1
10.3478					10.45				10.4
10.2086					10.1				10.11
9.88705					10.23				10.27
10.3446					9.93				9.97
10.0194					10.29				10.27
9.98845					10				9.99
10.2387					10.19				10.17
9.99663					10.23				10.21
10.1324					10.16				10.22
10.1443					10.31				10.33
10.2917					10.05				9.96
10.1649					10.33				10.41
10.2134					9.92				9.98
10.0282					10.31				10.3
10.0292					10.02				10
10.303					10.05				10.08
10.3269					10				9.98
9.87626					10.17				10.12
9.86387					10.33				10.38
10.0648					10.37				10.3
9.91764					10.38				10.36
10.1294					10				10.09
10.3187					10.09				10.11
10.27					10.06				10.08
10.0022					9.96				9.89
10.1649					10.38				10.31
9.96748					10.3				10.42
10.2989					10.33				10.38
10.1776					10.13				10.1
10.0473					10.31				10.3
9.89016					10.38				10.33
10.4269					10.43				10.45
10.2522					10.33				10.41
10.1294					9.92				9.98
10.3187					10.31				10.3
10.27					10.02				10
10.0022					10.05				10.08
10.1649					10				9.98
9.87626					10.17				10.12
9.86387					10.38				10.38
9.5545					9.6234				9.723
9					9				9.11
8.3321					8.234				8.66
8					8.01				8.2
8.21761					8.08				8.15
8.08733					8.44				8.35
7.93016					8.28				8.16
8.3869					7.94				7.87
8.32688					8.47				8.37
8.15216					8.1				8.06
7.91082					8.01				8.12
8.03295					8.29				8.27
8.04719					8.1				8.05
8.359					8.16				8.18
7.99984					8.25				8.14
7.94201					8.4				8.34
8.08194					8.19				8.14
8.37903					8.28				8.2
8.36433					8.15				8.14
7.91977					8.09				8.07
8.30761					8.38				8.34
8.05614					8.33				8.37
8.20821					7.94				7.89
7.95956					7.91				7.95
8.2067					8.03				8.1
7.93781					7.9				7.98
8.19501					8.16				8.14
8.16451					8.41				8.38
8.14205					8.31				8.3
8.0825					8.03				8.07
8.14527					8.18				8.1
8.04719					8.02				8.16
8.359					8.05				8.25
7.99984					8.18				8.4
7.94201					8.14				8.19
8.08194					8.34				8.28
8.37903					8.14				8.15
8.36433					8.2				8.09
7.91977					8.14				8.38
8.30761					8.07				8.33
8.05614					8.34				7.94
8.20821					8.37				7.91
7.95956					7.89				8.03
8.2067					7.95				7.9
7.93781					8.1				8.54
8.345					7.98				9.12
9.001					8.745				9.67
9.546					9.32				9.96
10.1667					10.39				10.33
9.89781					10.33				10.26
10.155					10.26				10.23
10.1245					9.93				9.94
10.1021					10.04				10.05
10.0425					10.22				10.28
10.1053					10.27				10.28
10.3464					10.19				10.17
10.3196					10.33				10.2
10.1074					10.32				10.3
10.1826					10.16				10.09
10.3454					10.11				10.15
10.2159					10.17				10.31
10.32					9.94				9.86
10.0942					9.85				9.84
10.101					10.2				10.24
10.2947					10.22				10.26
10.0827					10.29				10.36
10.0908					10.04				10.01
10.2984					9.89				9.98
10.1678					10.18				10.23
10.279					9.88				9.93
10.1068					10.2				10.21
9.99505					10.03				10.11
10.0771					10.06				10.13
9.88869					10.07				10.08
10.3156					9.95				9.96
10.1919					10.11				10.09
9.87802					10.07				10.18
9.96609					9.88				9.95
10.1424					10.31				10.32
10.0027					10.11				10.06
9.97196					10				10.07
10.4854					10.27				10.34
10.3559					9.94				10
10.46					10.35				10.35
10.2342					10.07				10.07
10.241					10.24				10.21
10.4347					10.1				10
10.2227					10.08				10.1
10.2308					10.2				10.26
10.4384					9.87				9.93
10.3078					10.14				10.11
10.419					10.42				10.41
10.2468					10.2				10.17
10.1351					10.04				10.08
10.2171					10.27				10.2
10.0287					10.19				10.18
10.4556					9.93				10.04
10.3319					10.4				10.32
10.018					10.05				10.11
10.1061					9.96				9.95
10.2824					10.2				10.15
10.1427					10.22				10.21
10.112					9.97				9.95
10.4756					9.87				9.91
10.0401					10.11				10.01
10.0844					10.06				10.04
10.3876					10.28				10.33
10.1434					10.36				10.26
10.0149					10.15				10.09
10.24					10.06				10.0027
10.1					10.07				9.97196
10.08					10.34				10.4854
10.2					10				10.3559
9.87					10.35				10.46
10.14					10.07				10.2342
10.42					10.21				10.241
10.2					10				10.4347
10.04					10.1				10.2227
10.27					10.26				10.2308
10.19					9.93				10.4384
9.93					10.11				10.3078
10.4					10.41				10.419
10.05					10.17				10.2468
9.96					10.08				10.1351
10.2					10.2				10.2171
10.22					10.18				10.0287
9.85					10.04				9.66
9.32					9.54				9.32
8.76					8.96				8.88
8.33					8.55				8.32
8.01					7.98				7.87

## Sheet: velocity(E)-new
Exp 1					Exp 2				Exp 3
8					8				8.02
9.87162					10.08				10.16
10.0454					9.97				10.06
9.86492					10.05				9.99
10.2779					10.03				9.99
9.91806					10.29				10.25
10.024					9.84				9.89
10.1595					10.2				10.2
10.1029					10.02				10.01
9.99099					10.31				10.27
10.2122					10.16				10.08
10.0835					10.17				10.14
10.1576					9.94				9.98
10.0598					10.12				10.1
10.3478					10.45				10.4
10.2086					10.1				10.11
9.88705					10.23				10.27
10.3446					9.93				9.97
10.0194					10.29				10.27
9.98845					10				9.99
10.2387					10.19				10.17
9.99663					10.23				10.21
10.1324					10.16				10.22
10.1443					10.31				10.33
10.2917					10.05				9.96
10.1649					10.33				10.41
10.2134					9.92				9.98
10.0282					10.31				10.3
10.0292					10.02				10
10.303					10.05				10.08
10.3269					10				9.98
9.87626					10.17				10.12
9.86387					10.33				10.38
10.0648					10.37				10.3
9.91764					10.38				10.36
10.1294					10				10.09
10.3187					10.09				10.11
10.27					10.06				10.08
10.0022					9.96				9.89
10.1649					10.38				10.31
9.96748					10.3				10.42
10.2989					10.33				10.38
10.1776					10.13				10.1
10.0473					10.31				10.3
9.89016					10.38				10.33
10.4269					10.43				10.45
10.2522					7.93				7.88
7.91626					8.11				8.14
7.90387					7.86				7.97
8.1048					8.25				8.34
7.95764					7.96				7.89
8.16944					8.04				8.06
8.35874					8.19				8.28
8.31002					8.09				8.17
8.04223					8.04				8
8.20494					8.24				8.27
8.00748					8.07				8.08
8.33891					8.23				8.2
8.21761					8.08				8.15
8.08733					8.44				8.35
7.93016					8.28				8.16
8.3869					7.94				7.87
8.32688					8.47				8.37
8.15216					8.1				8.06
7.91082					8.01				8.12
8.03295					8.29				8.27
8.04719					8.1				8.05
8.359					8.16				8.18
7.99984					8.25				8.14
7.94201					8.4				8.34
8.08194					8.19				8.14
8.37903					8.28				8.2
8.36433					8.15				8.14
7.91977					8.09				8.07
8.30761					8.38				8.34
8.05614					8.33				8.37
8.20821					7.94				7.89
7.95956					7.91				7.95
8.2067					8.03				8.1
7.93781					7.9				7.98
8.19501					8.16				8.14
8.16451					8.41				8.38
8.14205					8.31				8.3
8.0825					8.03				8.07
8.14527					8.18				8.24
10.3469					8.02				8.04
10.2869					10.4				10.34
10.1122					10.36				10.32
9.87082					9.94				9.95
9.99295					9.96				10
10.0072					10.24				10.33
10.319					10.3				10.31
9.95984					9.93				9.94
9.90201					10.37				10.42
10.0419					10.19				10.24
10.339					10.06				9.99
10.3243					10.13				10.15
9.87977					9.94				9.95
10.2676					10.28				10.27
10.0161					10.26				10.22
10.1682					10.37				10.42
9.91956					9.89				9.96
10.1667					10.39				10.33
9.89781					10.33				10.26
10.155					10.26				10.23
10.1245					9.93				9.94
10.1021					10.04				10.05
10.0425					10.22				10.28
10.1053					10.27				10.28
10.3464					10.19				10.17
10.3196					10.33				10.2
10.1074					10.32				10.3
10.1826					10.16				10.09
10.3454					10.11				10.15
10.2159					10.17				10.31
10.32					9.94				9.86
10.0942					9.85				9.84
10.101					10.2				10.24
10.2947					10.22				10.26
10.0827					10.29				10.36
10.0908					10.04				10.01
10.2984					9.89				9.98
10.1678					10.18				10.23
10.279					9.88				9.93
10.1068					10.2				10.21
9.99505					10.03				10.11
10.0771					10.06				10.13
9.88869					10.07				10.08
10.3156					9.95				9.96
10.1919					10.11				10.09
9.87802					10.07				10.18
9.96609					9.88				9.95
10.1424					10.31				10.32
10.0027					10.11				10.06
9.97196					10				10.07
10.4854					10.27				10.34
10.3559					9.94				10
10.46					10.35				10.35
10.2342					10.07				10.07
10.241					10.24				10.21
10.4347					10.1				10
10.2227					10.08				10.1
10.2308					10.2				10.26
10.4384					9.87				9.93
10.3078					10.14				10.11
10.419					10.42				10.41
10.2468					10.2				10.17
10.1351					10.04				10.08
10.2171					10.27				10.2
10.0287					10.19				10.18
10.4556					9.93				10.04
10.3319					10.4				10.32
10.018					10.05				10.11
10.1061					9.96				9.95
10.2824					10.2				10.15
10.1427					10.22				10.21
10.112					9.97				9.95
10.4756					9.87				9.91
10.0401					10.11				10.01
10.0844					10.06				10.04
10.3876					10.28				10.33
10.1434					10.36				10.26
10.0149					10.15				10.09
8					8				7.97
