# Supplementary material for: A novel approach of overtaking maneuvering using modified RG method
Source: PLoS One. 2022 Jan 20;17(1):e0260455. doi: 10.1371/journal.pone.0260455 (PMC8776333; doi:10.1371/journal.pone.0260455)
Supplement: S3 File — (ZIP) [file pone.0260455.s003.zip › experiment 4.xlsx]

## Sheet: velocity new
Exp 1		Exp 2		Exp 3
10		10		10
10.13		9.96		10.06
10.04		10.2		10.15
10.32		10.06		10.17
10.25		10.31		9.98
10.11		10.23		10.28
9.97		10.09		10.17
10.02		10.25		10.27
10.15		10.02		10.03
10.13		10.15		10.17
10.08		10.15		10.19
10.03		10.15		10.03
9.89		10.12		10.11
10.08		9.9		9.96
10.12		10.04		10.15
10.16		10.16		10.13
9.95		10.23		10.2
10.41		9.94		9.86
10.1		10.44		10.37
9.98		10.1		10.05
10.26		9.98		10.02
10.23		10.25		10.38
10.34		10.22		10.19
9.96		10.45		10.47
10.36		9.9		9.98
10.33		10.39		10.38
10.3		10.32		9.95
10.36		10.26		10.1
8.15		8.71		8.89
5.95		6.03		6.35
6.1		6.21		6
5.82		5.88		6.07
6.36		6.15		6.15
6		5.91		6.17
6.12		6.27		5.96
6.26		6.03		6.28
6.13		5.98		6.18
6.04		6.18		6.24
6.25		6.13		6.11
6.07		6.01		6.45
6.24		6.23		6.18
6.11		6.11		5.9
6.37		6.2		6.35
6.2		6.07		6.08
5.93		6.32		6.09
6.39		6.22		6.24
6.03		5.89		6.1
6.05		6.32		6.16
6.28		6.09		6.25
6.01		6.04		6.32
6.19		6.36		6.19
6.17		6.01		6.19
6.34		6.18		6.04
6.27		6.13		6.06
6.19		6.31		6.38
5.98		6.23		6.29
6.07		6.25		5.87
6.35		6.06		5.84
6.36		6.06		6.09
5.92		6.39		5.89
5.87		6.32		6.19
6.1		5.94		6.3
8.34		8.27		8.94
10.29		10		10.35
9.98		9.99		10.28
10.02		10.24		10.01
10.29		10.23		10.18
10.25		10.01		10
9.98		10.37		10.25
10.38		10.26		10.3
10.23		10.07		10.37
9.98		10.09		9.93
10.16		10.04		10.39
9.96		10.21		10.2
10.2		10.23		10.21
10.29		10.4		9.94
10.39		9.93		10.09
9.87		10.45		10.33
10.42		10.14		10.15
10.31		10.3		10.1
10.21		9.9		10.29
9.99		10.08		10.25
10.03		10.33		10.14
10.27		10.26		10.12
10.26		10.11		10.25
10.08		10.27		9.95
10.32		10.34		9.92
10.35		10.1		10.16
10.15		10.07		10.24
10.11		10.21		10.25
10.32		9.84		10.07
9.92		9.84		10
9.92		10.17		10.14
10.23		10.25		9.93
10.19		10.31		10.23
10.28		10.04		10.07
9.99		10.03		10.11
9.96		10.19		10.1
10.2		9.9		9.95
9.93		10.3		10.09
10.24		10.04		10.11
10.03		10.08		9.95
10.1		10		10.23
10.08		9.89		10.11
9.91		10.03		10.09
10.17		10.09		10.31
10.12		9.9		9.96
9.96		10.26		10.32
10.33		10.06		10.05
10		10		10.3
10.07		10.27		10
10.3		9.87		10.08
9.99		10.37		10.27
10.35		10.1		9.92
10.08		10.24		10.13
10.23		10.1		10.36
10.07		10.12		10.15
10.07		10.14		10.14
10.19		9.96		10.07
9.9		10.13		10.11
10.18		10.39		10.02
10.42		10.06		10.11
10.2		10.18		10.05
10.29		10		10.35
9.98		9.99		10.28
10.02		10.24		10.01
10.29		10.23		10.18
10.25		10.01		10
9.98		10.37		10.25
10.38		10.26		10.3
10.23		10.07		10.37
9.98		10.09		9.93
10.16		10.04		10.39
9.96		10.21		10.2
10.2		10.23		10.21
10.29		10.4		9.94
10.39		9.93		10.09
9.87		10.45		10.33
10.42		10.14		10.15
10.31		10.3		10.1
10.21		9.9		10.29
9.99		10.08		10.25
10.03		10.33		10.14
10.27		10.26		10.12
10.26		10.11		10.25
10.08		10.27		9.95
10.32		10.34		9.92
10.35		10.1		10.16
10.15		10.07		10.24
10.11		10.21		10.25
10.32		9.84		10.07
9.92		9.84		10
9.92		10.17		10.14
10.23		10.25		9.93
10.19		10.31		10.23
10.28		10.04		10.07
9.99		10.03		10.11
9.96		10.19		10.1
10.2		9.9		9.95
9.93		10.3		10.09
10.24		10.04		10.11
10.03		10.08		9.95
10.1		10		10.23
10.08		9.89		10.11
9.91		10.03		10.09
10.17		10.09		10.31
10.12		9.9		9.96
9.96		10.26		10.32
10.33		10.06		10.05
10		10		10.3
10.07		10.27		10
10.3		9.87		10.08
9.99		10.37		10.27
10.35		10.1		9.92
10.08		10.24		10.13
10.23		10.1		10.36
10.07		10.12		10.15
10.07		10.14		10.14
10.19		9.96		10.07
9.9		10.13		10.11
10.18		10.39		10.02
10.42		10.06		10.11
10.2		10.18		10.05
10.29		10		10.35
9.98		9.99		10.28
10.02		10.24		10.01
10.29		10.23		10.18
10.25		10.01		10
9.98		10.37		10.25
10.38		10.26		10.3
10.23		10.07		10.37
9.98		10.09		9.93
10.16		10.04		10.39
9.96		10.21		10.2
10.2		10.23		10.21
10.29		10.4		9.94
10.39		9.93		10.09
9.87		10.45		10.33
10.42		10.14		10.15
10.31		10.3		10.1
10.21		9.9		10.29
9.99		10.08		10.25
10.03		10.33		10.14
10.27		10.26		10.12
10.26		10.11		10.25
10.08		10.27		9.95
10.32		10.34		9.92
10.35		10.1		10.16
10.15		10.07		10.24
10.11		10.21		10.25
10.32		9.84		10.07
9.92		9.84		10
9.92		10.17		10.14
10.23		10.25		9.93
10.19		10.31		10.23
10.28		10.04		10.07
9.99		10.03		10.11
9.96		10.19		10.1
10.2		9.9		9.95
9.93		10.3		10.09
10.24		10.04		10.11
10.03		10.08		9.95
10.1		10		10.23
10.08		9.89		10.11
9.91		10.03		10.09
10.17		10.09		10.31
10.12		9.9		9.96
9.96		10.26		10.32
10.33		10.06		10.05
10		10		10.3
10.07		10.27		10
10.3		9.87		10.08
9.99		10.37		10.27
10.35		10.1		9.92
10.08		10.24		10.13
10.23		10.1		10.36
10.07		10.12		10.15
10.07		10.14		10.14
10.19		9.96		10.07
9.9		10.13		10.11
10.18		10.39		10.02
10.42		10.06		10.11
10.2		10.18		10.05
10.29		10		10.35
9.98		9.99		10.28
10.02		10.24		10.01
10.29		10.23		10.18
10.25		10.01		10
9.98		10.37		10.25
10.38		10.26		10.3
10.23		10.07		10.37
9.98		10.09		9.93
10.16		10.04		10.39
9.96		10.21		10.2
10.2		10.23		10.21
10.29		10.4		9.94
10.39		9.93		10.09
9.87		10.45		10.33
10.42		10.14		10.15
10.31		10.3		10.1
10.21		9.9		10.29
9.99		10.08		10.25
10.03		10.33		10.14
10.27		10.26		10.12
10.26		10.11		10.25
10.08		10.27		9.95
10.32		10.34		9.92
10.35		10.1		10.16
10.15		10.07		10.24
10.11		10.21		10.25
10.32		9.84		10.07
9.92		9.84		10
9.92		10.17		10.14
10.23		10.25		9.93
10.19		10.31		10.23
10.28		10.04		10.07
9.99		10.03		10.11
9.96		10.19		10.1
10.2		9.9		9.95
10		10		10.3
10.07		10.27		10
10.3		9.87		10.08
9.99		10.37		10.27
10.35		10.1		9.92
10.08		10.24		10.13
10.23		10.1		10.36
10.07		10.12		10.15
10.07		10.14		10.14
10.19		9.96		10.07
9.9		10.13		10.11
10.18		10.39		10.02
10.42		10.06		10.11
10.2		10.18		10.05
10.1		9.98		10.29
8.03		8.01		7.89
8.14		8.12		8.2
7.99		8.29		8.08
8		7.91		8.21
8.09		8.15		8.11
8.22		8.03		8.22
7.91		8.25		8.05
8.18		8.12		8.08
8.07		8.17		8.41
8.3		8.01		8.17
8.19		8.13		8.23
8.09		8.43		7.94
8.07		8.03		8.25
7.97		8.28		8.03
8.4		7.98		8.14
8.12		8.29		8.2
8.27		8.02		8.26
7.97		8.21		8.31
8.32		8.21		8.06
8.09		8.16		8.33
8.19		8.32		7.92
8.25		7.92		8.23
8.14		8.35		8.02
8.33		8.01		8.06
8.04		8.3		8.03
8.28		7.96		8.15
7.96		8.08		8.31
8.24		7.93		8.31
8		8.16		8.28
8.12		8.38		8.02
7.9		8.24		8.06
8.16		8.34		8.11
8.4		8.04		7.92
8.3		8.07		8.32
8.36		8.06		8.34
8.15		8.01		8.4
8.11		8.42		8.15
8.1		8.32		8.26
7.99		8.41		8.29
8.3		8.11		8.38
8.41		8.24		8.07
8.38		8.3		8.19
8.14		8.38		8.02
8.21		8.14		8.13
8.34		8.19		7.94
8.3		8.11		8.45

## Sheet: Paths_old
p1x	p1y		t1x	t1y		o1x	o1y		p2x	p2y		t2x	t2y		o2x	o2y		p3x	p3y		t3x	t3y		Obs X	Obs y		lane 1 x	lane 1 y
308.54	817.81		712	816.99		403.51	652.45		304.59	817.88		712.12	817.11		403.51	651.93		305.36	816.68		712.09	817.08		403.51	652.22
317.28	817.39		717.53	817.2		411.14	651.77		313.72	816.95		717.9	817.58		411.14	651.48		315.55	817.22		716.83	816.51		411.14	651.73
322.76	815.03		723.48	816.91		418.77	652.61		319.9	815.47		724.13	817.56		418.77	651.98		321.13	815.05		723.26	816.69		418.77	651.52
344.29	815.61		728.77	816.13		426.4	651.99		333.31	816.1		730.39	817.74		426.4	652.2		338.4	815.44		729.77	817.13		426.4	651.69
344.56	814.96		736.27	816.73		434.03	652.16		345.96	814.88		737.3	817.76		434.03	651.67		345.43	815.06		737.02	817.47		434.03	651.74
354.22	814.8		742.56	816.92		441.66	652.1		347.86	815.36		742.72	817.08		441.66	651.93		351.35	815.4		742.86	817.23		441.66	652.43
367.08	815.3		748.59	816.82		449.29	652.1		355.67	815.44		749.21	817.44		449.29	652.48		361.36	815.34		749.13	817.36		449.29	651.49		pursuer x	puersuer y
378.2	815.76		755.21	817.18		456.92	651.81		367.16	815.79		755.01	816.98		456.92	652.46		373.02	816.1		755.26	817.24		456.92	652.31		268	857
387.07	815.97		761.77	816.89		464.55	652.47		381.88	815.19		761.95	817.07		464.55	651.9		383.81	814.9		761.93	817.05		464.55	652.37		348	857
401.84	816.06		769.38	817.67		472.18	652.09		386.59	815.61		769.08	817.37		472.18	652.1		394.07	815.67		769.28	817.57		472.18	652.23		348	777
403.39	817.16		774.63	816.77		479.81	652.01		398.08	816.72		775.31	817.45		479.81	652.81		400.76	816.96		774.55	816.68		479.81	651.57		268	777
413.22	817.72		781.98	817.28		487.44	652.59		406.35	816.94		782.24	817.54		487.44	652.77		409.43	816.95		781.58	816.88		487.44	651.6		268	857
426.95	815.76		787.06	816.29		495.07	651.87		412.88	815.35		787.88	817.11		495.07	652.06		419.97	815.59		787.7	816.93		495.07	652.15
439.96	817.22		794.55	816.88		502.7	651.66		427.63	817.11		794.64	816.97		502.7	652.23		434.37	817.73		794.7	817.03		502.7	651.62
448.34	817.21		801.58	817.69		510.33	651.89		438.7	816.49		801.02	817.12		510.33	651.77		443.86	817.17		800.6	816.7		510.33	652.47		3173	527
449.87	817.01		806.8	816.76		517.96	651.71		446.54	816.4		807.14	817.11		517.96	652.32		448.96	817.45		806.51	816.48		517.96	651.99		3253	527
459.99	816.58		813.78	817.46		525.59	651.8		456.24	817.24		813.57	817.24		525.59	651.77		458.48	817.27		813.25	816.92		525.59	652.25		3253	447
472.6	817.59		819.37	816.95		533.22	651.43		467.92	816.99		819.51	817.09		533.22	652.02		469.71	816.74		819.9	817.48		533.22	651.22		3173	447
480.42	817.39		826.54	817.29		540.85	652.31		472.96	818.43		825.95	816.7		540.85	652.08		477.01	818.22		825.75	816.5		540.85	651.8		3173	527
491.69	817.65		831.46	816.81		548.48	652.57		484.77	816.95		832.01	817.35		548.48	651.85		487.87	816.93		831.19	816.53		548.48	651.51
495.39	817.17		838.2	817.57		556.11	651.74		499.46	817.54		838.03	817.4		556.11	651.43		496.85	816.77		837.5	816.87		556.11	651.42
509.31	817.56		844.62	816.95		563.74	651.56		507.68	816.9		845	817.33		563.74	651.9		508.61	817.34		844.95	817.28		563.74	651.99		Target x	Target y
516.29	817.89		850.08	816.32		571.37	651.94		515.8	818.19		851.31	817.55		571.37	652		516.15	818.16		850.9	817.14		571.37	651.9		672	857
533.38	817.3		858.36	817.68		579	652.06		524.96	816.48		857.5	816.82		579	651.56		528.71	816.41		858.09	817.41		579	651.69		752	857
542.6	816.21		864.76	817.34		586.63	651.89		533.46	815.49		864.86	817.44		586.63	651.38		537.93	815.74		865.02	817.6		586.63	651.35		752	777
549.04	816.05		869.38	816.47		594.26	652.24		539.57	815.87		869.69	816.78		594.26	652.35		544.64	816.28		870.19	817.27		594.26	652.19		672	777
554.65	817.38		876.33	816.48		601.89	651.99		553.91	817.59		877.71	817.86		601.89	652.29		553.76	816.94		877.37	817.51		601.89	651.45		672	857
564.65	816.08		883.43	817.5		609.52	652.36		564.54	815.96		882.68	816.75		609.52	651.86		564.76	816.18		883.42	817.5		609.52	652.71
577.72	815.69		889.83	817		617.15	651.72		570.53	814.72		890.6	817.78		617.15	651.28		573.83	814.91		890.4	817.57		617.15	651.94		2660	857
585.36	814.67		896.08	817.19		624.78	651.47		583.22	814.77		895.65	816.75		624.78	652.45		584.03	814.45		896.07	817.17		624.78	652.74		2740	857
591	813.77		902.26	817.15		632.41	652.22		593	814.56		902.24	817.14		632.41	651.28		592.07	814.25		902.22	817.11		632.41	651.67		2740	777
598.78	817.31		909.15	817.09		640.04	651.67		598.59	817.73		908.53	816.47		640.04	651.7		599.65	818.48		909.02	816.96		640.04	651.34		2660	777
605.49	814.3		914.83	816.63		647.67	651.47		608.23	814.73		915.47	817.27		647.67	651.5		606.74	814.4		915.38	817.18		647.67	651.87		2660	857
612.19	814.2		922.32	817.18		655.3	652.64		613.01	814.26		921.83	816.69		655.3	651.44		613.27	814.87		922.44	817.3		655.3	651.94
623.29	815.28		928.53	816.64		662.93	651.74		621.27	815.3		928.07	816.18		662.93	651.67		622.56	815.56		928.39	816.51		662.93	651.81		lane x	lane y
632.61	815.69		934.47	816.43		670.56	652.43		630.24	815.39		934.5	816.46		670.56	651.2		631.45	815.54		935.22	817.18		670.56	652.15		0	900
637.45	814.73		942.12	817.24		678.19	651.49		634.49	815		941.91	817.04		678.19	651.68		635.63	814.52		941.58	816.7		678.19	652.45		2350	900
645.24	815.83		948.43	817.44		685.82	652.31		644.12	815.9		947.88	816.89		685.82	652.35		645.35	816.52		947.47	816.47		685.82	652.36		2350	900
650.81	814.84		954.46	816.62		693.45	652.37		650.65	814.35		954.75	816.9		693.45	652.6		650.34	814.2		954.45	816.6		693.45	652.63		0	900
656.47	816.27		961.62	817.68		701.08	652.23		653.74	815.34		961.08	817.14		701.08	652.12		654.74	815.44		960.69	816.75		701.08	652.42		0	900
669.34	814.68		968.17	817.31		708.71	651.57		665.71	814.86		967.84	816.98		708.71	651.85		666.67	813.91		967.55	816.69		708.71	652.41
673.57	815.9		973.16	816.81		716.34	651.6		674.62	816.09		973.67	817.32		716.34	651.6		673.57	815.46		973.12	816.77		716.34	652.18		0	580
680.68	815.79		979.32	816.65		723.97	652.15		675.37	816.11		980.07	817.4		723.97	652.68		678.48	816.38		979.96	817.29		723.97	652.1		3200	580
687.13	814.14		987.18	817.66		731.6	651.62		687.04	814.46		986.21	816.69		731.6	652.77		687.53	814.75		986.62	817.1		731.6	651.92
691.73	814.81		990.97	816.9		739.23	652.47		690.36	815.55		991.75	817.68		739.23	652.43		690.99	815.13		991.79	817.71		739.23	651.8
701.96	816.08		997.39	817.2		746.86	651.99		701.93	816.61		996.91	816.72		746.86	651.7		701.84	816.25		996.69	816.49		746.86	651.98
707.45	817.57		1002.25	816.54		754.49	652.25		708.82	817.81		1003.09	817.38		754.49	652.54		708.72	818.28		1002.88	817.17		754.49	652.25
713.07	816.7		1009.4	816.67		762.12	651.22		715.85	817.69		1010.09	817.36		762.12	651.84		714.85	817.59		1009.76	817.03		762.12	651.94		0	740
721.92	815.33		1015.23	816.94		769.75	651.8		722.51	814.62		1015.68	817.39		769.75	652.61		723.15	815.93		1015.1	816.81		769.75	652.44		3200	740
726.09	815.5		1020.92	816.94		777.38	651.51		731	815.97		1021.25	817.27		777.38	652.21		729.18	816.37		1020.6	816.62		777.38	652.67
736.26	816.88		1027.52	816.64		785.01	651.42		734.83	816.98		1028.67	817.79		785.01	651.95		734.66	816.02		1027.32	816.44		785.01	652.13
742.33	815.89		1034.36	817.27		792.64	651.99		745	816.03		1034.62	817.53		792.64	651.91		743.2	815.49		1034.29	817.2		792.64	651.83
750.66	814.61		1040.61	817.38		800.27	651.9		746.54	813.8		1039.99	816.76		800.27	651.68		748.74	814.36		1039.64	816.41		800.27	651.65		Obs x	Obs y
756.13	814.93		1046.34	816.19		807.9	651.69		759.35	815.37		1047.26	817.11		807.9	652.29		757.59	814.99		1046.95	816.8		807.9	651.65		363	692
757.81	815.84		1054.51	817.47		815.53	651.35		767.5	815.74		1054.31	817.27		815.53	652.81		763.21	816.31		1054.1	817.06		815.53	652.47		443	692
771.34	817.89		1061.06	817.25		823.16	652.54		771.13	817.99		1061.35	817.54		823.16	652		770.75	817.48		1060.57	816.76		823.16	652.25		443	612
781.18	816.61		1067.36	817.48		830.79	652.61		779.37	816.58		1066.77	816.89		830.79	652.7		780.27	816.59		1066.85	816.97		830.79	652.1		363	612
780.58	816.09		1073.23	817.19		838.42	652.37		790.05	816		1073.32	817.28		838.42	651.89		785.24	815.94		1073.34	817.3		838.42	652.41		363	692
793.36	817.38		1079.83	817.28		846.05	651.83		794.85	817.17		1079.11	816.56		846.05	652.5		794.53	817.68		1079.62	817.07		846.05	652.73
799.71	817.22		1085.71	816.32		853.68	651.64		803.4	817.14		1087.15	817.76		853.68	651.9		802.05	817.68		1086.26	816.87		853.68	651.52		2950	692
804.11	816.9		1092.52	816.97		861.31	652.43		809.96	816.26		1093.03	817.48		861.31	651.78		806.32	815.87		1092.88	817.33		861.31	652.15		3030	692
811.4	817.38		1096.9	816.8		868.94	652.05		814.81	817.23		1097.5	817.4		868.94	652.47		812.51	816.7		1096.97	816.87		868.94	652.04		3030	612
815.2	794.71		1098.27	817.62		876.57	651.83		822.11	794.7		1097.15	816.5		876.57	652.23		818.91	795.45		1097.14	816.49		876.57	651.99		2950	612
820.77	790.32		1102.47	816.52		884.2	651.38		825.5	790.44		1102.8	816.85		884.2	652.01		822.49	790.47		1102.38	816.43		884.2	652.25		2950	692
825.29	785.75		1107.15	817.26		891.83	652.05		829.13	786.11		1107.48	817.59		891.83	651.76		827.03	785.74		1106.39	816.5		891.83	651.74
833.47	780.89		1112.2	816.9		899.46	651.75		833.78	781.28		1111.56	816.26		899.46	652.66		834.34	781.8		1112.31	817.01		899.46	651.57
839.1	776.85		1116.65	816.73		907.09	651.61		837.48	776.33		1116.1	816.18		907.09	651.53		838.92	777.21		1116.24	816.32		907.09	652.14
844.16	775.96		1122.09	817.42		914.72	652.6		849.63	775.95		1121.19	816.52		914.72	651.32		846.48	775.54		1121.67	817		914.72	651.62
854.55	770.29		1127.18	817.11		922.35	651.6		856.67	769.78		1127.21	817.14		922.35	651.96		855.31	769.74		1127.47	817.4		922.35	652.86
861.4	765.91		1132.31	817.59		929.98	651.68		859.33	765.59		1131.84	817.12		929.98	652.18		859.87	765.26		1131.3	816.58		929.98	651.84
867.31	763.47		1136.31	816.95		937.61	651.31		872.14	763.05		1136.19	816.83		937.61	652.71		869.43	762.93		1135.87	816.51		937.61	651.77
876.07	759.69		1141.14	817.23		945.24	652.88		877.79	760.7		1141.04	817.13		945.24	651.89		876.99	760.27		1141.12	817.21		945.24	651.31
882.05	756.01		1144.83	816.36		952.87	651.65		886.83	756.07		1145.93	817.46		952.87	652.2		885.03	756.64		1146.03	817.56		952.87	651.68
893.08	745.94		1150.05	816.76		960.5	651.77		891.03	746.28		1150.43	817.14		960.5	651.61		892.49	746.51		1150.35	817.06		960.5	651.95
898.88	744.46		1156.04	817.44		968.13	652.56		897.51	743.75		1155.63	817.03		968.13	652.35		898.45	750.35		1155.63	817.03		968.13	652.51
908.03	743.13		1160.44	817.28		975.76	652.22		908.28	742.04		1159.66	816.5		975.76	651.95		908.11	742.53		1160.8	817.64		975.76	651.68
911.63	744.21		1165.39	816.92		983.39	652.13		918.01	744.73		1166.2	817.73		983.39	651.74		914.03	743.69		1165.44	816.97		983.39	652.13
918.24	742.67		1169.17	816.77		991.02	652.17		923.32	742.19		1169.18	816.78		991.02	651.2		920.66	741.82		1168.99	816.59		991.02	652.47
924	738.24		1174.26	817.07		998.65	652.44		933.03	738.07		1173.82	816.63		998.65	651.58		928.64	738.29		1173.99	816.8		998.65	652.05
936.79	735.52		1180.74	816.61		1006.28	652.68		941.34	734.94		1181.83	817.7		1006.28	652.49		938.68	733.32		1180.96	816.83		1006.28	652.63
948.33	731.43		1185.59	816.85		1013.91	651.4		947.29	730.69		1185.37	816.63		1013.91	652.17		948.19	731.45		1186.09	817.35		1013.91	651.36
944.77	729.04		1190.29	817.52		1021.54	652.37		957.08	729.34		1189.33	816.56		1021.54	651.65		951.03	729.28		1189.36	816.59		1021.54	651.41
959.95	724.99		1194.79	816.5		1029.17	652.74		969.97	725.54		1194.78	816.49		1029.17	652.24		964.23	724.52		1195.56	817.27		1029.17	651.37
962.79	721.57		1200.69	817.09		1036.8	651.44		971.96	721.31		1200.23	816.63		1036.8	651.95		967.73	721.78		1200.92	817.32		1036.8	652.42
974.85	718.57		1205.37	817.13		1044.43	652.22		983.75	718.52		1204.8	816.56		1044.43	651.9		979.22	718.45		1204.66	816.42		1044.43	651.87
983.53	715.52		1208.92	816.88		1052.06	652.19		988.32	715.14		1209.7	817.66		1052.06	651.98		985.77	715.15		1208.91	816.87		1052.06	651.76
995.74	712.43		1215.82	816.77		1059.69	651.97		997.31	712.52		1216.2	817.15		1059.69	651.58		997.18	713.13		1215.79	816.74		1059.69	651.43
1002.19	713.46		1221.07	817.4		1067.32	651.67		1004.4	713.18		1221.04	817.37		1067.32	652.17		1003.5	713.52		1220.58	816.91		1067.32	652.43
1005.92	709.25		1225.46	817.71		1074.95	651.58		1013.95	709.21		1224.45	816.7		1074.95	652.26		1010.79	710.08		1225	817.25		1074.95	651.72
1014.29	707.25		1230.11	816.93		1082.58	652.52		1021.86	707.27		1230.5	817.32		1082.58	651.76		1018.11	707.27		1230.16	816.98		1082.58	652.61
1023.1	705.05		1234.92	817.12		1090.21	651.36		1028.97	705.05		1234.85	817.05		1090.21	651.84		1026.58	705.59		1234.36	816.56		1090.21	651.63
1031.55	702.31		1239.74	816.63		1097.84	651.64		1030.42	701.61		1239.86	816.75		1097.84	652.44		1030.94	701.91		1240.14	817.03		1097.84	652.01
1031.54	699.54		1244.37	816.71		1105.47	651.83		1043.5	699.51		1244.73	817.07		1105.47	652.64		1037.31	699.32		1244.45	816.79		1105.47	651.58
1048.3	699.62		1248.8	816.45		1113.1	652.41		1052.04	698.99		1249.72	817.37		1113.1	651.71		1050.7	699.82		1249.4	817.05		1113.1	652.26
1052.44	696.81		1257.76	817.69		1120.73	651.98		1060.62	697.78		1257.11	817.04		1120.73	651.68		1056.06	696.79		1257.34	817.27		1120.73	651.4
1064.4	694.78		1260.28	817.17		1128.36	651.96		1067.59	694.68		1259.81	816.7		1128.36	652.65		1066.34	695.06		1260.01	816.9		1128.36	652.01
1073.09	695.62		1264.62	816.56		1135.99	652.17		1074.2	695.84		1265.46	817.4		1135.99	651.78		1073.09	695.16		1265.23	817.17		1135.99	651.98
1073.51	693.65		1269.93	817.09		1143.62	652.21		1082.85	693.03		1270.14	817.3		1143.62	651.67		1078.09	693.24		1270.05	817.21		1143.62	651.6
1084.94	689.8		1274.41	816.25		1151.25	651.82		1093.06	689.84		1275.36	817.2		1151.25	651.35		1088.72	689.55		1275.38	817.22		1151.25	651.69
1093.59	689.62		1280.26	817.35		1158.88	651.56		1095.7	689.63		1280.34	817.43		1158.88	651.85		1095	689.98		1279.66	816.75		1158.88	652.09
1100.39	689.4		1283.91	817.14		1166.51	651.84		1109.29	689.02		1283.42	816.65		1166.51	652.32		1104.7	689.05		1283.76	816.99		1166.51	651.94
1110.18	685.07		1289.01	816.75		1174.14	652.05		1121.92	685.13		1289.42	817.16		1174.14	651.92		1115.96	684.99		1289.44	817.18		1174.14	651.53
1116.83	685.47		1294.07	817.26		1181.77	651.91		1129.66	686.13		1293.75	816.94		1181.77	651.29		1123.44	685.98		1293.62	816.81		1181.77	651.98
1124.76	684.62		1298.54	817.08		1189.4	651.68		1141.01	683.88		1298.54	817.08		1189.4	652.43		1133.49	684.84		1298.51	817.05		1189.4	652.06
1133.34	680.9		1303.45	816.59		1197.03	652.22		1146.54	680.34		1304.33	817.47		1197.03	652.28		1139.62	680.29		1303.59	816.73		1197.03	651.84
1139.75	677.82		1308.42	817.05		1204.66	651.9		1155.46	677.67		1308.67	817.3		1204.66	651.96		1147.26	677.41		1308.78	817.41		1204.66	652.74
1146.89	679.28		1314.05	817.39		1212.29	652.39		1159.07	678.64		1313.6	816.94		1212.29	652.16		1153.05	679.02		1313.45	816.79		1212.29	651.69
1155.55	676.93		1318.31	817.03		1219.92	651.61		1169.36	677.05		1318.34	817.06		1219.92	651.96		1162.35	676.89		1317.8	816.52		1219.92	651.87
1158.83	675.52		1324.76	817.34		1227.55	652.35		1175.17	676.06		1324.36	816.94		1227.55	651.5		1167.07	675.82		1325.02	817.6		1227.55	652.37
1173.7	675.87		1328.78	817.37		1235.18	651.45		1180.57	674.88		1328.76	817.35		1235.18	651.63		1176.85	675.08		1328.25	816.84		1235.18	651.95
1182.19	675.14		1334.16	817.08		1242.81	652.58		1191.57	675.46		1334.86	817.78		1242.81	651.44		1187.54	675.97		1334.49	817.41		1242.81	652.15
1193.1	675.28		1340.29	817.13		1250.44	652.63		1200.03	674.85		1339.52	816.36		1250.44	651.59		1196.26	674.74		1340.31	817.15		1250.44	652.09
1196.87	673.81		1344.73	816.71		1258.07	652.21		1204.15	673.73		1344.68	816.66		1258.07	651.84		1200.36	673.61		1345.34	817.32		1258.07	651.85
1205.55	671.92		1350.88	817.41		1265.7	651.99		1218.67	671.86		1350.91	817.44		1265.7	651.98		1212.01	671.8		1350.48	817.01		1265.7	651.56
1215.31	670.4		1354.79	816.77		1273.33	652.17		1227.62	670.4		1355.08	817.06		1273.33	651.51		1221.04	669.98		1354.86	816.84		1273.33	652.5
1222.21	670.77		1359.53	816.96		1280.96	652.33		1237.71	669.96		1359.52	816.95		1280.96	651.88		1229.57	669.98		1358.74	816.17		1280.96	652.78
1228.78	670.72		1364.94	816.96		1288.59	652.27		1241.98	670.4		1364.26	816.28		1288.59	651.29		1235.41	670.6		1364.81	816.83		1288.59	652.3
1239.28	670.12		1369.83	817.28		1296.22	652.22		1252.9	669.8		1369.13	816.58		1296.22	652.06		1245.15	670		1369.29	816.74		1296.22	652.06
1244.78	669.45		1373.79	816.69		1303.85	652.32		1258.71	669.13		1373.6	816.5		1303.85	652.15		1252.14	669.33		1373.94	816.84		1303.85	651.77
1249.7	669		1379.55	817.11		1311.48	652.46		1262.73	668.68		1379.34	816.9		1311.48	651.92		1256.55	668.88		1379.4	816.96		1311.48	652.29
1256.83	668.12		1383.41	816.37		1319.11	651.45		1273.96	667.8		1383.78	816.74		1319.11	651.56		1265.65	668		1384.72	817.68		1319.11	651.92
1265.34	667.66		1389.17	817.58		1326.74	651.95		1283.34	667.34		1389.25	817.66		1326.74	651.54		1275.09	667.54		1388.03	816.44		1326.74	651.95
1271.65	667.23		1393.91	816.99		1334.37	651.66		1285.58	666.91		1394.05	817.13		1334.37	652.11		1278.83	667.11		1393.42	816.5		1334.37	651.93
1281.68	666.46		1398.55	817		1342	652.26		1295.41	666.14		1399.3	817.75		1342	652.35		1288.37	666.34		1398.43	816.88		1342	652.38
1285.25	666.11		1404.04	817.18		1349.63	651.75		1305.8	665.79		1404.08	817.22		1349.63	652.12		1295.55	665.99		1403.66	816.8		1349.63	651.69
1289.9	665.56		1408.82	817.32		1357.26	651.19		1311.88	665.24		1408.38	816.88		1357.26	652.23		1300.94	665.44		1409.06	817.56		1357.26	651.63
1303.69	665.11		1412.56	816.51		1364.89	651.78		1315.36	664.79		1412.66	816.61		1364.89	651.55		1308.86	664.99		1412.81	816.76		1364.89	652.07
1310.05	664.46		1418.46	817.09		1372.52	652.24		1328.79	664.14		1419.16	817.79		1372.52	652.38		1320.14	664.34		1418.92	817.55		1372.52	651.64
1315.86	663.79		1423.38	816.7		1380.15	651.87		1335.57	663.47		1423.67	816.99		1380.15	652.64		1325.52	663.67		1424.25	817.57		1380.15	651.54
1327.74	663.23		1428.2	816.97		1387.78	652.31		1341.4	662.91		1428.53	817.3		1387.78	651.96		1334.57	663.11		1428.87	817.64		1387.78	652.46
1336.93	662.57		1433.61	817.04		1395.41	652.4		1350.94	662.25		1433.59	817.02		1395.41	652.17		1343.98	662.45		1434.1	817.53		1395.41	652.04
1341.66	661.99		1438.6	817.41		1403.04	652.2		1359.93	661.67		1438.55	817.36		1403.04	652.39		1350.34	661.87		1437.63	816.44		1403.04	651.81
1350.82	660.12		1442.26	816.52		1410.67	652.78		1365.45	659.8		1442.72	816.98		1410.67	651.48		1358.64	660		1442.76	817.02		1410.67	652.39
1359.59	659.46		1447.35	816.99		1418.3	651.37		1372.18	659.14		1447.47	817.11		1418.3	652.15		1365.39	659.34		1446.93	816.57		1418.3	651.78
1363.75	658.67		1452.51	816.81		1425.93	652.02		1378.86	658.35		1452.36	816.66		1425.93	652.18		1371.21	658.55		1452.79	817.09		1425.93	651.97
1374.13	658.13		1457.05	816.8		1433.56	651.91		1394.04	657.81		1456.92	816.67		1433.56	652.17		1383.32	658.01		1457.18	816.93		1433.56	651.41
1376.89	657.45		1461.72	816.91		1441.19	652.01		1396.45	657.13		1462.49	817.68		1441.19	651.82		1386.65	657.33		1461.87	817.06		1441.19	652.38
1388.27	656.89		1466.09	816.73		1448.82	651.81		1399.95	656.57		1466.9	817.54		1448.82	651.69		1394.43	656.77		1466.27	816.91		1448.82	652.39
1395.1	656.12		1471.6	817.51		1456.45	652.3		1416.46	655.8		1471.61	817.52		1456.45	652.2		1405.89	656		1471.7	817.61		1456.45	651.47
1399.41	655.45		1475.88	817.14		1464.08	651.92		1419.4	655.13		1475.86	817.12		1464.08	652		1408.87	655.33		1475.96	817.22		1464.08	652.28
1408.2	655		1480.94	817.52		1471.71	651.42		1431.71	654.68		1480.29	816.87		1471.71	651.95		1419.68	654.88		1479.97	816.55		1471.71	651.42
1420.3	654.12		1484.91	816.8		1479.34	652.69		1437.37	653.8		1485.06	816.95		1479.34	652.39		1429.22	654		1484.77	816.66		1479.34	652
1429.98	653.67		1490.66	817.24		1486.97	652.38		1442.8	653.35		1491.29	817.87		1486.97	651.76		1436.16	653.55		1489.61	816.19		1486.97	652.85
1430.83	653.13		1494.42	817.2		1494.6	652.02		1451.54	652.81		1494.98	817.76		1494.6	652.58		1441.58	653.01		1493.45	816.23		1494.6	651.37
1441.24	652.89		1499.04	816.29		1502.23	651.96		1458.38	652.57		1499.17	816.42		1502.23	651.71		1450.29	652.77		1499.28	816.53		1502.23	651.96
1450.59	652.56		1505.27	817.16		1509.86	651.86		1462.14	652.24		1504.5	816.39		1509.86	652.08		1456.61	652.44		1505.47	817.36		1509.86	651.51
1456.15	652.45		1509.8	817.05		1517.49	651.82		1476.28	652.13		1509.28	816.53		1517.49	652.51		1466.27	652.33		1510.14	817.39		1517.49	652.44
1465	651.55		1515	816.96		1525.12	652.01		1485.24	651.23		1514.85	816.81		1525.12	651.87		1475.62	651.43		1514.72	816.68		1525.12	651.46
1472.77	650.17		1519.31	817.45		1532.75	652.14		1488.34	652.04		1519.34	817.48		1532.75	652.1		1480.52	652.24		1518.54	816.68		1532.75	651.85
1479.35	649.8		1524.74	817.41		1540.38	652.04		1495.21	650.57		1523.88	816.55		1540.38	651.88		1487.28	650.21		1524.37	817.04		1540.38	652.6
1488.18	651.46		1529.61	817.62		1548.01	651.99		1502.72	651.05		1529.65	817.66		1548.01	652.22		1495.53	651.32		1529.25	817.26		1548.01	651.74
1495.53	650.31		1533.37	816.82		1555.64	651.44		1512.1	651.4		1533.7	817.15		1555.64	651.82		1504.22	651.26		1533.11	816.56		1555.64	651.82
1500.82	651.36		1538.74	817.64		1563.27	651.64		1520.5	651.23		1538.74	817.64		1563.27	651.56		1510.72	651.36		1538.16	817.06		1563.27	651.14
1508.64	652.36		1542.56	817.67		1570.9	651.71		1524.64	652.6		1541.72	816.83		1570.9	651.67		1516.02	651.85		1541.45	816.56		1570.9	652.11
1519.46	650.53		1547.55	816.96		1578.53	652.57		1535.2	650.67		1547.82	817.23		1578.53	652.32		1527.76	651.04		1547.32	816.73		1578.53	652.39
1522.85	650.54		1552.47	817.26		1586.16	651.32		1544.07	651.12		1552.53	817.32		1586.16	651.51		1534.19	651.54		1552.75	817.54		1586.16	651.92
1533.13	651.93		1556.26	816.48		1593.79	651.65		1545.53	651.24		1556.54	816.76		1593.79	652.79		1538.93	651.18		1556.36	816.58		1593.79	651.77
1541.88	652.59		1562.01	816.84		1601.42	651.78		1558.06	652.32		1561.79	816.62		1601.42	652.84		1549.08	651.54		1562.3	817.13		1601.42	652.21
1549.86	651.1		1567.24	816.79		1609.05	651.32		1566.24	651.24		1566.89	816.44		1609.05	652.33		1558.19	651.3		1567.57	817.12		1609.05	652.26
1555.19	652.98		1572.23	817.11		1616.68	652.05		1570.74	652.44		1571.65	816.53		1616.68	651.36		1563.5	653.24		1571.66	816.54		1616.68	652.55
1566.6	651.8		1576.71	817.1		1624.31	652.1		1580.29	651.73		1577.23	817.62		1624.31	652.11		1572.64	650.97		1577.18	817.57		1624.31	652.55
1572.09	652.52		1581.55	816.61		1631.94	652.82		1589.94	652.71		1581.73	816.79		1631.94	651.84		1580.73	652.32		1582.05	817.11		1631.94	651.44
1579.89	651.91		1586.85	817.31		1639.57	651.99		1590.97	651.92		1586.74	817.2		1639.57	652.38		1585.48	651.96		1586.12	816.58		1639.57	651.56
1588.45	652.86		1591.18	817		1647.2	652.06		1604.32	653.31		1591.19	817.01		1647.2	651.75		1597.01	653.72		1591.46	817.28		1647.2	652.08
1591.25	652.9		1595.83	816.92		1654.83	652.29		1611.55	652.77		1595.52	816.61		1654.83	652.53		1602.3	653.74		1595.95	817.04		1654.83	651.8
1601.98	653.1		1600.8	817.24		1662.46	652.49		1615.14	652.88		1601.22	817.66		1662.46	652.13		1608.11	652.55		1601.2	817.64		1662.46	651.31
1612.87	652.73		1605.78	817.49		1670.09	651.44		1628.09	653.17		1605.29	817		1670.09	651.91		1620.94	653.41		1605.39	817.1		1670.09	651.74
1612.99	652.49		1609.63	816.83		1677.72	651.66		1634.44	653.38		1609.47	816.67		1677.72	651.78		1624.11	653.34		1609.94	817.14		1677.72	651.58
1626.39	652.56		1615.34	817.25		1685.35	651.42		1637.78	653.23		1614.72	816.63		1685.35	652.42		1632.65	653.45		1615	816.91		1685.35	651.63
1632.62	653.15		1619.75	817.04		1692.98	652.65		1649.82	653.25		1619.94	817.23		1692.98	652.32		1640.74	652.74		1619.53	816.82		1692.98	651.6
1642.95	650.17		1624.87	816.62		1700.61	652.1		1659.17	652.38		1624.94	817.64		1700.61	652.1		1650.85	651.73		1624.94	817.32		1700.61	652.1
1653.28	649.8		1629.99	816.44		1708.24	652.82		1668.52	651.75		1629.95	817.67		1708.24	652.82		1660.96	652.71		1629.95	816.76		1708.24	652.82
1663.61	651.46		1635.11	816.53		1715.87	651.99		1677.87	652.53		1634.95	816.96		1715.87	651.99		1671.07	651.92		1634.95	816.62		1715.87	651.99
1673.94	650.31		1640.23	817.62		1723.5	652.06		1687.22	652.13		1639.95	817.26		1723.5	652.06		1681.18	653.31		1639.95	816.44		1723.5	652.06
1684.27	651.36		1645.35	816.79		1731.13	652.29		1696.57	651.91		1644.95	816.48		1731.13	652.29		1691.29	652.77		1644.95	816.53		1731.13	652.29
1694.6	652.36		1650.47	817.2		1738.76	652.49		1705.92	651.78		1649.96	816.84		1738.76	652.49		1701.4	652.88		1649.96	817.62		1738.76	652.49
1704.93	650.53		1655.59	817.01		1746.39	651.44		1715.27	652.42		1654.96	816.79		1746.39	651.44		1711.51	653.17		1654.96	816.79		1746.39	651.44
1715.26	650.54		1660.71	816.61		1754.02	651.66		1724.62	652.32		1659.96	817.11		1754.02	651.66		1721.62	653.38		1659.96	817.2		1754.02	651.66
1725.59	651.93		1665.83	817.66		1761.65	651.42		1733.97	652.1		1664.97	817.1		1761.65	651.42		1731.73	653.23		1664.97	817.01		1761.65	651.42
1735.92	652.59		1670.95	817		1769.28	652.65		1743.32	652.82		1669.97	816.61		1769.28	652.65		1741.84	653.25		1669.97	816.61		1769.28	652.65
1746.25	651.1		1676.07	816.67		1776.91	652.1		1752.67	651.99		1674.97	817.31		1776.91	652.1		1751.95	652.38		1674.97	817.66		1776.91	652.1
1756.58	652.98		1681.19	816.63		1784.54	652.82		1762.02	652.06		1679.98	817		1784.54	652.82		1762.06	651.75		1679.98	817		1784.54	652.82
1766.91	651.8		1686.31	817.23		1792.17	651.99		1771.37	652.29		1684.98	816.92		1792.17	651.99		1772.17	652.53		1684.98	816.67		1792.17	651.99
1777.24	652.52		1691.43	816.79		1799.8	652.06		1780.72	652.49		1689.98	817.24		1799.8	652.06		1782.28	652.13		1689.98	816.63		1799.8	652.06
1787.57	651.91		1696.55	817.2		1807.43	652.29		1790.07	651.44		1694.98	817.49		1807.43	652.29		1792.39	651.91		1694.98	817.23		1807.43	652.29
1797.9	652.86		1701.67	817.01		1815.06	652.49		1799.42	651.66		1699.99	816.83		1815.06	652.49		1802.5	651.78		1699.99	817.64		1815.06	652.49
1808.23	652.9		1707.14	816.99		1822.69	651.44		1808.77	651.96		1705.89	817.11		1822.69	651.44		1812.61	652.42		1705.15	817.08		1822.69	651.44
1817.28	652.39		1713.09	817.2		1830.32	651.66		1818.12	653.72		1712.12	817.58		1830.32	651.66		1822.8	652.22		1711.58	816.51		1830.32	651.66
1822.76	650.03		1718.38	816.91		1837.95	651.42		1820.12	652.88		1718.38	817.56		1837.95	651.42		1828.38	650.05		1718.09	816.69		1837.95	651.42
1844.29	650.61		1725.88	816.13		1845.58	652.65		1829.25	651.95		1725.29	817.74		1845.58	652.65		1845.65	650.44		1725.34	817.13		1845.58	652.65
1844.56	649.96		1732.17	816.73		1853.21	652.1		1835.43	650.47		1730.71	817.76		1853.21	652.1		1852.68	650.06		1731.18	817.47		1853.21	652.1
1854.22	649.8		1738.2	816.92		1860.84	652.82		1848.84	651.1		1737.2	817.08		1860.84	652.82		1858.6	650.4		1737.45	817.23		1860.84	652.82
1867.08	650.3		1744.82	816.82		1868.47	651.99		1861.49	649.88		1743	817.44		1868.47	651.99		1868.61	650.34		1743.58	817.36		1868.47	651.99
1878.2	650.76		1751.38	817.18		1876.1	652.06		1863.39	650.36		1749.94	816.98		1876.1	652.06		1880.27	651.1		1750.25	817.24		1876.1	652.06
1887.07	650.97		1758.99	816.89		1883.73	652.82		1871.2	650.44		1757.07	817.07		1883.73	651.99		1891.06	649.9		1757.6	817.05		1883.73	651.99
1901.84	651.06		1764.24	817.67		1891.36	651.99		1882.69	650.79		1763.3	817.37		1891.36	652.06		1901.32	650.67		1762.87	817.57		1891.36	652.06
1903.39	652.16		1771.59	816.77		1898.99	652.06		1897.41	650.19		1770.23	817.45		1898.99	652.29		1908.01	651.96		1769.9	816.68		1898.99	652.29
1913.22	652.72		1776.67	817.28		1906.62	652.29		1902.12	650.61		1775.87	817.54		1906.62	652.49		1916.68	651.95		1776.02	816.88		1906.62	652.49
1926.95	650.76		1784.16	816.29		1914.25	652.49		1913.61	651.72		1782.63	817.11		1914.25	651.44		1927.22	650.59		1783.02	816.93		1914.25	651.44
1939.96	652.22		1791.19	816.88		1921.88	651.44		1921.88	651.94		1789.01	816.97		1921.88	651.66		1941.62	652.73		1788.92	817.03		1921.88	651.66
1948.34	652.21		1796.41	817.69		1929.51	651.66		1928.41	650.35		1795.13	817.12		1929.51	651.42		1951.11	652.17		1794.83	816.7		1929.51	651.42
1949.87	652.01		1803.39	816.76		1937.14	651.42		1943.16	652.11		1801.56	817.11		1937.14	652.65		1956.21	652.45		1801.57	816.48		1937.14	652.65
1959.99	651.58		1808.98	817.46		1944.77	652.65		1954.23	651.49		1807.5	817.24		1944.77	652.1		1965.73	652.27		1808.22	816.92		1944.77	652.1
1972.6	652.59		1816.15	816.95		1952.4	652.1		1962.07	651.4		1813.94	817.09		1952.4	652.82		1976.96	651.74		1814.07	817.48		1952.4	652.82
1980.42	652.39		1821.07	817.29		1960.03	652.82		1971.77	652.24		1820	816.7		1960.03	651.99		1984.26	653.22		1819.51	816.5		1960.03	651.99
1991.69	652.65		1827.81	816.81		1967.66	651.99		1983.45	651.99		1826.02	817.35		1967.66	652.06		1995.12	651.93		1825.82	816.53		1967.66	652.06
1995.39	652.17		1834.23	817.57		1975.29	652.06		1988.49	653.43		1832.99	817.4		1975.29	652.82		2004.1	651.77		1833.27	816.87		1975.29	652.82
2009.31	652.56		1839.69	816.95		1982.92	652.82		2000.3	651.95		1839.3	817.33		1982.92	651.99		2015.86	652.34		1839.22	817.28		1982.92	651.99
2016.29	652.89		1847.97	816.32		1990.55	651.99		2014.99	652.54		1845.49	817.55		1990.55	652.06		2023.4	653.16		1846.41	817.14		1990.55	652.06
2033.38	652.3		1854.37	817.68		1998.18	652.06		2023.21	651.9		1852.85	816.82		1998.18	652.29		2035.96	651.41		1853.34	817.41		1998.18	652.29
2042.6	651.21		1858.99	817.34		2005.81	652.29		2031.33	653.19		1857.68	817.44		2005.81	652.49		2045.18	650.74		1858.51	817.6		2005.81	652.49
2049.04	651.05		1865.94	816.47		2013.44	652.49		2040.49	651.48		1865.7	816.78		2013.44	651.44		2051.89	651.28		1865.69	817.27		2013.44	651.44
2054.65	652.38		1873.04	816.48		2021.07	651.44		2048.99	650.49		1870.67	817.86		2021.07	651.66		2061.01	651.94		1871.74	817.51		2021.07	651.66
2064.65	651.08		1879.44	817.5		2028.7	651.66		2055.1	650.87		1878.59	816.75		2028.7	651.42		2072.01	651.18		1878.72	817.5		2028.7	651.42
2077.72	650.69		1885.69	817		2036.33	651.42		2069.44	652.59		1883.64	817.78		2036.33	652.65		2081.08	649.91		1884.39	817.57		2036.33	652.65
2085.36	649.67		1891.87	817.19		2043.96	652.65		2080.07	650.96		1890.23	816.75		2043.96	652.1		2091.28	649.45		1890.54	817.17		2043.96	652.1
2091	648.77		1898.76	817.15		2051.59	652.1		2086.06	649.72		1896.52	817.14		2051.59	652.82		2099.32	649.25		1897.34	817.11		2051.59	652.82
2098.78	652.31		1904.44	817.09		2059.22	652.82		2098.75	649.77		1903.46	816.47		2059.22	651.99		2106.9	653.48		1903.7	816.96		2059.22	651.99
2105.49	649.3		1911.93	816.63		2066.85	651.99		2108.53	649.56		1909.82	817.27		2066.85	652.06		2113.99	649.4		1910.76	817.18		2066.85	652.06
2112.19	649.2		1918.14	817.18		2074.48	652.06		2114.12	652.73		1916.06	816.69		2074.48	652.29		2120.52	649.87		1916.71	817.3		2074.48	652.29
2123.29	650.28		1924.08	816.64		2082.11	652.82		2123.76	649.73		1922.49	816.18		2082.11	652.49		2129.81	650.56		1923.54	816.51		2082.11	652.49
2132.61	650.69		1931.73	816.43		2089.74	651.99		2128.54	649.26		1929.9	816.46		2089.74	651.44		2138.7	650.54		1929.9	817.18		2089.74	651.44
2137.45	649.73		1938.04	817.24		2097.37	652.06		2136.8	650.3		1935.87	817.04		2097.37	651.66		2142.88	649.52		1935.79	816.7		2097.37	651.66
2145.24	650.83		1944.07	817.44		2105	652.29		2145.77	650.39		1942.74	816.89		2105	651.42		2152.6	651.52		1942.77	816.47		2105	651.42
2150.81	649.84		1951.23	816.62		2112.63	652.49		2150.02	650		1949.07	816.9		2112.63	652.65		2157.59	649.2		1949.01	816.6		2112.63	652.65
2156.47	651.27		1957.78	817.68		2120.26	651.44		2159.65	650.9		1955.83	817.14		2120.26	652.1		2161.99	650.44		1955.87	816.75		2120.26	652.1
2169.34	649.68		1962.77	817.31		2127.89	651.66		2166.18	649.35		1961.66	816.98		2127.89	652.82		2173.92	648.91		1961.44	816.69		2127.89	652.82
2173.57	650.9		1968.93	816.81		2135.52	651.42		2169.27	650.34		1968.06	817.32		2135.52	651.99		2180.82	650.46		1968.28	816.77		2135.52	651.99
2180.68	650.79		1976.79	816.65		2143.15	652.65		2181.24	649.86		1974.2	817.4		2143.15	652.06		2185.73	651.38		1974.94	817.29		2143.15	652.06
2187.13	649.14		1980.58	817.66		2150.78	652.1		2190.15	651.09		1979.74	816.69		2150.78	652.82		2194.78	649.75		1980.11	817.1		2150.78	652.82
2191.73	649.81		1987	816.9		2158.41	652.82		2190.9	651.11		1984.9	817.68		2158.41	651.99		2198.24	650.13		1985.01	817.71		2158.41	651.99
2201.96	651.08		1991.86	817.2		2166.04	651.99		2202.57	649.46		1991.08	816.72		2166.04	651.99		2209.09	651.25		1991.2	816.49		2166.04	651.99
2207.45	652.57		1999.01	816.54		2173.67	652.06		2205.89	650.55		1998.08	817.38		2173.67	652.06		2215.97	653.28		1998.08	817.17		2173.67	652.06
2213.07	651.7		2004.84	816.67		2181.3	652.82		2217.46	651.61		2003.67	817.36		2181.3	652.29		2222.1	652.59		2003.42	817.03		2181.3	652.29
2221.92	650.33		2010.53	816.94		2188.93	651.99		2224.35	652.81		2009.24	817.39		2188.93	652.49		2230.4	650.93		2008.92	816.81		2188.93	652.49
2226.09	650.5		2017.13	816.94		2196.56	652.06		2231.38	652.69		2016.66	817.27		2196.56	651.44		2236.43	651.37		2015.64	816.62		2196.56	651.44
2236.26	651.88		2023.97	816.64		2204.19	652.29		2238.04	649.62		2022.61	817.79		2204.19	651.66		2241.91	651.02		2022.61	816.44		2204.19	651.66
2242.33	650.89		2030.22	817.27		2211.82	652.49		2246.53	650.97		2027.98	817.53		2211.82	651.42		2250.45	650.49		2027.96	817.2		2211.82	651.42
2250.66	649.61		2035.95	817.38		2219.45	651.44		2250.36	651.98		2035.25	816.76		2219.45	652.65		2255.99	649.36		2035.27	816.41		2219.45	652.65
2256.13	649.93		2044.12	816.19		2227.08	651.66		2260.53	651.03		2042.3	817.11		2227.08	652.1		2264.84	649.99		2042.42	816.8		2227.08	652.1
2257.81	650.84		2050.67	817.47		2234.71	651.42		2262.07	648.8		2049.34	817.27		2234.71	652.82		2270.46	651.31		2048.89	817.06		2234.71	652.82
2271.34	652.89		2056.97	817.25		2242.34	652.65		2274.88	650.37		2054.76	817.54		2242.34	651.99		2278	652.48		2055.17	816.76		2242.34	651.99
2281.18	651.61		2062.84	817.48		2249.97	652.1		2283.03	650.74		2061.31	816.89		2249.97	652.06		2287.52	651.59		2061.66	816.97		2249.97	652.06
2280.58	651.09		2069.44	817.19		2257.6	652.82		2286.66	652.99		2067.1	817.28		2257.6	652.82		2292.49	650.94		2067.94	817.3		2257.6	652.82
2293.36	652.38		2075.32	817.28		2265.23	651.99		2294.9	651.58		2075.14	816.56		2265.23	651.99		2301.78	652.68		2074.58	817.07		2265.23	651.99
2299.71	652.22		2082.13	816.32		2272.86	652.06		2305.58	651		2081.02	817.76		2272.86	652.06		2309.3	652.68		2081.2	816.87		2272.86	652.06
2304.11	651.9		2086.51	816.97		2280.49	652.82		2310.38	652.17		2085.49	817.48		2280.49	652.29		2313.57	650.87		2085.29	817.33		2280.49	652.29
2311.4	652.38		2087.88	816.8		2288.12	651.99		2318.93	652.14		2085.14	817.4		2288.12	652.49		2319.76	651.7		2085.46	816.87		2288.12	652.49
2315.2	629.71		2092.08	817.62		2295.75	652.06		2325.49	651.26		2090.79	816.5		2295.75	651.44		2326.16	630.45		2090.7	816.49		2295.75	651.44
2320.77	625.32		2096.76	816.52		2303.38	652.29		2330.34	652.23		2095.47	816.85		2303.38	651.66		2329.74	625.47		2094.71	816.43		2303.38	651.66
2325.29	620.75		2101.81	817.26		2311.01	652.49		2337.64	629.7		2099.55	817.59		2311.01	651.42		2334.28	620.74		2100.63	816.5		2311.01	651.42
2333.47	615.89		2106.26	816.9		2318.64	651.44		2341.03	625.44		2104.09	816.26		2318.64	652.65		2341.59	616.8		2104.56	817.01		2318.64	652.65
2339.1	611.85		2111.7	816.73		2326.27	651.66		2344.66	621.11		2109.18	816.18		2326.27	652.1		2346.17	612.21		2109.99	816.32		2326.27	652.1
2344.16	610.96		2116.79	817.42		2333.9	651.42		2349.31	616.28		2115.2	816.52		2333.9	652.82		2353.73	610.54		2115.79	817		2333.9	652.82
2354.55	605.29		2121.92	817.11		2341.53	652.65		2353.01	611.33		2119.83	817.14		2341.53	651.99		2362.56	604.74		2119.62	817.4		2341.53	651.99
2361.4	600.91		2125.92	817.59		2349.16	652.1		2365.16	610.95		2124.18	817.12		2349.16	652.06		2367.12	600.26		2124.19	816.58		2349.16	652.06
2367.31	598.47		2130.75	816.95		2356.79	652.82		2372.2	604.78		2129.03	816.83		2356.79	652.29		2376.68	597.93		2129.44	816.51		2356.79	652.29
2376.07	594.69		2134.44	817.23		2364.42	651.99		2374.86	600.59		2133.92	817.13		2364.42	652.49		2384.24	595.27		2134.35	817.21		2364.42	652.49
2382.05	591.01		2139.66	816.36		2372.05	652.06		2387.67	598.05		2138.42	817.46		2372.05	651.44		2392.28	591.64		2138.67	817.56		2372.05	651.44
2393.08	580.94		2145.65	816.76		2379.68	652.29		2393.32	595.7		2143.62	817.14		2379.68	651.66		2399.74	581.51		2143.95	817.06		2379.68	651.66
2398.88	579.46		2150.05	817.44		2387.31	652.49		2402.36	591.07		2147.65	817.03		2387.31	651.42		2405.7	585.35		2149.12	817.03		2387.31	651.42
2408.03	578.13		2155	817.28		2394.94	651.44		2406.56	581.28		2154.19	816.5		2394.94	652.65		2415.36	577.53		2153.76	817.64		2394.94	652.65
2411.63	579.21		2158.78	816.92		2402.57	651.66		2413.04	578.75		2157.17	817.73		2402.57	652.1		2421.28	578.69		2157.31	816.97		2402.57	652.1
2418.24	577.67		2163.87	816.77		2410.2	651.42		2423.81	577.04		2161.81	816.78		2410.2	652.82		2427.91	576.82		2162.31	816.59		2410.2	652.82
2424	573.24		2170.35	817.07		2417.83	652.65		2433.54	579.73		2169.82	816.63		2417.83	651.99		2435.89	573.29		2169.28	816.8		2417.83	651.99
2436.79	570.52		2175.2	816.61		2425.46	652.1		2438.85	577.19		2173.36	817.7		2425.46	652.06		2445.93	568.32		2174.41	816.83		2425.46	652.06
2448.33	566.43		2179.9	816.85		2433.09	652.82		2448.56	573.07		2177.32	816.63		2433.09	652.82		2455.44	566.45		2177.68	817.35		2433.09	652.82
2444.77	564.04		2184.4	817.52		2440.72	651.99		2456.87	569.94		2182.77	816.56		2440.72	651.99		2458.28	564.28		2183.88	816.59		2440.72	651.99
2459.95	559.99		2190.3	816.5		2448.35	652.06		2462.82	565.69		2188.22	816.49		2448.35	651.99		2471.48	559.52		2189.24	817.27		2448.35	651.99
2462.79	556.57		2194.98	817.09		2455.98	652.82		2472.61	564.34		2192.79	816.63		2455.98	652.06		2474.98	556.78		2192.98	817.32		2455.98	652.06
2474.85	553.57		2198.53	817.13		2463.61	651.99		2485.5	560.54		2197.69	816.56		2463.61	652.29		2486.47	553.45		2197.23	816.42		2463.61	652.29
2483.53	550.52		2205.43	816.88		2471.24	652.06		2487.49	556.31		2204.19	817.66		2471.24	652.49		2493.02	550.15		2204.11	816.87		2471.24	652.49
2495.74	547.43		2210.68	816.77		2478.87	652.29		2499.28	553.52		2209.03	817.15		2478.87	651.44		2504.43	548.13		2208.9	816.74		2478.87	651.44
2502.19	548.46		2215.07	817.4		2486.5	652.49		2503.85	550.14		2212.44	817.37		2486.5	651.66		2510.75	548.52		2213.32	816.91		2486.5	651.66
2505.92	544.25		2219.72	817.71		2494.13	651.44		2512.84	547.52		2218.49	816.7		2494.13	651.42		2518.04	545.08		2218.48	817.25		2494.13	651.42
2514.29	542.25		2224.53	816.93		2501.76	651.66		2519.93	548.18		2222.84	817.32		2501.76	652.65		2525.36	542.27		2222.68	816.98		2501.76	652.65
2523.1	540.05		2229.35	817.12		2509.39	651.42		2529.48	544.21		2227.85	817.05		2509.39	652.1		2533.83	540.59		2228.46	816.56		2509.39	652.1
2531.55	537.31		2233.98	816.63		2517.02	652.65		2537.39	542.27		2232.72	816.75		2517.02	652.82		2538.19	536.91		2232.77	817.03		2517.02	652.82
2531.54	534.54		2238.41	816.71		2524.65	652.1		2544.5	540.05		2237.71	817.07		2524.65	651.99		2544.56	534.32		2237.72	816.79		2524.65	651.99
2548.3	534.62		2247.37	816.45		2532.28	652.82		2545.95	536.61		2245.1	817.37		2532.28	652.06		2557.95	534.82		2245.66	817.05		2532.28	652.06
2552.44	531.81		2249.89	817.69		2539.91	651.99		2559.03	534.51		2247.8	817.04		2539.91	652.82		2563.31	531.79		2248.33	817.27		2539.91	652.82
2564.4	529.78		2254.23	817.17		2547.54	652.06		2567.57	533.99		2253.45	816.7		2547.54	651.99		2573.59	530.06		2253.55	816.9		2547.54	651.99
2573.09	530.62		2259.54	816.56		2555.17	652.29		2576.15	532.78		2258.13	817.4		2555.17	652.06		2580.34	530.16		2258.37	817.17		2555.17	652.06
2573.51	528.65		2264.02	817.09		2562.8	652.49		2583.12	529.68		2263.35	817.3		2562.8	652.29		2585.34	528.24		2263.7	817.21		2562.8	652.29
2584.94	524.8		2269.87	816.25		2570.43	651.44		2589.73	530.84		2268.33	817.2		2570.43	652.49		2595.97	524.55		2267.98	817.22		2570.43	652.49
2593.59	524.62		2273.52	817.35		2578.06	651.66		2598.38	528.03		2271.41	817.43		2578.06	651.44		2602.25	524.98		2272.08	816.75		2578.06	651.44
2600.39	524.4		2278.62	817.14		2585.69	651.42		2608.59	524.84		2277.41	816.65		2585.69	651.66		2611.95	524.05		2277.76	816.99		2585.69	651.66
2610.18	520.07		2283.68	816.75		2593.32	652.65		2611.23	524.63		2281.74	817.16		2593.32	651.42		2623.21	519.99		2281.94	817.18		2593.32	651.42
2616.83	520.47		2288.15	817.26		2600.95	652.1		2624.82	524.02		2286.53	816.94		2600.95	652.65		2630.69	520.98		2286.83	816.81		2600.95	652.65
2624.76	519.62		2293.06	817.08		2608.58	652.82		2637.45	520.13		2292.32	817.08		2608.58	652.1		2640.74	519.84		2291.91	817.05		2608.58	652.1
2633.34	515.9		2298.03	816.59		2616.21	651.99		2645.19	521.13		2296.66	817.47		2616.21	652.82		2646.87	515.29		2297.1	816.73		2616.21	652.82
2639.75	512.82		2303.66	817.05		2623.84	652.06		2656.54	518.88		2301.59	817.3		2623.84	651.99		2654.51	512.41		2301.77	817.41		2623.84	651.99
2646.89	514.28		2307.92	817.39		2631.47	652.82		2662.07	515.34		2306.33	816.94		2631.47	652.06		2660.3	514.02		2306.12	816.79		2631.47	652.06
2655.55	511.93		2314.37	817.03		2639.1	651.99		2670.99	512.67		2312.35	817.06		2639.1	652.29		2669.6	511.89		2313.34	816.52		2639.1	652.29
2658.83	510.52		2318.39	817.34		2646.73	652.06		2674.6	513.64		2316.75	816.94		2646.73	652.49		2674.32	510.82		2316.57	817.6		2646.73	652.49
2673.7	510.87		2323.77	817.37		2654.36	652.29		2684.89	512.05		2322.85	817.35		2654.36	651.44		2684.1	510.08		2322.81	816.84		2654.36	651.44
2682.19	510.14		2329.9	817.08		2661.99	652.49		2690.7	511.06		2327.51	817.78		2661.99	651.66		2694.79	510.97		2328.63	817.41		2661.99	651.66
2693.1	510.28		2334.34	817.13		2669.62	651.44		2696.1	509.88		2332.67	816.36		2669.62	651.42		2703.51	509.74		2333.66	817.15		2669.62	651.42
2696.87	508.81		2340.49	816.71		2677.25	651.66		2707.1	510.46		2338.9	816.66		2677.25	652.65		2707.61	508.61		2338.8	817.32		2677.25	652.65
2705.55	506.92		2344.4	817.41		2684.88	651.42		2715.56	509.85		2343.07	817.44		2684.88	652.1		2719.26	506.8		2343.18	817.01		2684.88	652.1
2715.31	505.4		2349.14	816.77		2692.51	652.65		2719.68	508.73		2347.51	817.06		2692.51	652.82		2728.29	504.98		2347.06	816.84		2692.51	652.82
2722.21	505.77		2354.55	816.96		2700.14	652.1		2734.2	506.86		2352.25	816.95		2700.14	651.99		2736.82	504.98		2353.13	816.17		2700.14	651.99
2728.78	505.72		2359.44	816.96		2707.77	652.82		2743.15	505.4		2357.12	816.28		2707.77	652.06		2742.66	505.6		2357.61	816.83		2707.77	652.06
2739.28	505.12		2363.4	817.28		2715.4	651.99		2753.24	504.96		2361.59	816.58		2715.4	652.82		2752.4	505		2362.26	816.74		2715.4	652.82
2744.78	504.45		2369.16	816.69		2723.03	652.06		2757.51	505.4		2367.33	816.5		2723.03	651.99		2759.39	504.33		2367.72	816.84		2723.03	651.99
2749.7	504		2373.02	817.11		2730.66	652.29		2768.43	504.8		2371.77	816.9		2730.66	651.99		2763.8	503.88		2373.04	816.96		2730.66	651.99
2756.83	503.12		2378.78	816.37		2738.29	652.49		2774.24	504.13		2377.24	816.74		2738.29	652.06		2772.9	503		2376.35	817.68		2738.29	652.06
2765.34	502.66		2383.52	817.58		2745.92	651.44		2778.26	503.68		2382.04	817.66		2745.92	652.29		2782.34	502.54		2381.74	816.44		2745.92	652.29
2771.65	502.23		2388.16	816.99		2753.55	651.66		2789.49	502.8		2387.29	817.13		2753.55	652.49		2786.08	502.11		2386.75	816.5		2753.55	652.49
2781.68	501.46		2393.65	817		2761.18	651.42		2798.87	502.34		2392.07	817.75		2761.18	651.44		2795.62	501.34		2391.98	816.88		2761.18	651.44
2785.25	501.11		2398.43	817.18		2768.81	652.65		2801.11	501.91		2396.37	817.22		2768.81	651.66		2802.8	500.99		2397.38	816.8		2768.81	651.66
2789.9	500.56		2402.17	817.32		2776.44	652.1		2810.94	501.14		2400.65	816.88		2776.44	651.42		2808.19	500.44		2401.13	817.56		2776.44	651.42
2803.69	500.11		2408.07	816.51		2784.07	652.82		2821.33	500.79		2407.15	816.61		2784.07	652.65		2816.11	499.99		2407.24	816.76		2784.07	652.65
2810.05	499.46		2412.99	817.09		2791.7	651.99		2827.41	500.24		2411.66	817.79		2791.7	652.1		2827.39	499.34		2412.57	817.55		2791.7	652.1
2815.86	498.79		2417.81	816.7		2799.33	652.06		2830.89	499.79		2416.52	816.99		2799.33	652.82		2832.77	498.67		2417.19	817.57		2799.33	652.82
2827.74	498.23		2423.22	816.97		2806.96	652.82		2844.32	499.14		2421.58	817.3		2806.96	651.99		2841.82	498.11		2422.42	817.64		2806.96	651.99
2836.93	497.57		2428.21	817.04		2814.59	651.99		2851.1	498.47		2426.54	817.02		2814.59	652.06		2851.23	497.45		2425.95	817.53		2814.59	652.06
2841.66	496.99		2431.87	817.41		2822.22	652.06		2856.93	497.91		2430.71	817.36		2822.22	652.82		2857.59	496.87		2431.08	816.44		2822.22	652.82
2850.82	495.12		2436.96	816.52		2829.85	652.29		2866.47	497.25		2435.46	816.98		2829.85	651.99		2865.89	495		2435.25	817.02		2829.85	651.99
2859.59	494.46		2442.12	816.99		2837.48	652.49		2875.46	496.67		2440.35	817.11		2837.48	652.06		2872.64	494.34		2441.11	816.57		2837.48	652.06
2863.75	493.67		2446.66	816.81		2845.11	651.44		2880.98	494.8		2444.91	816.66		2845.11	652.29		2878.46	493.55		2445.5	817.09		2845.11	652.29
2874.13	493.13		2451.33	816.8		2852.74	651.66		2887.71	494.14		2450.48	816.67		2852.74	652.49		2890.57	493.01		2450.19	816.93		2852.74	652.49
2876.89	492.45		2455.7	816.91		2860.37	651.42		2894.39	493.35		2454.89	817.68		2860.37	651.44		2893.9	492.33		2454.59	817.06		2860.37	651.44
2888.27	491.89		2461.21	816.73		2868	652.65		2909.57	492.81		2459.6	817.54		2868	651.66		2901.68	491.77		2460.02	816.91		2868	651.66
2895.1	491.12		2465.49	817.51		2875.63	652.1		2911.98	492.13		2463.85	817.52		2875.63	651.42		2913.14	491		2464.28	817.61		2875.63	651.42
2899.41	490.45		2470.55	817.14		2883.26	652.82		2915.48	491.57		2468.28	817.12		2883.26	652.65		2916.12	490.33		2468.29	817.22		2883.26	652.65
2908.2	490		2474.52	817.52		2890.89	651.99		2931.99	490.8		2473.05	816.87		2890.89	652.1		2926.93	489.88		2473.09	816.55		2890.89	652.1
2920.3	489.12		2480.27	816.8		2898.52	652.06		2934.93	490.13		2479.28	816.95		2898.52	652.82		2936.47	489		2477.93	816.66		2898.52	652.82
2929.98	488.67		2484.03	817.24		2906.15	652.29		2947.24	489.68		2482.97	817.87		2906.15	651.99		2943.41	488.55		2481.77	816.19		2906.15	651.99
2930.83	488.13		2488.65	817.2		2913.78	652.49		2952.9	488.8		2487.16	817.76		2913.78	652.06		2948.83	488.01		2487.6	816.23		2913.78	652.06
2941.24	487.89		2494.88	816.29		2921.41	651.44		2958.33	488.35		2492.49	816.42		2921.41	652.29		2957.54	487.77		2493.79	816.53		2921.41	652.29
2950.59	487.56		2499.41	817.16		2929.04	651.66		2967.07	487.81		2497.27	816.39		2929.04	652.49		2963.86	487.44		2498.46	817.36		2929.04	652.49
2956.15	487.45		2504.61	817.05		2936.67	651.42		2973.91	487.57		2502.84	816.53		2936.67	651.44		2973.52	487.33		2503.04	817.39		2936.67	651.44
2965	486.55		2508.92	816.96		2944.3	652.65		2977.67	487.24		2507.33	816.81		2944.3	651.66		2982.87	486.43		2506.86	816.68		2944.3	651.66
2972.77	485.17		2514.35	817.45		2951.93	652.1		2991.81	487.13		2511.87	817.48		2951.93	651.42		2987.77	487.24		2512.69	816.68		2951.93	651.42
2979.35	484.8		2519.22	817.41		2959.56	652.82		3000.77	486.23		2517.64	816.55		2959.56	652.65		2994.53	485.21		2517.57	817.04		2959.56	652.65
2988.18	486.46		2522.98	817.62		2967.19	651.99		3003.87	487.04		2521.69	817.66		2967.19	652.1		3002.78	486.32		2521.43	817.26		2967.19	652.1
2995.53	485.31		2528.35	816.82		2974.82	652.06		3010.74	485.57		2526.73	817.15		2974.82	652.82		3011.47	486.26		2526.48	816.56		2974.82	652.82
3000.82	486.36		2532.17	817.64		2982.45	652.82		3018.25	486.05		2529.71	817.64		2982.45	651.99		3017.97	486.36		2529.77	817.06		2982.45	651.99
3008.64	487.36		2537.16	817.67		2990.08	651.99		3027.63	486.4		2535.81	816.83		2990.08	652.06		3023.27	486.85		2535.64	816.56		2990.08	652.06
3019.46	485.53		2542.08	816.96		2997.71	652.06		3036.03	486.23		2540.52	817.23		2997.71	652.82		3035.01	486.04		2541.07	816.73		2997.71	652.82
3022.85	485.54		2545.87	817.26					3040.17	487.6		2544.53	817.32					3041.44	486.54		2544.68	817.54
3033.13	486.93		2551.62	816.48					3050.73	485.67		2549.78	816.76					3046.18	486.18		2550.62	816.58
3041.88	487.59		2556.85	816.84					3059.6	486.12		2554.88	816.62					3056.33	486.54		2555.89	817.13
3049.86	486.1		2561.84	816.79					3061.06	486.24		2559.64	816.44					3065.44	486.3		2559.98	817.12
3055.19	487.98		2566.32	817.11					3073.59	487.32		2565.22	816.53					3070.75	488.24		2565.5	816.54
3066.6	486.8		2571.16	817.1					3081.77	486.24		2569.72	817.62					3079.89	485.97		2570.37	817.57
3072.09	487.52		2576.46	816.61					3086.27	487.44		2574.73	816.79					3087.98	487.32		2574.44	817.11
3079.89	486.91		2580.79	817.31					3095.82	486.73		2579.18	817.2					3092.73	486.96		2579.78	816.58
3088.45	487.86		2585.44	817					3105.47	487.71		2583.51	817.01					3104.26	488.72		2584.27	817.28
3091.25	487.9		2590.41	816.92					3106.5	486.92		2589.21	816.61					3109.55	488.74		2589.52	817.04
3101.98	488.1		2595.39	817.24					3119.85	488.31		2593.28	817.66					3115.36	487.55		2593.71	817.64
3112.87	487.73		2599.24	817.49					3127.08	487.77		2597.46	817					3128.19	488.41		2598.26	817.1
3112.99	487.49		2604.95	816.83					3130.67	487.88		2602.71	816.67					3131.36	488.34		2603.32	817.14
			2609.36	817.25					3143.62	488.17		2607.93	816.63					3139.9	488.45		2607.85	816.91
			2614.48	817.04					3149.97	488.38		2612.93	817.23					3147.99	487.74		2613.26	816.82
			2619.6	816.62					3153.31	488.23		2617.94	817.64					3158.1	486.73		2618.27	817.32
			2624.72	816.44					3165.35	488.25		2622.94	817.67					3168.21	487.71		2623.27	816.76
			2629.84	816.53					3174.7	487.38		2627.94	816.96					3178.32	486.92		2628.27	816.62
			2634.96	817.62					3184.05	486.75		2632.94	817.26					3188.43	488.31		2633.27	816.44
			2640.08	816.79					3193.4	487.53		2637.95	816.48					3198.54	487.77		2638.28	816.53
			2645.2	817.2					3202.75	487.13		2642.95	816.84					3208.65	487.88		2643.28	817.62
			2650.32	817.01					3212.1	486.91		2647.95	816.79					3218.76	488.17		2648.28	816.79
			2655.44	816.61					3221.45	486.78		2652.96	817.11					3228.87	488.38		2653.29	817.2
			2660.56	817.66					3230.8	487.42		2657.96	817.1								2658.29	817.01
			2665.68	817								2662.96	816.61								2663.29	816.61
			2670.8	816.67								2667.97	817.31								2668.3	817.66
			2675.92	816.63								2672.97	817								2673.3	817
			2681.04	817.23								2677.97	816.92								2678.3	816.67
			2686.16	816.79								2682.97	817.24								2683.3	816.63
			2691.28	817.2								2687.98	817.49								2688.31	817.23
			2696.75	817.01								2693.88	816.83								2693.47	817.64
			2702.7	817.01

## Sheet: Paths_new
p1x	p1y		t1x	t1y		o1x	o1y		p2x	p2y		t2x	t2y		o2x	o2y		p3x	p3y		t3x	t3y		Obs X	Obs y		lane 1 x	lane 1 y
308.54	817.81		712	816.99		403.51	652.45		304.59	817.88		712.12	817.11		403.51	651.93		305.36	816.68		712.09	817.08		403.51	652.22
317.28	817.39		717.53	817.2		411.14	651.77		313.72	816.95		717.9	817.58		411.14	651.48		315.55	817.22		716.83	816.51		411.14	651.73
322.76	815.03		723.48	816.91		418.77	652.61		319.9	815.47		724.13	817.56		418.77	651.98		321.13	815.05		723.26	816.69		418.77	651.52
344.29	815.61		728.77	816.13		426.4	651.99		333.31	816.1		730.39	817.74		426.4	652.2		338.4	815.44		729.77	817.13		426.4	651.69
344.56	814.96		736.27	816.73		434.03	652.16		345.96	814.88		737.3	817.76		434.03	651.67		345.43	815.06		737.02	817.47		434.03	651.74
354.22	814.8		742.56	816.92		441.66	652.1		347.86	815.36		742.72	817.08		441.66	651.93		351.35	815.4		742.86	817.23		441.66	652.43
367.08	815.3		748.59	816.82		449.29	652.1		355.67	815.44		749.21	817.44		449.29	652.48		361.36	815.34		749.13	817.36		449.29	651.49		pursuer x	puersuer y
378.2	815.76		755.21	817.18		456.92	651.81		367.16	815.79		755.01	816.98		456.92	652.46		373.02	816.1		755.26	817.24		456.92	652.31		268	857
387.07	815.97		761.77	816.89		464.55	652.47		381.88	815.19		761.95	817.07		464.55	651.9		383.81	814.9		761.93	817.05		464.55	652.37		348	857
401.84	816.06		769.38	817.67		472.18	652.09		386.59	815.61		769.08	817.37		472.18	652.1		394.07	815.67		769.28	817.57		472.18	652.23		348	777
403.39	817.16		774.63	816.77		479.81	652.01		398.08	816.72		775.31	817.45		479.81	652.81		400.76	816.96		774.55	816.68		479.81	651.57		268	777
413.22	817.72		781.98	817.28		487.44	652.59		406.35	816.94		782.24	817.54		487.44	652.77		409.43	816.95		781.58	816.88		487.44	651.6		268	857
426.95	815.76		787.06	816.29		495.07	651.87		412.88	815.35		787.88	817.11		495.07	652.06		419.97	815.59		787.7	816.93		495.07	652.15
439.96	817.22		794.55	816.88		502.7	651.66		427.63	817.11		794.64	816.97		502.7	652.23		434.37	817.73		794.7	817.03		502.7	651.62
448.34	817.21		801.58	817.69		510.33	651.89		438.7	816.49		801.02	817.12		510.33	651.77		443.86	817.17		800.6	816.7		510.33	652.47		2973	527
449.87	817.01		806.8	816.76		517.96	651.71		446.54	816.4		807.14	817.11		517.96	652.32		448.96	817.45		806.51	816.48		517.96	651.99		3053	527
459.99	816.58		813.78	817.46		525.59	651.8		456.24	817.24		813.57	817.24		525.59	651.77		458.48	817.27		813.25	816.92		525.59	652.25		3052	447
472.6	817.59		819.37	816.95		533.22	651.43		467.92	816.99		819.51	817.09		533.22	652.02		469.71	816.74		819.9	817.48		533.22	651.22		2973	447
480.42	817.39		826.54	817.29		540.85	652.31		472.96	818.43		825.95	816.7		540.85	652.08		477.01	818.22		825.75	816.5		540.85	651.8		2973	527
491.69	817.65		831.46	816.81		548.48	652.57		484.77	816.95		832.01	817.35		548.48	651.85		487.87	816.93		831.19	816.53		548.48	651.51
495.39	817.17		838.2	817.57		556.11	651.74		499.46	817.54		838.03	817.4		556.11	651.43		496.85	816.77		837.5	816.87		556.11	651.42
509.31	817.56		844.62	816.95		563.74	651.56		507.68	816.9		845	817.33		563.74	651.9		508.61	817.34		844.95	817.28		563.74	651.99		Target x	Target y
516.29	817.89		850.08	816.32		571.37	651.94		515.8	818.19		851.31	817.55		571.37	652		516.15	818.16		850.9	817.14		571.37	651.9		672	857
533.38	817.3		858.36	817.68		579	652.06		524.96	816.48		857.5	816.82		579	651.56		528.71	816.41		858.09	817.41		579	651.69		752	857
542.6	816.21		864.76	817.34		586.63	651.89		533.46	815.49		864.86	817.44		586.63	651.38		537.93	815.74		865.02	817.6		586.63	651.35		752	777
549.04	816.05		869.38	816.47		594.26	652.24		539.57	815.87		869.69	816.78		594.26	652.35		544.64	816.28		870.19	817.27		594.26	652.19		672	777
554.65	817.38		876.33	816.48		601.89	651.99		553.91	817.59		877.71	817.86		601.89	652.29		553.76	816.94		877.37	817.51		601.89	651.45		672	857
564.65	816.08		883.43	817.5		609.52	652.36		564.54	815.96		882.68	816.75		609.52	651.86		564.76	816.18		883.42	817.5		609.52	652.71
577.72	815.69		889.83	817		617.15	651.72		570.53	814.72		890.6	817.78		617.15	651.28		573.83	814.91		890.4	817.57		617.15	651.94		2469	857
585.36	814.67		896.08	817.19		624.78	651.47		583.22	814.77		895.65	816.75		624.78	652.45		584.03	814.45		896.07	817.17		624.78	652.74		2549	857
591	813.77		902.26	817.15		632.41	652.22		593	814.56		902.24	817.14		632.41	651.28		592.07	814.25		902.22	817.11		632.41	651.67		2549	777
598.78	817.31		909.15	817.09		640.04	651.67		598.59	817.73		908.53	816.47		640.04	651.7		599.65	818.48		909.02	816.96		640.04	651.34		2469	777
605.49	814.3		914.83	816.63		647.67	651.47		608.23	814.73		915.47	817.27		647.67	651.5		606.74	814.4		915.38	817.18		647.67	651.87		2469	857
612.19	814.2		922.32	817.18		655.3	652.64		613.01	814.26		921.83	816.69		655.3	651.44		613.27	814.87		922.44	817.3		655.3	651.94
623.29	815.28		928.53	816.64		662.93	651.74		621.27	815.3		928.07	816.18		662.93	651.67		622.56	815.56		928.39	816.51		662.93	651.81		lane x	lane y
632.61	815.69		934.47	816.43		670.56	652.43		630.24	815.39		934.5	816.46		670.56	651.2		631.45	815.54		935.22	817.18		670.56	652.15
637.45	814.73		942.12	817.24		678.19	651.49		634.49	815		941.91	817.04		678.19	651.68		635.63	814.52		941.58	816.7		678.19	652.45
645.24	815.83		948.43	817.44		685.82	652.31		644.12	815.9		947.88	816.89		685.82	652.35		645.35	816.52		947.47	816.47		685.82	652.36
650.81	814.84		954.46	816.62		693.45	652.37		650.65	814.35		954.75	816.9		693.45	652.6		650.34	814.2		954.45	816.6		693.45	652.63
656.47	816.27		961.62	817.68		701.08	652.23		653.74	815.34		961.08	817.14		701.08	652.12		654.74	815.44		960.69	816.75		701.08	652.42
669.34	814.68		968.17	817.31		708.71	651.57		665.71	814.86		967.84	816.98		708.71	651.85		666.67	813.91		967.55	816.69		708.71	652.41
673.57	815.9		973.16	816.81		716.34	651.6		674.62	816.09		973.67	817.32		716.34	651.6		673.57	815.46		973.12	816.77		716.34	652.18		0	580
680.68	815.79		979.32	816.65		723.97	652.15		675.37	816.11		980.07	817.4		723.97	652.68		678.48	816.38		979.96	817.29		723.97	652.1		3200	580
687.13	814.14		987.18	817.66		731.6	651.62		687.04	814.46		986.21	816.69		731.6	652.77		687.53	814.75		986.62	817.1		731.6	651.92
691.73	814.81		990.97	816.9		739.23	652.47		690.36	815.55		991.75	817.68		739.23	652.43		690.99	815.13		991.79	817.71		739.23	651.8
701.96	816.08		997.39	817.2		746.86	651.99		701.93	816.61		996.91	816.72		746.86	651.7		701.84	816.25		996.69	816.49		746.86	651.98
707.45	817.57		1002.25	816.54		754.49	652.25		708.82	817.81		1003.09	817.38		754.49	652.54		708.72	818.28		1002.88	817.17		754.49	652.25
713.07	816.7		1009.4	816.67		762.12	651.22		715.85	817.69		1010.09	817.36		762.12	651.84		714.85	817.59		1009.76	817.03		762.12	651.94		0	740
721.92	815.33		1015.23	816.94		769.75	651.8		722.51	814.62		1015.68	817.39		769.75	652.61		723.15	815.93		1015.1	816.81		769.75	652.44		3200	740
726.09	815.5		1020.92	816.94		777.38	651.51		731	815.97		1021.25	817.27		777.38	652.21		729.18	816.37		1020.6	816.62		777.38	652.67
736.26	816.88		1027.52	816.64		785.01	651.42		734.83	816.98		1028.67	817.79		785.01	651.95		734.66	816.02		1027.32	816.44		785.01	652.13
742.33	815.89		1034.36	817.27		792.64	651.99		745	816.03		1034.62	817.53		792.64	651.91		743.2	815.49		1034.29	817.2		792.64	651.83
750.66	814.61		1040.61	817.38		800.27	651.9		746.54	813.8		1039.99	816.76		800.27	651.68		748.74	814.36		1039.64	816.41		800.27	651.65		Obs x	Obs y
756.13	814.93		1046.34	816.19		807.9	651.69		759.35	815.37		1047.26	817.11		807.9	652.29		757.59	814.99		1046.95	816.8		807.9	651.65		363	692
757.81	815.84		1054.51	817.47		815.53	651.35		767.5	815.74		1054.31	817.27		815.53	652.81		763.21	816.31		1054.1	817.06		815.53	652.47		443	692
771.34	817.89		1061.06	817.25		823.16	652.54		771.13	817.99		1061.35	817.54		823.16	652		770.75	817.48		1060.57	816.76		823.16	652.25		443	612
781.18	816.61		1067.36	817.48		830.79	652.61		779.37	816.58		1066.77	816.89		830.79	652.7		780.27	816.59		1066.85	816.97		830.79	652.1		363	612
780.58	816.09		1073.23	817.19		838.42	652.37		790.05	816		1073.32	817.28		838.42	651.89		785.24	815.94		1073.34	817.3		838.42	652.41		363	692
793.36	817.38		1079.83	817.28		846.05	651.83		794.85	817.17		1079.11	816.56		846.05	652.5		794.53	817.68		1079.62	817.07		846.05	652.73
799.71	817.22		1085.71	816.32		853.68	651.64		803.4	817.14		1087.15	817.76		853.68	651.9		802.05	817.68		1086.26	816.87		853.68	651.52		2939	692
804.11	816.9		1092.52	816.97		861.31	652.43		809.96	816.26		1093.03	817.48		861.31	651.78		806.32	815.87		1092.88	817.33		861.31	652.15		3019	692
811.4	817.38		1096.9	816.8		868.94	652.05		814.81	817.23		1097.5	817.4		868.94	652.47		812.51	816.7		1096.97	816.87		868.94	652.04		3019	612
815.2	794.71		1098.27	817.62		876.57	651.83		822.11	794.7		1097.15	816.5		876.57	652.23		818.91	795.45		1097.14	816.49		876.57	651.99		2939	612
820.77	790.32		1102.47	816.52		884.2	651.38		825.5	790.44		1102.8	816.85		884.2	652.01		822.49	790.47		1102.38	816.43		884.2	652.25		2939	692
825.29	785.75		1107.15	817.26		891.83	652.05		829.13	786.11		1107.48	817.59		891.83	651.76		827.03	785.74		1106.39	816.5		891.83	651.74
833.47	780.89		1112.2	816.9		899.46	651.75		833.78	781.28		1111.56	816.26		899.46	652.66		834.34	781.8		1112.31	817.01		899.46	651.57
839.1	776.85		1116.65	816.73		907.09	651.61		837.48	776.33		1116.1	816.18		907.09	651.53		838.92	777.21		1116.24	816.32		907.09	652.14
844.16	775.96		1122.09	817.42		914.72	652.6		849.63	775.95		1121.19	816.52		914.72	651.32		846.48	775.54		1121.67	817		914.72	651.62
854.55	770.29		1127.18	817.11		922.35	651.6		856.67	769.78		1127.21	817.14		922.35	651.96		855.31	769.74		1127.47	817.4		922.35	652.86
861.4	765.91		1132.31	817.59		929.98	651.68		859.33	765.59		1131.84	817.12		929.98	652.18		859.87	765.26		1131.3	816.58		929.98	651.84
867.31	763.47		1136.31	816.95		937.61	651.31		872.14	763.05		1136.19	816.83		937.61	652.71		869.43	762.93		1135.87	816.51		937.61	651.77
876.07	759.69		1141.14	817.23		945.24	652.88		877.79	760.7		1141.04	817.13		945.24	651.89		876.99	760.27		1141.12	817.21		945.24	651.31
882.05	756.01		1144.83	816.36		952.87	651.65		886.83	756.07		1145.93	817.46		952.87	652.2		885.03	756.64		1146.03	817.56		952.87	651.68
893.08	745.94		1150.05	816.76		960.5	651.77		891.03	746.28		1150.43	817.14		960.5	651.61		892.49	746.51		1150.35	817.06		960.5	651.95
898.88	744.46		1156.04	817.44		968.13	652.56		897.51	743.75		1155.63	817.03		968.13	652.35		898.45	750.35		1155.63	817.03		968.13	652.51
908.03	743.13		1160.44	817.28		975.76	652.22		908.28	742.04		1159.66	816.5		975.76	651.95		908.11	742.53		1160.8	817.64		975.76	651.68
911.63	744.21		1165.39	816.92		983.39	652.13		918.01	744.73		1166.2	817.73		983.39	651.74		914.03	743.69		1165.44	816.97		983.39	652.13
918.24	742.67		1169.17	816.77		991.02	652.17		923.32	742.19		1169.18	816.78		991.02	651.2		920.66	741.82		1168.99	816.59		991.02	652.47
924	738.24		1174.26	817.07		998.65	652.44		933.03	738.07		1173.82	816.63		998.65	651.58		928.64	738.29		1173.99	816.8		998.65	652.05
936.79	735.52		1180.74	816.61		1006.28	652.68		941.34	734.94		1181.83	817.7		1006.28	652.49		938.68	733.32		1180.96	816.83		1006.28	652.63
948.33	731.43		1185.59	816.85		1013.91	651.4		947.29	730.69		1185.37	816.63		1013.91	652.17		948.19	731.45		1186.09	817.35		1013.91	651.36
944.77	729.04		1190.29	817.52		1021.54	652.37		957.08	729.34		1189.33	816.56		1021.54	651.65		951.03	729.28		1189.36	816.59		1021.54	651.41
959.95	724.99		1194.79	816.5		1029.17	652.74		969.97	725.54		1194.78	816.49		1029.17	652.24		964.23	724.52		1195.56	817.27		1029.17	651.37
962.79	721.57		1200.69	817.09		1036.8	651.44		971.96	721.31		1200.23	816.63		1036.8	651.95		967.73	721.78		1200.92	817.32		1036.8	652.42
974.85	718.57		1205.37	817.13		1044.43	652.22		983.75	718.52		1204.8	816.56		1044.43	651.9		979.22	718.45		1204.66	816.42		1044.43	651.87
983.53	715.52		1208.92	816.88		1052.06	652.19		988.32	715.14		1209.7	817.66		1052.06	651.98		985.77	715.15		1208.91	816.87		1052.06	651.76
995.74	712.43		1215.82	816.77		1059.69	651.97		997.31	712.52		1216.2	817.15		1059.69	651.58		997.18	713.13		1215.79	816.74		1059.69	651.43
1002.19	713.46		1221.07	817.4		1067.32	651.67		1004.4	713.18		1221.04	817.37		1067.32	652.17		1003.5	713.52		1220.58	816.91		1067.32	652.43
1005.92	709.25		1225.46	817.71		1074.95	651.58		1013.95	709.21		1224.45	816.7		1074.95	652.26		1010.79	710.08		1225	817.25		1074.95	651.72
1014.29	707.25		1230.11	816.93		1082.58	652.52		1021.86	707.27		1230.5	817.32		1082.58	651.76		1018.11	707.27		1230.16	816.98		1082.58	652.61
1023.1	705.05		1234.92	817.12		1090.21	651.36		1028.97	705.05		1234.85	817.05		1090.21	651.84		1026.58	705.59		1234.36	816.56		1090.21	651.63
1031.55	702.31		1239.74	816.63		1097.84	651.64		1030.42	701.61		1239.86	816.75		1097.84	652.44		1030.94	701.91		1240.14	817.03		1097.84	652.01
1031.54	699.54		1244.37	816.71		1105.47	651.83		1043.5	699.51		1244.73	817.07		1105.47	652.64		1037.31	699.32		1244.45	816.79		1105.47	651.58
1048.3	699.62		1248.8	816.45		1113.1	652.41		1052.04	698.99		1249.72	817.37		1113.1	651.71		1050.7	699.82		1249.4	817.05		1113.1	652.26
1052.44	696.81		1257.76	817.69		1120.73	651.98		1060.62	697.78		1257.11	817.04		1120.73	651.68		1056.06	696.79		1257.34	817.27		1120.73	651.4
1064.4	694.78		1260.28	817.17		1128.36	651.96		1067.59	694.68		1259.81	816.7		1128.36	652.65		1066.34	695.06		1260.01	816.9		1128.36	652.01
1073.09	695.62		1264.62	816.56		1135.99	652.17		1074.2	695.84		1265.46	817.4		1135.99	651.78		1073.09	695.16		1265.23	817.17		1135.99	651.98
1073.51	693.65		1269.93	817.09		1143.62	652.21		1082.85	693.03		1270.14	817.3		1143.62	651.67		1078.09	693.24		1270.05	817.21		1143.62	651.6
1084.94	689.8		1274.41	816.25		1151.25	651.82		1093.06	689.84		1275.36	817.2		1151.25	651.35		1088.72	689.55		1275.38	817.22		1151.25	651.69
1093.59	689.62		1280.26	817.35		1158.88	651.56		1095.7	689.63		1280.34	817.43		1158.88	651.85		1095	689.98		1279.66	816.75		1158.88	652.09
1100.39	689.4		1283.91	817.14		1166.51	651.84		1109.29	689.02		1283.42	816.65		1166.51	652.32		1104.7	689.05		1283.76	816.99		1166.51	651.94
1110.18	685.07		1289.01	816.75		1174.14	652.05		1121.92	685.13		1289.42	817.16		1174.14	651.92		1115.96	684.99		1289.44	817.18		1174.14	651.53
1116.83	685.47		1294.07	817.26		1181.77	651.91		1129.66	686.13		1293.75	816.94		1181.77	651.29		1123.44	685.98		1293.62	816.81		1181.77	651.98
1124.76	684.62		1298.54	817.08		1189.4	651.68		1141.01	683.88		1298.54	817.08		1189.4	652.43		1133.49	684.84		1298.51	817.05		1189.4	652.06
1133.34	680.9		1303.45	816.59		1197.03	652.22		1146.54	680.34		1304.33	817.47		1197.03	652.28		1139.62	680.29		1303.59	816.73		1197.03	651.84
1139.75	677.82		1308.42	817.05		1204.66	651.9		1155.46	677.67		1308.67	817.3		1204.66	651.96		1147.26	677.41		1308.78	817.41		1204.66	652.74
1146.89	679.28		1314.05	817.39		1212.29	652.39		1159.07	678.64		1313.6	816.94		1212.29	652.16		1153.05	679.02		1313.45	816.79		1212.29	651.69
1155.55	676.93		1318.31	817.03		1219.92	651.61		1169.36	677.05		1318.34	817.06		1219.92	651.96		1162.35	676.89		1317.8	816.52		1219.92	651.87
1158.83	675.52		1324.76	817.34		1227.55	652.35		1175.17	676.06		1324.36	816.94		1227.55	651.5		1167.07	675.82		1325.02	817.6		1227.55	652.37
1173.7	675.87		1328.78	817.37		1235.18	651.45		1180.57	674.88		1328.76	817.35		1235.18	651.63		1176.85	675.08		1328.25	816.84		1235.18	651.95
1182.19	675.14		1334.16	817.08		1242.81	652.58		1191.57	675.46		1334.86	817.78		1242.81	651.44		1187.54	675.97		1334.49	817.41		1242.81	652.15
1193.1	675.28		1340.29	817.13		1250.44	652.63		1200.03	674.85		1339.52	816.36		1250.44	651.59		1196.26	674.74		1340.31	817.15		1250.44	652.09
1196.87	673.81		1344.73	816.71		1258.07	652.21		1204.15	673.73		1344.68	816.66		1258.07	651.84		1200.36	673.61		1345.34	817.32		1258.07	651.85
1205.55	671.92		1350.88	817.41		1265.7	651.99		1218.67	671.86		1350.91	817.44		1265.7	651.98		1212.01	671.8		1350.48	817.01		1265.7	651.56
1215.31	670.4		1354.79	816.77		1273.33	652.17		1227.62	670.4		1355.08	817.06		1273.33	651.51		1221.04	669.98		1354.86	816.84		1273.33	652.5
1222.21	670.77		1359.53	816.96		1280.96	652.33		1237.71	669.96		1359.52	816.95		1280.96	651.88		1229.57	669.98		1358.74	816.17		1280.96	652.78
1228.78	670.72		1364.94	816.96		1288.59	652.27		1241.98	670.4		1364.26	816.28		1288.59	651.29		1235.41	670.6		1364.81	816.83		1288.59	652.3
1239.28	667.47		1369.83	817.28		1296.22	652.22		1252.9	668.2		1369.13	816.58		1296.22	652.06		1245.15	666.89		1369.29	816.74		1296.22	652.06
1244.78	666.42		1373.79	816.69		1303.85	652.32		1258.71	666.14		1373.6	816.5		1303.85	652.15		1252.14	666.68		1373.94	816.84		1303.85	651.77
1249.7	664.61		1379.55	817.11		1311.48	652.46		1262.73	665.69		1379.34	816.9		1311.48	651.92		1256.55	665.47		1379.4	816.96		1311.48	652.29
1256.83	663.33		1383.41	816.37		1319.11	651.45		1273.96	663.51		1383.78	816.74		1319.11	651.56		1265.65	663.67		1384.72	817.68		1319.11	651.92
1265.34	660.7		1389.17	817.58		1326.74	651.95		1283.34	660.77		1389.25	817.66		1326.74	651.54		1275.09	661.46		1388.03	816.44		1326.74	651.95
1271.65	659.79		1393.91	816.99		1334.37	651.66		1285.58	658.99		1394.05	817.13		1334.37	652.11		1278.83	659.6		1393.42	816.5		1334.37	651.93
1281.68	658.09		1398.55	817		1342	652.26		1295.41	657.56		1399.3	817.75		1342	652.35		1288.37	657.64		1398.43	816.88		1342	652.38
1285.25	657.44		1404.04	817.18		1349.63	651.75		1305.8	656.86		1404.08	817.22		1349.63	652.12		1295.55	657.14		1403.66	816.8		1349.63	651.69
1289.9	657.72		1408.82	817.32		1357.26	651.19		1311.88	657.76		1408.38	816.88		1357.26	652.23		1300.94	657.79		1409.06	817.56		1357.26	651.63
1303.69	654.67		1412.56	816.51		1364.89	651.78		1315.36	655.86		1412.66	816.61		1364.89	651.55		1308.86	654.57		1412.81	816.76		1364.89	652.07
1310.05	656.75		1418.46	817.09		1372.52	652.24		1328.79	656.61		1419.16	817.79		1372.52	652.38		1320.14	657.39		1418.92	817.55		1372.52	651.64
1315.86	654.75		1423.38	816.7		1380.15	651.87		1335.57	654.15		1423.67	816.99		1380.15	652.64		1325.52	654.25		1424.25	817.57		1380.15	651.54
1327.74	653.79		1428.2	816.97		1387.78	652.31		1341.4	654.73		1428.53	817.3		1387.78	651.96		1334.57	654.26		1428.87	817.64		1387.78	652.46
1336.93	654.54		1433.61	817.04		1395.41	652.4		1350.94	654.56		1433.59	817.02		1395.41	652.17		1343.98	654.59		1434.1	817.53		1395.41	652.04
1341.66	655.29		1438.6	817.41		1403.04	652.2		1359.93	655.19		1438.55	817.36		1403.04	652.39		1350.34	654.78		1437.63	816.44		1403.04	651.81
1350.82	653.79		1442.26	816.52		1410.67	652.78		1365.45	654.53		1442.72	816.98		1410.67	651.48		1358.64	654.66		1442.76	817.02		1410.67	652.39
1359.59	654.57		1447.35	816.99		1418.3	651.37		1372.18	653.68		1447.47	817.11		1418.3	652.15		1365.39	653.63		1446.93	816.57		1418.3	651.78
1363.75	652.01		1452.51	816.81		1425.93	652.02		1378.86	652.68		1452.36	816.66		1425.93	652.18		1371.21	652.24		1452.79	817.09		1425.93	651.97
1374.13	652.78		1457.05	816.8		1433.56	651.91		1394.04	651.93		1456.92	816.67		1433.56	652.17		1383.32	651.56		1457.18	816.93		1433.56	651.41
1376.89	652.53		1461.72	816.91		1441.19	652.01		1396.45	653.49		1462.49	817.68		1441.19	651.82		1386.65	653		1461.87	817.06		1441.19	652.38
1388.27	651.45		1466.09	816.73		1448.82	651.81		1399.95	651.5		1466.9	817.54		1448.82	651.69		1394.43	651.8		1466.27	816.91		1448.82	652.39
1395.1	652.69		1471.6	817.51		1456.45	652.3		1416.46	653.16		1471.61	817.52		1456.45	652.2		1405.89	653.01		1471.7	817.61		1456.45	651.47
1399.41	651.88		1475.88	817.14		1464.08	651.92		1419.4	651.79		1475.86	817.12		1464.08	652		1408.87	651.3		1475.96	817.22		1464.08	652.28
1408.2	651.12		1480.94	817.52		1471.71	651.42		1431.71	651.37		1480.29	816.87		1471.71	651.95		1419.68	650.97		1479.97	816.55		1471.71	651.42
1420.3	650.73		1484.91	816.8		1479.34	652.69		1437.37	650.99		1485.06	816.95		1479.34	652.39		1429.22	651.23		1484.77	816.66		1479.34	652
1429.98	651.11		1490.66	817.24		1486.97	652.38		1442.8	650.86		1491.29	817.87		1486.97	651.76		1436.16	650.76		1489.61	816.19		1486.97	652.85
1430.83	650.57		1494.42	817.2		1494.6	652.02		1451.54	650.64		1494.98	817.76		1494.6	652.58		1441.58	651.01		1493.45	816.23		1494.6	651.37
1441.24	650.57		1499.04	816.29		1502.23	651.96		1458.38	651.4		1499.17	816.42		1502.23	651.71		1450.29	651.44		1499.28	816.53		1502.23	651.96
1450.59	652.27		1505.27	817.16		1509.86	651.86		1462.14	651.28		1504.5	816.39		1509.86	652.08		1456.61	652.01		1505.47	817.36		1509.86	651.51
1456.15	649.64		1509.8	817.05		1517.49	651.82		1476.28	649.82		1509.28	816.53		1517.49	652.51		1466.27	649.77		1510.14	817.39		1517.49	652.44
1465	651.22		1515	816.96		1525.12	652.01		1485.24	650.65		1514.85	816.81		1525.12	651.87		1475.62	651.43		1514.72	816.68		1525.12	651.46
1472.77	650.17		1519.31	817.45		1532.75	652.14		1488.34	650.29		1519.34	817.48		1532.75	652.1		1480.52	650.18		1518.54	816.68		1532.75	651.85
1479.35	649.8		1524.74	817.41		1540.38	652.04		1495.21	650.57		1523.88	816.55		1540.38	651.88		1487.28	650.21		1524.37	817.04		1540.38	652.6
1488.18	651.46		1529.61	817.62		1548.01	651.99		1502.72	651.05		1529.65	817.66		1548.01	652.22		1495.53	651.32		1529.25	817.26		1548.01	651.74
1495.53	650.31		1533.37	816.82		1555.64	651.44		1512.1	651.4		1533.7	817.15		1555.64	651.82		1504.22	651.26		1533.11	816.56		1555.64	651.82
1500.82	651.36		1538.74	817.64		1563.27	651.64		1520.5	651.23		1538.74	817.64		1563.27	651.56		1510.72	651.36		1538.16	817.06		1563.27	651.14
1508.64	652.36		1542.56	817.67		1570.9	651.71		1524.64	652.6		1541.72	816.83		1570.9	651.67		1516.02	651.85		1541.45	816.56		1570.9	652.11
1519.46	650.53		1547.55	816.96		1578.53	652.57		1535.2	650.67		1547.82	817.23		1578.53	652.32		1527.76	651.04		1547.32	816.73		1578.53	652.39
1522.85	650.54		1552.47	817.26		1586.16	651.32		1544.07	651.12		1552.53	817.32		1586.16	651.51		1534.19	651.54		1552.75	817.54		1586.16	651.92
1533.13	651.93		1556.26	816.48		1593.79	651.65		1545.53	651.24		1556.54	816.76		1593.79	652.79		1538.93	651.18		1556.36	816.58		1593.79	651.77
1541.88	652.59		1562.01	816.84		1601.42	651.78		1558.06	652.32		1561.79	816.62		1601.42	652.84		1549.08	651.54		1562.3	817.13		1601.42	652.21
1549.86	651.1		1567.24	816.79		1609.05	651.32		1566.24	651.24		1566.89	816.44		1609.05	652.33		1558.19	651.3		1567.57	817.12		1609.05	652.26
1555.19	652.98		1572.23	817.11		1616.68	652.05		1570.74	652.44		1571.65	816.53		1616.68	651.36		1563.5	653.24		1571.66	816.54		1616.68	652.55
1566.6	651.8		1576.71	817.1		1624.31	652.1		1580.29	651.73		1577.23	817.62		1624.31	652.11		1572.64	650.97		1577.18	817.57		1624.31	652.55
1572.09	652.52		1581.55	816.61		1631.94	652.82		1589.94	652.71		1581.73	816.79		1631.94	651.84		1580.73	652.32		1582.05	817.11		1631.94	651.44
1579.89	651.91		1586.85	817.31		1639.57	651.99		1590.97	651.92		1586.74	817.2		1639.57	652.38		1585.48	651.96		1586.12	816.58		1639.57	651.56
1588.45	652.86		1591.18	817		1647.2	652.06		1604.32	653.31		1591.19	817.01		1647.2	651.75		1597.01	653.72		1591.46	817.28		1647.2	652.08
1591.25	652.9		1595.83	816.92		1654.83	652.29		1611.55	652.77		1595.52	816.61		1654.83	652.53		1602.3	653.74		1595.95	817.04		1654.83	651.8
1601.98	653.1		1600.8	817.24		1662.46	652.49		1615.14	652.88		1601.22	817.66		1662.46	652.13		1608.11	652.55		1601.2	817.64		1662.46	651.31
1612.87	652.73		1605.78	817.49		1670.09	651.44		1628.09	653.17		1605.29	817		1670.09	651.91		1620.94	653.41		1605.39	817.1		1670.09	651.74
1612.99	652.49		1609.63	816.83		1677.72	651.66		1634.44	653.38		1609.47	816.67		1677.72	651.78		1624.11	653.34		1609.94	817.14		1677.72	651.58
1626.39	652.56		1615.34	817.25		1685.35	651.42		1637.78	653.23		1614.72	816.63		1685.35	652.42		1632.65	653.45		1615	816.91		1685.35	651.63
1632.62	653.15		1619.75	817.04		1692.98	652.65		1649.82	653.25		1619.94	817.23		1692.98	652.32		1640.74	652.74		1619.53	816.82		1692.98	651.6
1641.36	652.39		1625.28	816.99		1700.61	652.1		1646.26	651.95		1625.84	817.11		1700.61	652.1		1650.93	652.22		1624.58	817.08		1700.61	652.1
1646.84	650.03		1631.23	817.2		1708.24	652.82		1652.44	650.47		1632.07	817.58		1708.24	652.82		1656.51	650.05		1631.01	816.51		1708.24	652.82
1668.37	650.61		1636.52	816.91		1715.87	651.99		1665.85	651.1		1638.33	817.56		1715.87	651.99		1673.78	650.44		1637.52	816.69		1715.87	651.99
1668.64	649.96		1644.02	816.13		1723.5	652.06		1678.5	649.88		1645.24	817.74		1723.5	652.06		1680.81	650.06		1644.77	817.13		1723.5	652.06
1678.3	649.8		1650.31	816.73		1731.13	652.29		1680.4	650.36		1650.66	817.76		1731.13	652.29		1686.73	650.4		1650.61	817.47		1731.13	652.29
1691.16	650.3		1656.34	816.92		1738.76	652.49		1688.21	650.44		1657.15	817.08		1738.76	652.49		1696.74	650.34		1656.88	817.23		1738.76	652.49
1702.28	650.76		1662.96	816.82		1746.39	651.44		1699.7	650.79		1662.95	817.44		1746.39	651.44		1708.4	651.1		1663.01	817.36		1746.39	651.44
1711.15	650.97		1669.52	817.18		1754.02	651.66		1714.42	650.19		1669.89	816.98		1754.02	651.66		1719.19	649.9		1669.68	817.24		1754.02	651.66
1725.92	651.06		1677.13	816.89		1761.65	651.42		1719.13	650.61		1677.02	817.07		1761.65	651.42		1729.45	650.67		1677.03	817.05		1761.65	651.42
1727.47	652.16		1682.38	817.67		1769.28	652.65		1730.62	651.72		1683.25	817.37		1769.28	652.65		1736.14	651.96		1682.3	817.57		1769.28	652.65
1737.3	652.72		1689.73	816.77		1776.91	652.1		1738.89	651.94		1690.18	817.45		1776.91	652.1		1744.81	651.95		1689.33	816.68		1776.91	652.1
1751.03	650.76		1694.81	817.28		1784.54	652.82		1745.42	650.35		1695.82	817.54		1784.54	652.82		1755.35	650.59		1695.45	816.88		1784.54	652.82
1764.04	652.22		1702.3	816.29		1792.17	651.99		1760.17	652.11		1702.58	817.11		1792.17	651.99		1769.75	652.73		1702.45	816.93		1792.17	651.99
1772.42	652.21		1709.33	816.88		1799.8	652.06		1771.24	651.49		1708.96	816.97		1799.8	652.06		1779.24	652.17		1708.35	817.03		1799.8	652.06
1773.95	652.01		1714.55	817.69		1807.43	652.29		1779.08	651.4		1715.08	817.12		1807.43	652.29		1784.34	652.45		1714.26	816.7		1807.43	652.29
1784.07	651.58		1721.53	816.76		1815.06	652.49		1788.78	652.24		1721.51	817.11		1815.06	652.49		1793.86	652.27		1721	816.48		1815.06	652.49
1796.68	652.59		1727.12	817.46		1822.69	651.44		1800.46	651.99		1727.45	817.24		1822.69	651.44		1805.09	651.74		1727.65	816.92		1822.69	651.44
1804.5	652.39		1734.29	816.95		1830.32	651.66		1805.5	653.43		1733.89	817.09		1830.32	651.66		1812.39	653.22		1733.5	817.48		1830.32	651.66
1815.77	652.65		1739.21	817.29		1837.95	651.42		1817.31	651.95		1739.95	816.7		1837.95	651.42		1823.25	651.93		1738.94	816.5		1837.95	651.42
1819.47	652.17		1745.95	816.81		1845.58	652.65		1832	652.54		1745.97	817.35		1845.58	652.65		1832.23	651.77		1745.25	816.53		1845.58	652.65
1833.39	652.56		1752.37	817.57		1853.21	652.1		1840.22	651.9		1752.94	817.4		1853.21	652.1		1843.99	652.34		1752.7	816.87		1853.21	652.1
1840.37	652.89		1757.83	816.95		1860.84	652.82		1848.34	653.19		1759.25	817.33		1860.84	652.82		1851.53	653.16		1758.65	817.28		1860.84	652.82
1857.46	652.3		1766.11	816.32		1868.47	651.99		1857.5	651.48		1765.44	817.55		1868.47	651.99		1864.09	651.41		1765.84	817.14		1868.47	651.99
1866.68	651.21		1772.51	817.68		1876.1	652.06		1866	650.49		1772.8	816.82		1876.1	652.06		1873.31	650.74		1772.77	817.41		1876.1	652.06
1873.12	651.05		1777.13	817.34		1883.73	652.82		1872.11	650.87		1777.63	817.44		1883.73	651.99		1880.02	651.28		1777.94	817.6		1883.73	651.99
1878.73	652.38		1784.08	816.47		1891.36	651.99		1886.45	652.59		1785.65	816.78		1891.36	652.06		1889.14	651.94		1785.12	817.27		1891.36	652.06
1888.73	651.08		1791.18	816.48		1898.99	652.06		1897.08	650.96		1790.62	817.86		1898.99	652.29		1900.14	651.18		1791.17	817.51		1898.99	652.29
1901.8	650.69		1797.58	817.5		1906.62	652.29		1903.07	649.72		1798.54	816.75		1906.62	652.49		1909.21	649.91		1798.15	817.5		1906.62	652.49
1909.44	649.67		1803.83	817		1914.25	652.49		1915.76	649.77		1803.59	817.78		1914.25	651.44		1919.41	649.45		1803.82	817.57		1914.25	651.44
1915.08	648.77		1810.01	817.19		1921.88	651.44		1925.54	649.56		1810.18	816.75		1921.88	651.66		1927.45	649.25		1809.97	817.17		1921.88	651.66
1922.86	652.31		1816.9	817.15		1929.51	651.66		1931.13	652.73		1816.47	817.14		1929.51	651.42		1935.03	653.48		1816.77	817.11		1929.51	651.42
1929.57	649.3		1822.58	817.09		1937.14	651.42		1940.77	649.73		1823.41	816.47		1937.14	652.65		1942.12	649.4		1823.13	816.96		1937.14	652.65
1936.27	649.2		1830.07	816.63		1944.77	652.65		1945.55	649.26		1829.77	817.27		1944.77	652.1		1948.65	649.87		1830.19	817.18		1944.77	652.1
1947.37	650.28		1836.28	817.18		1952.4	652.1		1953.81	650.3		1836.01	816.69		1952.4	652.82		1957.94	650.56		1836.14	817.3		1952.4	652.82
1956.69	650.69		1842.22	816.64		1960.03	652.82		1962.78	650.39		1842.44	816.18		1960.03	651.99		1966.83	650.54		1842.97	816.51		1960.03	651.99
1961.53	649.73		1849.87	816.43		1967.66	651.99		1967.03	650		1849.85	816.46		1967.66	652.06		1971.01	649.52		1849.33	817.18		1967.66	652.06
1969.32	650.83		1856.18	817.24		1975.29	652.06		1976.66	650.9		1855.82	817.04		1975.29	652.82		1980.73	651.52		1855.22	816.7		1975.29	652.82
1974.89	649.84		1862.21	817.44		1982.92	652.82		1983.19	649.35		1862.69	816.89		1982.92	651.99		1985.72	649.2		1862.2	816.47		1982.92	651.99
1980.55	651.27		1869.37	816.62		1990.55	651.99		1986.28	650.34		1869.02	816.9		1990.55	652.06		1990.12	650.44		1868.44	816.6		1990.55	652.06
1993.42	649.68		1875.92	817.68		1998.18	652.06		1998.25	649.86		1875.78	817.14		1998.18	652.29		2002.05	648.91		1875.3	816.75		1998.18	652.29
1997.65	650.9		1880.91	817.31		2005.81	652.29		2007.16	651.09		1881.61	816.98		2005.81	652.49		2008.95	650.46		1880.87	816.69		2005.81	652.49
2004.76	650.79		1887.07	816.81		2013.44	652.49		2007.91	651.11		1888.01	817.32		2013.44	651.44		2013.86	651.38		1887.71	816.77		2013.44	651.44
2011.21	649.14		1894.93	816.65		2021.07	651.44		2019.58	649.46		1894.15	817.4		2021.07	651.66		2022.91	649.75		1894.37	817.29		2021.07	651.66
2015.81	649.81		1898.72	817.66		2028.7	651.66		2022.9	650.55		1899.69	816.69		2028.7	651.42		2026.37	650.13		1899.54	817.1		2028.7	651.42
2026.04	651.08		1905.14	816.9		2036.33	651.42		2034.47	651.61		1904.85	817.68		2036.33	652.65		2037.22	651.25		1904.44	817.71		2036.33	652.65
2031.53	652.57		1910	817.2		2043.96	652.65		2041.36	652.81		1911.03	816.72		2043.96	652.1		2044.1	653.28		1910.63	816.49		2043.96	652.1
2037.15	651.7		1917.15	816.54		2051.59	652.1		2048.39	652.69		1918.03	817.38		2051.59	652.82		2050.23	652.59		1917.51	817.17		2051.59	652.82
2046	650.33		1922.98	816.67		2059.22	652.82		2055.05	649.62		1923.62	817.36		2059.22	651.99		2058.53	650.93		1922.85	817.03		2059.22	651.99
2050.17	650.5		1928.67	816.94		2066.85	651.99		2063.54	650.97		1929.19	817.39		2066.85	652.06		2064.56	651.37		1928.35	816.81		2066.85	652.06
2060.34	651.88		1935.27	816.94		2074.48	652.06		2067.37	651.98		1936.61	817.27		2074.48	652.29		2070.04	651.02		1935.07	816.62		2074.48	652.29
2066.41	650.89		1942.11	816.64		2082.11	652.82		2077.54	651.03		1942.56	817.79		2082.11	652.49		2078.58	650.49		1942.04	816.44		2082.11	652.49
2074.74	649.61		1948.36	817.27		2089.74	651.99		2079.08	648.8		1947.93	817.53		2089.74	651.44		2084.12	649.36		1947.39	817.2		2089.74	651.44
2080.21	649.93		1954.09	817.38		2097.37	652.06		2091.89	650.37		1955.2	816.76		2097.37	651.66		2092.97	649.99		1954.7	816.41		2097.37	651.66
2081.89	650.84		1962.26	816.19		2105	652.29		2100.04	650.74		1962.25	817.11		2105	651.42		2098.59	651.31		1961.85	816.8		2105	651.42
2095.42	652.89		1968.81	817.47		2112.63	652.49		2103.67	652.99		1969.29	817.27		2112.63	652.65		2106.13	652.48		1968.32	817.06		2112.63	652.65
2105.26	651.61		1975.11	817.25		2120.26	651.44		2111.91	651.58		1974.71	817.54		2120.26	652.1		2115.65	651.59		1974.6	816.76		2120.26	652.1
2104.66	651.09		1980.98	817.48		2127.89	651.66		2122.59	651		1981.26	816.89		2127.89	652.82		2120.62	650.94		1981.09	816.97		2127.89	652.82
2117.44	652.38		1987.58	817.19		2135.52	651.42		2127.39	652.17		1987.05	817.28		2135.52	651.99		2129.91	652.68		1987.37	817.3		2135.52	651.99
2123.79	652.22		1993.46	817.28		2143.15	652.65		2135.94	652.14		1995.09	816.56		2143.15	652.06		2137.43	652.68		1994.01	817.07		2143.15	652.06
2128.19	651.9		2000.27	816.32		2150.78	652.1		2142.5	651.26		2000.97	817.76		2150.78	652.82		2141.7	650.87		2000.63	816.87		2150.78	652.82
2135.48	652.38		2004.65	816.97		2158.41	652.82		2147.35	652.23		2005.44	817.48		2158.41	651.99		2147.89	651.7		2004.72	817.33		2158.41	651.99
2139.28	629.71		2006.02	816.8		2166.04	651.99		2154.65	629.7		2005.09	817.4		2166.04	651.99		2154.29	630.45		2004.89	816.87		2166.04	651.99
2144.85	625.32		2010.22	817.62		2173.67	652.06		2158.04	625.44		2010.74	816.5		2173.67	652.06		2157.87	625.47		2010.13	816.49		2173.67	652.06
2149.37	620.75		2014.9	816.52		2181.3	652.82		2161.67	621.11		2015.42	816.85		2181.3	652.29		2162.41	620.74		2014.14	816.43		2181.3	652.29
2157.55	615.89		2019.95	817.26		2188.93	651.99		2166.32	616.28		2019.5	817.59		2188.93	652.49		2169.72	616.8		2020.06	816.5		2188.93	652.49
2163.18	611.85		2024.4	816.9		2196.56	652.06		2170.02	611.33		2024.04	816.26		2196.56	651.44		2174.3	612.21		2023.99	817.01		2196.56	651.44
2168.24	610.96		2029.84	816.73		2204.19	652.29		2182.17	610.95		2029.13	816.18		2204.19	651.66		2181.86	610.54		2029.42	816.32		2204.19	651.66
2178.63	605.29		2034.93	817.42		2211.82	652.49		2189.21	604.78		2035.15	816.52		2211.82	651.42		2190.69	604.74		2035.22	817		2211.82	651.42
2185.48	600.91		2040.06	817.11		2219.45	651.44		2191.87	600.59		2039.78	817.14		2219.45	652.65		2195.25	600.26		2039.05	817.4		2219.45	652.65
2191.39	598.47		2044.06	817.59		2227.08	651.66		2204.68	598.05		2044.13	817.12		2227.08	652.1		2204.81	597.93		2043.62	816.58		2227.08	652.1
2200.15	594.69		2048.89	816.95		2234.71	651.42		2210.33	595.7		2048.98	816.83		2234.71	652.82		2212.37	595.27		2048.87	816.51		2234.71	652.82
2206.13	591.01		2052.58	817.23		2242.34	652.65		2219.37	591.07		2053.87	817.13		2242.34	651.99		2220.41	591.64		2053.78	817.21		2242.34	651.99
2217.16	580.94		2057.8	816.36		2249.97	652.1		2223.57	581.28		2058.37	817.46		2249.97	652.06		2227.87	581.51		2058.1	817.56		2249.97	652.06
2222.96	579.46		2063.79	816.76		2257.6	652.82		2230.05	578.75		2063.57	817.14		2257.6	652.82		2233.83	585.35		2063.38	817.06		2257.6	652.82
2232.11	578.13		2068.19	817.44		2265.23	651.99		2240.82	577.04		2067.6	817.03		2265.23	651.99		2243.49	577.53		2068.55	817.03		2265.23	651.99
2235.71	579.21		2073.14	817.28		2272.86	652.06		2250.55	579.73		2074.14	816.5		2272.86	652.06		2249.41	578.69		2073.19	817.64		2272.86	652.06
2242.32	577.67		2076.92	816.92		2280.49	652.82		2255.86	577.19		2077.12	817.73		2280.49	652.29		2256.04	576.82		2076.74	816.97		2280.49	652.29
2248.08	573.24		2082.01	816.77		2288.12	651.99		2265.57	573.07		2081.76	816.78		2288.12	652.49		2264.02	573.29		2081.74	816.59		2288.12	652.49
2260.87	570.52		2088.49	817.07		2295.75	652.06		2273.88	569.94		2089.77	816.63		2295.75	651.44		2274.06	568.32		2088.71	816.8		2295.75	651.44
2272.41	566.43		2093.34	816.61		2303.38	652.29		2279.83	565.69		2093.31	817.7		2303.38	651.66		2283.57	566.45		2093.84	816.83		2303.38	651.66
2268.85	564.04		2098.04	816.85		2311.01	652.49		2289.62	564.34		2097.27	816.63		2311.01	651.42		2286.41	564.28		2097.11	817.35		2311.01	651.42
2284.03	559.99		2102.54	817.52		2318.64	651.44		2302.51	560.54		2102.72	816.56		2318.64	652.65		2299.61	559.52		2103.31	816.59		2318.64	652.65
2286.87	556.57		2108.44	816.5		2326.27	651.66		2304.5	556.31		2108.17	816.49		2326.27	652.1		2303.11	556.78		2108.67	817.27		2326.27	652.1
2298.93	553.57		2113.12	817.09		2333.9	651.42		2316.29	553.52		2112.74	816.63		2333.9	652.82		2314.6	553.45		2112.41	817.32		2333.9	652.82
2307.61	550.52		2116.67	817.13		2341.53	652.65		2320.86	550.14		2117.64	816.56		2341.53	651.99		2321.15	550.15		2116.66	816.42		2341.53	651.99
2319.82	547.43		2123.57	816.88		2349.16	652.1		2329.85	547.52		2124.14	817.66		2349.16	652.06		2332.56	548.13		2123.54	816.87		2349.16	652.06
2326.27	548.46		2128.82	816.77		2356.79	652.82		2336.94	548.18		2128.98	817.15		2356.79	652.29		2338.88	548.52		2128.33	816.74		2356.79	652.29
2330	544.25		2133.21	817.4		2364.42	651.99		2346.49	544.21		2132.39	817.37		2364.42	652.49		2346.17	545.08		2132.75	816.91		2364.42	652.49
2338.37	542.25		2137.86	817.71		2372.05	652.06		2354.4	542.27		2138.44	816.7		2372.05	651.44		2353.49	542.27		2137.91	817.25		2372.05	651.44
2347.18	540.05		2142.67	816.93		2379.68	652.29		2361.51	540.05		2142.79	817.32		2379.68	651.66		2361.96	540.59		2142.11	816.98		2379.68	651.66
2355.63	537.31		2147.49	817.12		2387.31	652.49		2362.96	536.61		2147.8	817.05		2387.31	651.42		2366.32	536.91		2147.89	816.56		2387.31	651.42
2355.62	534.54		2152.12	816.63		2394.94	651.44		2376.04	534.51		2152.67	816.75		2394.94	652.65		2372.69	534.32		2152.2	817.03		2394.94	652.65
2372.38	534.62		2156.55	816.71		2402.57	651.66		2384.58	533.99		2157.66	817.07		2402.57	652.1		2386.08	534.82		2157.15	816.79		2402.57	652.1
2376.52	531.81		2165.51	816.45		2410.2	651.42		2393.16	532.78		2165.05	817.37		2410.2	652.82		2391.44	531.79		2165.09	817.05		2410.2	652.82
2388.48	529.78		2168.03	817.69		2417.83	652.65		2400.13	529.68		2167.75	817.04		2417.83	651.99		2401.72	530.06		2167.76	817.27		2417.83	651.99
2397.17	530.62		2172.37	817.17		2425.46	652.1		2406.74	530.84		2173.4	816.7		2425.46	652.06		2408.47	530.16		2172.98	816.9		2425.46	652.06
2397.59	528.65		2177.68	816.56		2433.09	652.82		2415.39	528.03		2178.08	817.4		2433.09	652.82		2413.47	528.24		2177.8	817.17		2433.09	652.82
2409.02	524.8		2182.16	817.09		2440.72	651.99		2425.6	524.84		2183.3	817.3		2440.72	651.99		2424.1	524.55		2183.13	817.21		2440.72	651.99
2417.67	524.62		2188.01	816.25		2448.35	652.06		2428.24	524.63		2188.28	817.2		2448.35	651.99		2430.38	524.98		2187.41	817.22		2448.35	651.99
2424.47	524.4		2191.66	817.35		2455.98	652.82		2441.83	524.02		2191.36	817.43		2455.98	652.06		2440.08	524.05		2191.51	816.75		2455.98	652.06
2434.26	520.07		2196.76	817.14		2463.61	651.99		2454.46	520.13		2197.36	816.65		2463.61	652.29		2451.34	519.99		2197.19	816.99		2463.61	652.29
2440.91	520.47		2201.82	816.75		2471.24	652.06		2462.2	521.13		2201.69	817.16		2471.24	652.49		2458.82	520.98		2201.37	817.18		2471.24	652.49
2448.84	519.62		2206.29	817.26		2478.87	652.29		2473.55	518.88		2206.48	816.94		2478.87	651.44		2468.87	519.84		2206.26	816.81		2478.87	651.44
2457.42	515.9		2211.2	817.08		2486.5	652.49		2479.08	515.34		2212.27	817.08		2486.5	651.66		2475	515.29		2211.34	817.05		2486.5	651.66
2463.83	512.82		2216.17	816.59		2494.13	651.44		2488	512.67		2216.61	817.47		2494.13	651.42		2482.64	512.41		2216.53	816.73		2494.13	651.42
2470.97	514.28		2221.8	817.05		2501.76	651.66		2491.61	513.64		2221.54	817.3		2501.76	652.65		2488.43	514.02		2221.2	817.41		2501.76	652.65
2479.63	511.93		2226.06	817.39		2509.39	651.42		2501.9	512.05		2226.28	816.94		2509.39	652.1		2497.73	511.89		2225.55	816.79		2509.39	652.1
2482.91	510.52		2232.51	817.03		2517.02	652.65		2507.71	511.06		2232.3	817.06		2517.02	652.82		2502.45	510.82		2232.77	816.52		2517.02	652.82
2497.78	510.87		2236.53	817.34		2524.65	652.1		2513.11	509.88		2236.7	816.94		2524.65	651.99		2512.23	510.08		2236	817.6		2524.65	651.99
2506.27	510.14		2241.91	817.37		2532.28	652.82		2524.11	510.46		2242.8	817.35		2532.28	652.06		2522.92	510.97		2242.24	816.84		2532.28	652.06
2517.18	510.28		2248.04	817.08		2539.91	651.99		2532.57	509.85		2247.46	817.78		2539.91	652.82		2531.64	509.74		2248.06	817.41		2539.91	652.82
2520.95	508.81		2252.48	817.13		2547.54	652.06		2536.69	508.73		2252.62	816.36		2547.54	651.99		2535.74	508.61		2253.09	817.15		2547.54	651.99
2529.63	506.92		2258.63	816.71		2555.17	652.29		2551.21	506.86		2258.85	816.66		2555.17	652.06		2547.39	506.8		2258.23	817.32		2555.17	652.06
2539.39	505.4		2262.54	817.41		2562.8	652.49		2560.16	505.4		2263.02	817.44		2562.8	652.29		2556.42	504.98		2262.61	817.01		2562.8	652.29
2546.29	505.77		2267.28	816.77		2570.43	651.44		2570.25	504.96		2267.46	817.06		2570.43	652.49		2564.95	504.98		2266.49	816.84		2570.43	652.49
2552.86	505.72		2272.69	816.96		2578.06	651.66		2574.52	505.4		2272.2	816.95		2578.06	651.44		2570.79	505.6		2272.56	816.17		2578.06	651.44
2563.36	502.47		2277.58	816.96		2585.69	651.42		2585.44	503.2		2277.07	816.28		2585.69	651.66		2580.53	501.89		2277.04	816.83		2585.69	651.66
2568.86	501.42		2281.54	817.28		2593.32	652.65		2591.25	501.14		2281.54	816.58		2593.32	651.42		2587.52	501.68		2281.69	816.74		2593.32	651.42
2573.78	499.61		2287.3	816.69		2600.95	652.1		2595.27	500.69		2287.28	816.5		2600.95	652.65		2591.93	500.47		2287.15	816.84		2600.95	652.65
2580.91	498.33		2291.16	817.11		2608.58	652.82		2606.5	498.51		2291.72	816.9		2608.58	652.1		2601.03	498.67		2292.47	816.96		2608.58	652.1
2589.42	495.7		2296.92	816.37		2616.21	651.99		2615.88	495.77		2297.19	816.74		2616.21	652.82		2610.47	496.46		2295.78	817.68		2616.21	652.82
2595.73	494.79		2301.66	817.58		2623.84	652.06		2618.12	493.99		2301.99	817.66		2623.84	651.99		2614.21	494.6		2301.17	816.44		2623.84	651.99
2605.76	493.09		2306.3	816.99		2631.47	652.82		2627.95	492.56		2307.24	817.13		2631.47	652.06		2623.75	492.64		2306.18	816.5		2631.47	652.06
2609.33	492.44		2311.79	817		2639.1	651.99		2638.34	491.86		2312.02	817.75		2639.1	652.29		2630.93	492.14		2311.41	816.88		2639.1	652.29
2613.98	492.72		2316.57	817.18		2646.73	652.06		2644.42	492.76		2316.32	817.22		2646.73	652.49		2636.32	492.79		2316.81	816.8		2646.73	652.49
2627.77	489.67		2320.31	817.32		2654.36	652.29		2647.9	490.86		2320.6	816.88		2654.36	651.44		2644.24	489.57		2320.56	817.56		2654.36	651.44
2634.13	491.75		2326.21	816.51		2661.99	652.49		2661.33	491.61		2327.1	816.61		2661.99	651.66		2655.52	492.39		2326.67	816.76		2661.99	651.66
2639.94	489.75		2331.13	817.09		2669.62	651.44		2668.11	489.15		2331.61	817.79		2669.62	651.42		2660.9	489.25		2332	817.55		2669.62	651.42
2651.82	488.79		2335.95	816.7		2677.25	651.66		2673.94	489.73		2336.47	816.99		2677.25	652.65		2669.95	489.26		2336.62	817.57		2677.25	652.65
2661.01	489.54		2341.36	816.97		2684.88	651.42		2683.48	489.56		2341.53	817.3		2684.88	652.1		2679.36	489.59		2341.85	817.64		2684.88	652.1
2665.74	490.29		2346.35	817.04		2692.51	652.65		2692.47	490.19		2346.49	817.02		2692.51	652.82		2685.72	489.78		2345.38	817.53		2692.51	652.82
2674.9	488.79		2350.01	817.41		2700.14	652.1		2697.99	489.53		2350.66	817.36		2700.14	651.99		2694.02	489.66		2350.51	816.44		2700.14	651.99
2683.67	489.57		2355.1	816.52		2707.77	652.82		2704.72	488.68		2355.41	816.98		2707.77	652.06		2700.77	488.63		2354.68	817.02		2707.77	652.06
2687.83	487.01		2360.26	816.99		2715.4	651.99		2711.4	487.68		2360.3	817.11		2715.4	652.82		2706.59	487.24		2360.54	816.57		2715.4	652.82
2698.21	487.78		2364.8	816.81		2723.03	652.06		2726.58	486.93		2364.86	816.66		2723.03	651.99		2718.7	486.56		2364.93	817.09		2723.03	651.99
2700.97	487.53		2369.47	816.8		2730.66	652.29		2728.99	488.49		2370.43	816.67		2730.66	651.99		2722.03	488		2369.62	816.93		2730.66	651.99
2712.35	486.45		2373.84	816.91		2738.29	652.49		2732.49	486.5		2374.84	817.68		2738.29	652.06		2729.81	486.8		2374.02	817.06		2738.29	652.06
2719.18	487.69		2379.35	816.73		2745.92	651.44		2749	488.16		2379.55	817.54		2745.92	652.29		2741.27	488.01		2379.45	816.91		2745.92	652.29
2723.49	486.88		2383.63	817.51		2753.55	651.66		2751.94	486.79		2383.8	817.52		2753.55	652.49		2744.25	486.3		2383.71	817.61		2753.55	652.49
2732.28	486.12		2388.69	817.14		2761.18	651.42		2764.25	486.37		2388.23	817.12		2761.18	651.44		2755.06	485.97		2387.72	817.22		2761.18	651.44
2744.38	485.73		2392.66	817.52		2768.81	652.65		2769.91	485.99		2393	816.87		2768.81	651.66		2764.6	486.23		2392.52	816.55		2768.81	651.66
2754.06	486.11		2398.41	816.8		2776.44	652.1		2775.34	485.86		2399.23	816.95		2776.44	651.42		2771.54	485.76		2397.36	816.66		2776.44	651.42
2754.91	485.57		2402.17	817.24		2784.07	652.82		2784.08	485.64		2402.92	817.87		2784.07	652.65		2776.96	486.01		2401.2	816.19		2784.07	652.65
2765.32	485.57		2406.79	817.2		2791.7	651.99		2790.92	486.4		2407.11	817.76		2791.7	652.1		2785.67	486.44		2407.03	816.23		2791.7	652.1
2774.67	487.27		2413.02	816.29		2799.33	652.06		2794.68	486.28		2412.44	816.42		2799.33	652.82		2791.99	487.01		2413.22	816.53		2799.33	652.82
2780.23	484.64		2417.55	817.16		2806.96	652.82		2808.82	484.82		2417.22	816.39		2806.96	651.99		2801.65	484.77		2417.89	817.36		2806.96	651.99
2789.08	486.22		2422.75	817.05		2814.59	651.99		2817.78	485.65		2422.79	816.53		2814.59	652.06		2811	486.43		2422.47	817.39		2814.59	652.06
2796.85	485.17		2427.06	816.96		2822.22	652.06		2820.88	485.29		2427.28	816.81		2822.22	652.82		2815.9	485.18		2426.29	816.68		2822.22	652.82
2803.43	484.8		2432.49	817.45		2829.85	652.29		2827.75	485.57		2431.82	817.48		2829.85	651.99		2822.66	485.21		2432.12	816.68		2829.85	651.99
2812.26	486.46		2437.36	817.41		2837.48	652.49		2835.26	486.05		2437.59	816.55		2837.48	652.06		2830.91	486.32		2437	817.04		2837.48	652.06
2819.61	485.31		2441.12	817.62		2845.11	651.44		2844.64	486.4		2441.64	817.66		2845.11	652.29		2839.6	486.26		2440.86	817.26		2845.11	652.29
2824.9	486.36		2446.49	816.82		2852.74	651.66		2853.04	486.23		2446.68	817.15		2852.74	652.49		2846.1	486.36		2445.91	816.56		2852.74	652.49
2832.72	487.36		2450.31	817.64		2860.37	651.42		2857.18	487.6		2449.66	817.64		2860.37	651.44		2851.4	486.85		2449.2	817.06		2860.37	651.44
2843.54	485.53		2455.3	817.67		2868	652.65		2867.74	485.67		2455.76	816.83		2868	651.66		2863.14	486.04		2455.07	816.56		2868	651.66
2846.93	485.54		2460.22	816.96		2875.63	652.1		2876.61	486.12		2460.47	817.23		2875.63	651.42		2869.57	486.54		2460.5	816.73		2875.63	651.42
2857.21	486.93		2464.01	817.26		2883.26	652.82		2878.07	486.24		2464.48	817.32		2883.26	652.65		2874.31	486.18		2464.11	817.54		2883.26	652.65
2865.96	487.59		2469.76	816.48		2890.89	651.99		2890.6	487.32		2469.73	816.76		2890.89	652.1		2884.46	486.54		2470.05	816.58		2890.89	652.1
2873.94	486.1		2474.99	816.84		2898.52	652.06		2898.78	486.24		2474.83	816.62		2898.52	652.82		2893.57	486.3		2475.32	817.13		2898.52	652.82
2879.27	487.98		2479.98	816.79		2906.15	652.29		2903.28	487.44		2479.59	816.44		2906.15	651.99		2898.88	488.24		2479.41	817.12		2906.15	651.99
2890.68	486.8		2484.46	817.11		2913.78	652.49		2912.83	486.73		2485.17	816.53		2913.78	652.06		2908.02	485.97		2484.93	816.54		2913.78	652.06
2896.17	487.52		2489.3	817.1		2921.41	651.44		2922.48	487.71		2489.67	817.62		2921.41	652.29		2916.11	487.32		2489.8	817.57		2921.41	652.29
2903.97	486.91		2494.6	816.61		2929.04	651.66		2923.51	486.92		2494.68	816.79		2929.04	652.49		2920.86	486.96		2493.87	817.11		2929.04	652.49
2912.53	487.86		2498.93	817.31		2936.67	651.42		2936.86	488.31		2499.13	817.2		2936.67	651.44		2932.39	488.72		2499.21	816.58		2936.67	651.44
2915.33	487.9		2503.58	817		2944.3	652.65		2944.09	487.77		2503.46	817.01		2944.3	651.66		2937.68	488.74		2503.7	817.28		2944.3	651.66
2926.06	488.1		2508.55	816.92		2951.93	652.1		2947.68	487.88		2509.16	816.61		2951.93	651.42		2943.49	487.55		2508.95	817.04		2951.93	651.42
2936.95	487.73		2513.53	817.24		2959.56	652.82		2960.63	488.17		2513.23	817.66		2959.56	652.65		2956.32	488.41		2513.14	817.64		2959.56	652.65
2937.07	487.49		2517.38	817.49		2967.19	651.99		2966.98	488.38		2517.41	817		2967.19	652.1		2959.49	488.34		2517.69	817.1		2967.19	652.1
2950.47	487.56		2523.09	816.83		2974.82	652.06		2970.32	488.23		2522.66	816.67		2974.82	652.82		2968.03	488.45		2522.75	817.14		2974.82	652.82
2956.7	488.15		2527.5	817.25		2982.45	652.82		2982.36	488.25		2527.88	816.63		2982.45	651.99		2976.12	487.74		2527.28	816.91		2982.45	651.99
			2533.03	817.04		2990.08	651.99		2978.8	486.95		2533.78	817.23		2990.08	652.06		2986.31	487.22		2532.33	816.82		2990.08	652.06
						2997.71	652.06		2984.98	485.47					2997.71	652.82		2991.89	485.05					2997.71	652.82
									2998.39	486.1
									3011.04	484.88
									3012.94	485.36
									3020.75	485.44
									3032.24	485.79

## Sheet: test
p1x	p1y		t1x	t1y			Obs X	Obs y		lane 1 x	lane 1 y
305.36	816.68		712.09	817.08			403.51	652.45
315.55	817.22		716.83	816.51			411.14	651.77
321.13	815.05		723.26	816.69			418.77	652.61
338.4	815.44		729.77	817.13			426.4	651.99
345.43	815.06		737.02	817.47			434.03	652.16
351.35	815.4		742.86	817.23			441.66	652.1
361.36	815.34		749.13	817.36			449.29	652.1		pursuer x	puersuer y
373.02	816.1		755.26	817.24			456.92	651.81		268	857
383.81	814.9		761.93	817.05			464.55	652.47		348	857
394.07	815.67		769.28	817.57			472.18	652.09		348	777
400.76	816.96		774.55	816.68			479.81	652.01		268	777
409.43	816.95		781.58	816.88			487.44	652.59		268	857
419.97	815.59		787.7	816.93			495.07	651.87
434.37	817.73		794.7	817.03			502.7	651.66
443.86	817.17		800.6	816.7			510.33	651.89		1770	692
448.96	817.45		806.51	816.48			517.96	651.71		1850	692
458.48	817.27		813.25	816.92			525.59	651.8		1850	612
469.71	816.74		819.9	817.48			533.22	651.43		1770	612
477.01	818.22		825.75	816.5			540.85	652.31		1770	692
487.87	816.93		831.19	816.53			548.48	652.57
496.85	816.77		837.5	816.87			556.11	651.74
508.61	817.34		844.95	817.28			563.74	651.56		Target x	Target y
516.15	818.16		850.9	817.14			571.37	651.94		672	857
528.71	816.41		858.09	817.41			579	652.06		752	857
537.93	815.74		865.02	817.6			586.63	651.89		752	777
544.64	816.28		870.19	817.27			594.26	652.24		672	777
553.76	816.94		877.37	817.51			601.89	651.99		672	857
564.76	816.18		883.42	817.5			609.52	652.36
573.83	814.91		890.4	817.57			617.15	651.72		1660	857
584.03	814.45		896.07	817.17			624.78	651.47		1740	857
592.07	814.25		902.22	817.11			632.41	652.22		1740	777
599.65	818.48		909.02	816.96			640.04	651.67		1660	777
606.74	814.4		915.38	817.18			647.67	651.47		1660	857
613.27	814.87		922.44	817.3			655.3	652.64
622.56	815.56		928.39	816.51			662.93	651.74		lane x	lane y
631.45	815.54		935.22	817.18			670.56	652.43		0	900
635.63	814.52		941.58	816.7			678.19	651.49		2350	900
645.35	816.52		947.47	816.47			685.82	652.31		2350	900
650.34	814.2		954.45	816.6			693.45	652.37		0	900
654.74	815.44		960.69	816.75			701.08	652.23		0	900
666.67	813.91		967.55	816.69			708.71	651.57
673.57	815.46		973.12	816.77			716.34	651.6		0	580
678.48	816.38		979.96	817.29			723.97	652.15		2350	580
687.53	814.75		986.62	817.1			731.6	651.62		2350	580
690.99	815.13		991.79	817.71			739.23	652.47		0	580
701.84	816.25		996.69	816.49			746.86	651.99		0	580
708.72	818.28		1002.88	817.17			754.49	652.25
714.85	817.59		1009.76	817.03			762.12	651.22		0	740
723.15	815.93		1015.1	816.81			769.75	651.8		2350	740
729.18	816.37		1020.6	816.62			777.38	651.51
734.66	816.02		1027.32	816.44			785.01	651.42
743.2	815.49		1034.29	817.2			792.64	651.99
748.74	814.36		1039.64	816.41			800.27	651.9		Obs x	Obs y
757.59	814.99		1046.95	816.8			807.9	651.69		363	692
763.21	816.31		1054.1	817.06			815.53	651.35		443	692
770.75	817.48		1060.57	816.76			823.16	652.54		443	612
780.27	816.59		1066.85	816.97			830.79	652.61		363	612
785.24	815.94		1073.34	817.3			838.42	652.37		363	692
794.53	817.68		1079.62	817.07			846.05	651.83
802.05	817.68		1086.26	816.87			853.68	651.64		2160	692
806.32	815.87		1092.88	817.33			861.31	652.43		2240	692
812.51	816.7		1096.97	816.87			868.94	652.05		2240	612
818.91	795.45		1097.14	816.49			876.57	651.83		2160	612
822.49	790.47		1102.38	816.43			884.2	651.38		2160	692
827.03	785.74		1106.39	816.5			891.83	652.05
834.34	781.8		1112.31	817.01			899.46	651.75
838.92	777.21		1116.24	816.32			907.09	651.61
846.48	775.54		1121.67	817			914.72	652.6
855.31	769.74		1127.47	817.4			922.35	651.6
859.87	765.26		1131.3	816.58			929.98	651.68
869.43	762.93		1135.87	816.51			937.61	651.31
876.99	760.27		1141.12	817.21			945.24	652.88
885.03	756.64		1146.03	817.56			952.87	651.65
892.49	746.51		1150.35	817.06			960.5	651.77
898.45	750.35		1155.63	817.03			968.13	652.56
908.11	742.53		1160.8	817.64			975.76	652.22
914.03	743.69		1165.44	816.97			983.39	652.13
920.66	741.82		1168.99	816.59			991.02	652.17
928.64	738.29		1173.99	816.8			998.65	652.44
938.68	733.32		1180.96	816.83			1006.28	652.68
948.19	731.45		1186.09	817.35			1013.91	651.4
951.03	729.28		1189.36	816.59			1021.54	652.37
964.23	724.52		1195.56	817.27			1029.17	652.74
967.73	721.78		1200.92	817.32			1036.8	651.44
979.22	718.45		1204.66	816.42			1044.43	652.22
985.77	715.15		1208.91	816.87			1052.06	652.19
997.18	713.13		1215.79	816.74			1059.69	651.97
1003.5	713.52		1220.58	816.91			1067.32	651.67
1010.79	710.08		1225	817.25			1074.95	651.58
1018.11	707.27		1230.16	816.98			1082.58	652.52
1026.58	705.59		1234.36	816.56			1090.21	651.36
1030.94	701.91		1240.14	817.03			1097.84	651.64
1037.31	699.32		1244.45	816.79			1105.47	651.83
1050.7	699.82		1249.4	817.05			1113.1	652.41
1056.06	696.79		1257.34	817.27			1120.73	651.98
1066.34	695.06		1260.01	816.9			1128.36	651.96
1073.09	695.16		1265.23	817.17			1135.99	652.17
1078.09	693.24		1270.05	817.21			1143.62	652.21
1088.72	689.55		1275.38	817.22			1151.25	651.82
1095	689.98		1279.66	816.75			1158.88	651.56
1104.7	689.05		1283.76	816.99			1166.51	651.84
1115.96	684.99		1289.44	817.18			1174.14	652.05
1123.44	685.98		1293.62	816.81			1181.77	651.91
1133.49	684.84		1298.51	817.05			1189.4	651.68
1139.62	680.29		1303.59	816.73			1197.03	652.22
1147.26	677.41		1308.78	817.41			1204.66	651.9
1153.05	679.02		1313.45	816.79			1212.29	652.39
1162.35	676.89		1317.8	816.52			1219.92	651.61
1167.07	675.82		1325.02	817.6			1227.55	652.35
1176.85	675.08		1328.25	816.84			1235.18	651.45
1187.54	675.97		1334.49	817.41			1242.81	652.58
1196.26	674.74		1340.31	817.15			1250.44	652.63
1200.36	673.61		1345.34	817.32			1258.07	652.21
1212.01	671.8		1350.48	817.01			1265.7	651.99
1221.04	669.98		1354.86	816.84			1273.33	652.17
1229.57	669.98		1358.74	816.17			1280.96	652.33
1235.41	670.6		1364.81	816.83			1288.59	652.27
1245.15	666.89		1369.29	816.74			1296.22	652.22
1252.14	666.68		1373.94	816.84			1303.85	652.32
1256.55	665.47		1379.4	816.96			1311.48	652.46
1265.65	663.67		1384.72	817.68			1319.11	651.45
1275.09	661.46		1388.03	816.44			1326.74	651.95
1278.83	659.6		1393.42	816.5			1334.37	651.66
1288.37	657.64		1398.43	816.88			1342	652.26
1295.55	657.14		1403.66	816.8			1349.63	651.75
1300.94	657.79		1409.06	817.56			1357.26	651.19
1308.86	654.57		1412.81	816.76			1364.89	651.78
1320.14	657.39		1418.92	817.55			1372.52	652.24
1325.52	654.25		1424.25	817.57			1380.15	651.87
1334.57	654.26		1428.87	817.64			1387.78	652.31
1343.98	654.59		1434.1	817.53			1395.41	652.4
1350.34	654.78		1437.63	816.44			1403.04	652.2
1358.64	654.66		1442.76	817.02			1410.67	652.78
1365.39	653.63		1446.93	816.57			1418.3	651.37
1371.21	652.24		1452.79	817.09			1425.93	652.02
1383.32	651.56		1457.18	816.93			1433.56	651.91
1386.65	653		1461.87	817.06			1441.19	652.01
1394.43	651.8		1466.27	816.91			1448.82	651.81
1405.89	653.01		1471.7	817.61			1456.45	652.3
1408.87	651.3		1475.96	817.22			1464.08	651.92
1419.68	650.97		1479.97	816.55			1471.71	651.42
1429.22	651.23		1484.77	816.66			1479.34	652.69
1436.16	650.76		1489.61	816.19			1486.97	652.38
1441.58	651.01		1493.45	816.23			1494.6	652.02
1450.29	651.44		1499.28	816.53			1502.23	651.96
1456.61	652.01		1505.47	817.36			1509.86	651.86
1466.27	649.77		1510.14	817.39			1517.49	651.82
1475.62	651.43		1514.72	816.68			1525.12	652.01
1480.52	650.18		1518.54	816.68			1532.75	652.14
1487.28	650.21		1524.37	817.04			1540.38	652.04
1495.53	651.32		1529.25	817.26			1548.01	651.99
1504.22	651.26		1533.11	816.56			1555.64	651.44
1510.72	651.36		1538.16	817.06			1563.27	651.64
1516.02	651.85		1541.45	816.56			1570.9	651.71
1527.76	651.04		1547.32	816.73			1578.53	652.57
1534.19	651.54		1552.75	817.54			1586.16	651.32
1538.93	651.18		1556.36	816.58			1593.79	651.65
1549.08	651.54		1562.3	817.13			1601.42	651.78
1558.19	651.3		1567.57	817.12			1609.05	651.32
1563.5	653.24		1571.66	816.54			1616.68	652.05
1572.64	650.97		1577.18	817.57			1624.31	652.1
1580.73	652.32		1582.05	817.11			1631.94	652.82
1585.48	651.96		1586.12	816.58			1639.57	651.99
1597.01	653.72		1591.46	817.28			1647.2	652.06
1602.3	653.74		1595.95	817.04			1654.83	652.29
1608.11	652.55		1601.2	817.64			1662.46	652.49
1620.94	653.41		1605.39	817.1			1670.09	651.44
1624.11	653.34		1609.94	817.14			1677.72	651.66
1632.65	653.45		1615	816.91			1685.35	651.42
1640.74	652.74		1619.53	816.82			1692.98	652.65
1650.93	652.22		1624.58	817.08			1700.61	652.1
1656.51	650.05		1631.01	816.51			1708.24	652.82
1673.78	650.44		1637.52	816.69			1715.87	651.99
1680.81	650.06		1644.77	817.13			1723.5	652.06
1686.73	650.4		1650.61	817.47			1731.13	652.29
1696.74	650.34		1656.88	817.23			1738.76	652.49
1708.4	651.1		1663.01	817.36			1746.39	651.44
1719.19	649.9		1669.68	817.24			1754.02	651.66
1729.45	650.67		1677.03	817.05			1761.65	651.42
1736.14	651.96		1682.3	817.57			1769.28	652.65
1744.81	651.95		1689.33	816.68			1776.91	652.1
1755.35	650.59		1695.45	816.88			1784.54	652.82
1769.75	652.73		1702.45	816.93			1792.17	651.99
1779.24	652.17		1708.35	817.03			1799.8	652.06
1784.34	652.45		1714.26	816.7			1807.43	652.29
1793.86	652.27		1721	816.48			1815.06	652.49
1805.09	651.74		1727.65	816.92			1822.69	651.44
1812.39	653.22		1733.5	817.48			1830.32	651.66
1823.25	651.93		1738.94	816.5			1837.95	651.42
1832.23	651.77		1745.25	816.53			1845.58	652.65
1843.99	652.34		1752.7	816.87			1853.21	652.1
1851.53	653.16		1758.65	817.28			1860.84	652.82
1864.09	651.41		1765.84	817.14			1868.47	651.99
1873.31	650.74		1772.77	817.41			1876.1	652.06
1880.02	651.28		1777.94	817.6			1883.73	652.45
1889.14	651.94		1785.12	817.27			1891.36	651.77
1900.14	651.18		1791.17	817.51			1898.99	652.61
1909.21	649.91		1798.15	817.5			1906.62	651.99
1919.41	649.45		1803.82	817.57			1914.25	652.16
1927.45	649.25		1809.97	817.17			1921.88	652.1
1935.03	653.48		1816.77	817.11			1929.51	652.1
1942.12	649.4		1823.13	816.96			1937.14	651.81
1948.65	649.87		1830.19	817.18			1944.77	652.47
1957.94	650.56		1836.14	817.3			1952.4	652.09
1966.83	650.54		1842.97	816.51			1960.03	652.01
1971.01	649.52		1849.33	817.18			1967.66	652.59
1980.73	651.52		1855.22	816.7			1975.29	651.87
1985.72	649.2		1862.2	816.47			1982.92	651.66
1990.12	650.44		1868.44	816.6			1990.55	651.89
2002.05	648.91		1875.3	816.75			1998.18	651.71
2008.95	650.46		1880.87	816.69			2005.81	651.8
2013.86	651.38		1887.71	816.77			2013.44	651.43
2022.91	649.75		1894.37	817.29			2021.07	652.31
2026.37	650.13		1899.54	817.1			2028.7	652.57
2037.22	651.25		1904.44	817.71			2036.33	651.74
2044.1	653.28		1910.63	816.49			2043.96	651.56
2050.23	652.59		1917.51	817.17			2051.59	651.94
2058.53	650.93		1922.85	817.03			2059.22	652.06
2064.56	651.37		1928.35	816.81			2066.85	651.89
2070.04	651.02		1935.07	816.62			2074.48	652.24
2078.58	650.49		1942.04	816.44			2082.11	651.99
2084.12	649.36		1947.39	817.2			2089.74	652.36
2092.97	649.99		1954.7	816.41			2097.37	651.72
2098.59	651.31		1961.85	816.8			2105	651.47
2106.13	652.48		1968.32	817.06			2112.63	652.22
2115.65	651.59		1974.6	816.76			2120.26	651.67
2120.62	650.94		1981.09	816.97			2127.89	651.47
2129.91	652.68		1987.37	817.3			2135.52	652.64
2137.43	652.68		1994.01	817.07			2143.15	651.74
2141.7	650.87		2000.63	816.87			2150.78	652.43
2147.89	651.7		2004.72	817.33			2158.41	651.49
2154.29	630.45		2004.89	816.87			2166.04	652.31
2157.87	625.47		2010.13	816.49			2173.67	652.37
2162.41	620.74		2014.14	816.43			2181.3	652.23
2169.72	616.8		2020.06	816.5			2188.93	651.57
2174.3	612.21		2023.99	817.01			2196.56	651.6
2181.86	610.54		2029.42	816.32			2204.19	652.15
2190.69	604.74		2035.22	817			2211.82	651.62
2195.25	600.26		2039.05	817.4			2219.45	652.47
2204.81	597.93		2043.62	816.58			2227.08	651.99
2212.37	595.27		2048.87	816.51			2234.71	652.25
2220.41	591.64		2053.78	817.21			2242.34	651.22
2227.87	581.51		2058.1	817.56			2249.97	651.8
2233.83	585.35		2063.38	817.06			2257.6	651.51
2243.49	577.53		2068.55	817.03			2265.23	651.42
2249.41	578.69		2073.19	817.64			2272.86	651.99
2256.04	576.82		2076.74	816.97			2280.49	651.9
2264.02	573.29		2081.74	816.59			2288.12	651.69
2274.06	568.32		2088.71	816.8			2295.75	651.35
2283.57	566.45		2093.84	816.83			2303.38	652.54
2286.41	564.28		2097.11	817.35			2311.01	652.61
2299.61	559.52		2103.31	816.59			2318.64	652.37
2303.11	556.78		2108.67	817.27			2326.27	651.83
2314.6	553.45		2112.41	817.32			2333.9	651.64
2321.15	550.15		2116.66	816.42			2341.53	652.43
2332.56	548.13		2123.54	816.87			2349.16	652.05
2338.88	548.52		2128.33	816.74			2356.79	651.83
2346.17	545.08		2132.75	816.91			2364.42	651.38
2353.49	542.27		2137.91	817.25			2372.05	652.05
2361.96	540.59		2142.11	816.98			2379.68	651.75
2366.32	536.91		2147.89	816.56			2387.31	651.61
2372.69	534.32		2152.2	817.03			2394.94	652.6
2386.08	534.82		2157.15	816.79			2402.57	651.6
2391.44	531.79		2165.09	817.05			2410.2	651.68
2401.72	530.06		2167.76	817.27			2417.83	651.31
2408.47	530.16		2172.98	816.9			2425.46	652.88
2413.47	528.24		2177.8	817.17			2433.09	651.65
2424.1	524.55		2183.13	817.21			2440.72	651.77
2430.38	524.98		2187.41	817.22			2448.35	652.56
2440.08	524.05		2191.51	816.75			2455.98	652.22
2451.34	519.99		2197.19	816.99			2463.61	652.13
2458.82	520.98		2201.37	817.18			2471.24	652.17
2468.87	519.84		2206.26	816.81			2478.87	652.44
2475	515.29		2211.34	817.05			2486.5	652.68
2482.64	512.41		2216.53	816.73			2494.13	651.4
2488.43	514.02		2221.2	817.41			2501.76	652.37
2497.73	511.89		2225.55	816.79			2509.39	652.74
2502.45	510.82		2232.77	816.52			2517.02	651.44
2512.23	510.08		2236	817.6			2524.65	652.22
2522.92	510.97		2242.24	816.84			2532.28	652.19
2531.64	509.74		2248.06	817.41			2539.91	651.97
2535.74	508.61		2253.09	817.15			2547.54	651.67
2547.39	506.8		2258.23	817.32			2555.17	651.58
2556.42	504.98		2262.61	817.01			2562.8	652.52
2564.95	504.98		2266.49	816.84			2570.43	651.36
2570.79	505.6		2272.56	816.17			2578.06	651.64
2580.53	501.89		2277.04	816.83			2585.69	651.83
2587.52	501.68		2281.69	816.74			2593.32	652.41
2591.93	500.47		2287.15	816.84			2600.95	651.98
2601.03	498.67		2292.47	816.96			2608.58	651.96
2610.47	496.46		2295.78	817.68			2616.21	652.17
2614.21	494.6		2301.17	816.44			2623.84	652.21
2623.75	492.64		2306.18	816.5			2631.47	651.82
2630.93	492.14		2311.41	816.88			2639.1	651.56
2636.32	492.79		2316.81	816.8			2646.73	651.84
2644.24	489.57		2320.56	817.56			2654.36	652.05
2655.52	492.39		2326.67	816.76			2661.99	651.91
2660.9	489.25		2332	817.55			2669.62	651.68
2669.95	489.26		2336.62	817.57			2677.25	652.22
2679.36	489.59		2341.85	817.64			2684.88	651.9
2685.72	489.78		2345.38	817.53			2692.51	652.39
2694.02	489.66		2350.51	816.44			2700.14	651.61
2700.77	488.63		2354.68	817.02			2707.77	652.35
2706.59	487.24		2360.54	816.57			2715.4	651.45
2718.7	486.56		2364.93	817.09			2723.03	652.58
2722.03	488		2369.62	816.93			2730.66	652.63
2729.81	486.8		2374.02	817.06			2738.29	652.21
2741.27	488.01		2379.45	816.91			2745.92	651.99
2744.25	486.3		2383.71	817.61			2753.55	652.17
2755.06	485.97		2387.72	817.22			2761.18	652.33
2764.6	486.23		2392.52	816.55			2768.81	652.27
2771.54	485.76		2397.36	816.66			2776.44	652.22
2776.96	486.01		2401.2	816.19			2784.07	652.32
2785.67	486.44		2407.03	816.23			2791.7	652.46
2791.99	487.01		2413.22	816.53			2799.33	651.45
2801.65	484.77		2417.89	817.36			2806.96	651.95
2811	486.43		2422.47	817.39			2814.59	651.66
2815.9	485.18		2426.29	816.68			2822.22	652.26
2822.66	485.21		2432.12	816.68			2829.85	651.75
2830.91	486.32		2437	817.04			2837.48	651.19
2839.6	486.26		2440.86	817.26			2845.11	651.78
2846.1	486.36		2445.91	816.56			2852.74	652.24
2851.4	486.85		2449.2	817.06			2860.37	651.87
2863.14	486.04		2455.07	816.56			2868	652.31
2869.57	486.54		2460.5	816.73			2875.63	652.4
2874.31	486.18		2464.11	817.54			2883.26	652.2
2884.46	486.54		2470.05	816.58			2890.89	652.78
2893.57	486.3		2475.32	817.13			2898.52	651.37
2898.88	488.24		2479.41	817.12			2906.15	652.02
2908.02	485.97		2484.93	816.54			2913.78	651.91
2916.11	487.32		2489.8	817.57			2921.41	652.01
2920.86	486.96		2493.87	817.11			2929.04	651.81
2932.39	488.72		2499.21	816.58			2936.67	652.3
2937.68	488.74		2503.7	817.28			2944.3	651.92
2943.49	487.55		2508.95	817.04			2951.93	651.42
2956.32	488.41		2513.14	817.64			2959.56	652.69
2959.49	488.34		2517.69	817.1			2967.19	652.38
2968.03	488.45		2522.75	817.14			2974.82	652.02
2976.12	487.74		2527.28	816.91			2982.45	651.96
2986.31	487.22		2532.33	816.82			2990.08	651.86
2991.89	485.05						2997.71	651.82

## Sheet: velocity old
Exp 1		Exp 2		Exp 3
10.01		10.11		10
10.13		9.9		10.06
10.04		10		10.15
10.32		10.06		10.17
10.25		10.31		9.98
10.11		10.23		10.28
9.97		10.09		10.17
10.02		10.25		10.27
10.15		10.02		10.03
10.13		10.15		10.17
10.08		10.15		10.19
10.03		10.15		10.03
9.89		10.12		10.11
10.08		9.9		9.96
10.12		10.04		10.15
10.16		10.16		10.13
9.95		10.23		10.2
10.41		9.94		9.86
10.1		10.44		10.37
9.98		10.1		10.05
10.26		9.98		10.02
10.23		10.25		10.38
10.34		10.22		10.19
9.96		10.45		10.47
10.36		9.9		9.98
10.33		10.39		10.38
10.3		10.32		9.95
10.36		10.26		10.1
9.15		9.01		9
8.02		8.1		8
7.1		7.2		7
5.82		5.88		6.07
6.36		6.15		6.15
6		5.91		6.17
6.12		6.27		5.96
6.26		6.03		6.28
6.13		5.98		6.18
6.04		6.18		6.24
6.25		6.13		6.11
6.07		6.01		6.45
6.24		6.23		6.18
6.11		6.11		5.9
6.37		6.2		6.35
6.2		6.07		6.08
5.93		6.32		6.09
6.39		6.22		6.24
6.03		5.89		6.1
6.05		6.32		6.16
6.28		6.09		6.25
6.01		6.04		6.32
6.19		6.36		6.19
6.17		6.01		6.19
6.34		6.18		6.04
6.27		6.13		6.06
6.19		6.31		6.38
5.98		6.23		6.29
6.07		6.25		5.87
6.35		6.06		5.84
6.36		6.06		6.09
5.92		6.39		5.89
5.87		6.32		6.19
6.1		5.94		6.3
6.11		6		6.11
6.32		6.25		6.13
6.12		5.98		6.23
6.01		6.2		5.99
6.1		5.98		6
5.98		6.01		6
7.11		7.01		6.99
8.32		8		7.99
9.21		9.12		9.09
9.98		10.09		9.93
10.16		10.04		10.39
9.96		10.21		10.2
10.2		10.23		10.21
10.29		10.4		9.94
10.39		9.93		10.09
9.87		10.45		10.33
10.42		10.14		10.15
10.31		10.3		10.1
10.21		9.9		10.29
9.99		10.08		10.25
10.03		10.33		10.14
10.27		10.26		10.12
10.26		10.11		10.25
10.08		10.27		9.95
10.32		10.34		9.92
10.35		10.1		10.16
10.15		10.07		10.24
10.11		10.21		10.25
10.32		9.84		10.07
9.92		9.84		10
9.92		10.17		10.14
10.23		10.25		9.93
10.19		10.31		10.23
10.28		10.04		10.07
9.99		10.03		10.11
9.96		10.19		10.1
10.2		9.9		9.95
9.93		10.3		10.09
10.24		10.04		10.11
10.03		10.08		9.95
10.1		10		10.23
10.08		9.89		10.11
9.91		10.03		10.09
10.17		10.09		10.31
10.12		9.9		9.96
9.96		10.26		10.32
10.33		10.06		10.05
10		10		10.3
10.07		10.27		10
10.3		9.87		10.08
9.99		10.37		10.27
10.35		10.1		9.92
10.08		10.24		10.13
10.23		10.1		10.36
10.07		10.12		10.15
10.07		10.14		10.14
10.19		9.96		10.07
9.9		10.13		10.11
10.18		10.39		10.02
10.42		10.06		10.11
10.2		10.18		10.05
10.1		9.98		10.29
10.35		10.1		9.92
10.08		10.24		10.13
10.23		10.1		10.36
10.07		10.12		10.15
10.07		10.14		10.14
10.19		9.96		10.07
9.9		10.13		10.11
10.18		10.39		10.02
10.42		10.06		10.11
10.16		10.04		10.39
9.96		10.21		10.2
10.2		10.23		10.21
10.29		10.4		9.94
10.39		9.93		10.09
9.87		10.45		10.33
10.42		10.14		10.15
10.31		10.3		10.1
10.21		9.9		10.29
9.99		10.08		10.25
10.03		10.33		10.14
10.27		10.26		10.12
10.26		10.11		10.25
10.08		10.27		9.95
10.32		10.34		9.92
10.35		10.1		10.16
10.15		10.07		10.24
10.11		10.21		10.25
10.32		9.84		10.07
9.92		9.84		10
9.92		10.17		10.14
10.23		10.25		9.93
10.19		10.31		10.23
10.28		10.04		10.07
9.99		10.03		10.11
9.96		10.19		10.1
10.2		9.9		9.95
9.93		10.3		10.09
10.24		10.04		10.11
10.03		10.08		9.95
10.1		10		10.23
10.08		9.89		10.11
9.91		10.03		10.09
10.17		10.09		10.31
10.12		9.9		9.96
9.96		10.26		10.32
10.33		10.06		10.05
10		10		10.3
10.07		10.27		10
10.3		9.87		10.08
9.99		10.37		10.27
10.35		10.1		9.92
10.08		10.24		10.13
10.23		10.1		10.36
10.07		10.12		10.15
10.07		10.14		10.14
10.19		9.96		10.07
9.9		10.13		10.11
10.18		10.39		10.02
10.42		10.06		10.11
10.2		10.18		10.05
10.1		9.98		10.29
10.35		10.1		9.92
10.08		10.24		10.13
10.23		10.1		10.36
10.07		10.12		10.15
10.07		10.14		10.14
10.19		9.96		10.07
9.9		10.13		10.11
10.18		10.39		10.02
10.42		10.06		10.11
10.16		10.04		10.39
9.96		10.21		10.2
10.2		10.23		10.21
10.29		10.4		9.94
10.39		9.93		10.09
9.87		10.45		10.33
10.42		10.14		10.15
10.31		10.3		10.1
10.21		9.9		10.29
9.99		10.08		10.25
10.03		10.33		10.14
10.27		10.26		10.12
10.26		10.11		10.25
10.08		10.27		9.95
10.32		10.34		9.92
10.35		10.1		10.16
10.15		10.07		10.24
10.11		10.21		10.25
10.32		9.84		10.07
9.92		9.84		10
9.92		10.17		10.14
10.23		10.25		9.93
10.19		10.31		10.23
10.28		10.04		10.07
9.99		10.03		10.11
9.96		10.19		10.1
10.2		9.9		9.95
9.93		10.3		10.09
10.24		10.04		10.11
10.03		10.08		9.95
10.1		10		10.23
10.08		9.89		10.11
9.91		10.03		10.09
10.17		10.09		10.31
10.12		9.9		9.96
9.96		10.26		10.32
10.33		10.06		10.05
10		10		10.3
10.07		10.27		10
10.3		9.87		10.08
9.99		10.37		10.27
10.35		10.1		9.92
10.08		10.24		10.13
10.23		10.1		10.36
10.07		10.12		10.15
10.07		10.14		10.14
10.19		9.96		10.07
9.9		10.13		10.11
10.18		10.39		10.02
10.42		10.06		10.11
10.2		10.18		10.05
10.1		9.98		10.29
10.35		10.1		9.92
10.08		10.24		10.13
10.23		10.1		10.36
10.07		10.12		10.15
10.07		10.14		10.14
10.19		9.96		10.07
9.9		10.13		10.11
10.18		10.39		10.02
10.42		10.06		10.11
10.16		10.04		10.39
9.96		10.21		10.2
10.2		10.23		10.21
10.29		10.4		9.94
10.39		9.93		10.09
9.87		10.45		10.33
10.42		10.14		10.15
10.31		10.3		10.1
10.21		9.9		10.29
9.99		10.08		10.25
10.03		10.33		10.14
10.27		10.26		10.12
10.26		10.11		10.25
10.08		10.27		9.95
10.32		10.34		9.92
10.35		10.1		10.16
10.15		10.07		10.24
10.11		10.21		10.25
10.32		9.84		10.07
9.92		9.84		10
9.92		10.17		10.14
10.23		10.25		9.93
10.19		10.31		10.23
10.28		10.04		10.07
9.99		10.03		10.11
9.96		10.19		10.1
10.2		9.9		9.95
9.93		10.3		10.09
10.24		10.04		10.11
10.03		10.08		9.95
10.1		10		10.23
10.08		9.89		10.11
9.91		10.03		10.09
10.17		10.09		10.31
10.12		9.9		9.96
9.96		10.26		10.32
10.33		10.06		10.05
10		10		10.3
10.07		10.27		10
10.3		9.87		10.08
9.99		10.37		10.27
10.35		10.1		9.92
10.08		10.24		10.13
10.23		10.1		10.36
10.07		10.12		10.15
10.07		10.14		10.14
10.19		9.96		10.07
10.2		10.18		10.05
9.12		9.01		8.99
8.09		8.43		7.94
8.07		8.03		8.25
7.97		8.28		8.03
8.4		7.98		8.14
8.12		8.29		8.2
8.27		8.02		8.26
7.97		8.21		8.31
8.32		8.21		8.06
8.09		8.16		8.33
8.19		8.32		7.92
8.25		7.92		8.23
8.14		8.35		8.02
8.33		8.01		8.06
8.04		8.3		8.03
8.28		7.96		8.15
7.96		8.08		8.31
8.24		7.93		8.31
8		8.16		8.28
8.12		8.38		8.02
7.9		8.24		8.06
8.16		8.34		8.11
8.4		8.04		7.92
8.3		8.07		8.32
8.36		8.06		8.34
8.15		8.01		8.4
8.11		8.42		8.15
8.1		8.32		8.26
7.99		8.41		8.29
8.3		8.11		8.38
8.41		8.24		8.07
8.38		8.3		8.19
8.14		8.38		8.02
8.21		8.14		8.13
8.34		8.19		7.94
8.3		8.11		8.45
8.09		8.16		8.33
8.19		8.32		7.92
8.25		7.92		8.23
8.14		8.35		8.02
8.33		8.01		8.06
8.04		8.3		8.03
8.28		7.96		8.15
7.96		8.08		8.31
8.24		7.93		8.31
8		8.16		8.28
8.12		8.38		8.02
7.9		8.24		8.06
8.16		8.34		8.11
8.4		8.04		7.92
8.3		8.07		8.32
8.36		8.06		8.34
